# Supplementary material for: Structural basis of the Meinwald rearrangement catalysed by styrene oxide isomerase
Source: Nat Chem. 2024 May 14;16(9):1496–504. doi: 10.1038/s41557-024-01523-y (PMC11374702; doi:10.1038/s41557-024-01523-y)
Supplement: Supplementary file 3 — Source data for Supplementary Table 1. [file 41557_2024_1523_MOESM3_ESM.xlsx]

## Sheet: Supp Table 1a
Plots for experimental data and error bars
Concentration (mM)	SOI	SOI_BA_0_01_mM	SOI_BA_0_05_mM		SOI_err	SOI_BA_0_01_mM_err	SOI_BA_0_05_mM_err
0.1	108.654				16.4485
0.25	162.661				8.54121
0.5	195.69	168.588	71.3211		9.11132	9.14097	6.83588
1	259.72	212.955	104.449		42.1473	3.7827	7.39291
2	316.248	246.624	150.574		50.7627	24.0896	22.9405
3		238.286	200.388			28.8701	54.3514
4		296.499	223.297			38.7227	44.1482
5	340.94				24.7962
Model plots from MATLAB					Parameters from MATLAB
Concentration (mM)	SOI_model	SOI_BA_0_01_mM_model	SOI_BA_0_05_mM_model		Km SOI	Km SOI_BA_0_01_mM	Km SOI_BA_0_05_mM
0	0	0	0		0.319008	0.409399	2.33185
0.01	10.8347	7.14975	1.49351
0.02	21.0303	13.9665	2.97431		Vmax SOI	Vmax SOI_BA_0_01_mM	Vmax SOI_BA_0_05_mM
0.03	30.6415	20.473	4.44258		356.472	299.86	349.757
0.04	39.7174	26.6899	5.89846
0.05	48.3013	32.6361	7.34212		half Vmax SOI	half Vmax SOI_BA_0_01_mM	half Vmax SOI_BA_0_05_mM
0.06	56.4323	38.329	8.77371		178.236	149.93	174.878
0.07	64.1452	43.7844	10.1934
0.08	71.4715	49.0169	11.6013
0.09	78.4396	54.0398	12.9975
0.1	85.0751	58.8654	14.3823
0.11	91.4012	63.5053	15.7558
0.12	97.4391	67.9699	17.118
0.13	103.208	72.269	18.4692
0.14	108.726	76.4115	19.8094
0.15	114.008	80.4059	21.1389
0.16	119.07	84.2601	22.4576
0.17	123.925	87.9812	23.7659
0.18	128.585	91.576	25.0637
0.19	133.062	95.0509	26.3512
0.2	137.366	98.4117	27.6286
0.21	141.508	101.664	28.8958
0.22	145.496	104.813	30.1532
0.23	149.339	107.863	31.4008
0.24	153.045	110.82	32.6386
0.25	156.62	113.687	33.8669
0.26	160.071	116.468	35.0857
0.27	163.406	119.167	36.2951
0.28	166.629	121.788	37.4952
0.29	169.746	124.334	38.6862
0.3	172.763	126.809	39.8682
0.31	175.683	129.214	41.0412
0.32	178.512	131.554	42.2053
0.33	181.254	133.83	43.3607
0.34	183.913	136.046	44.5075
0.35	186.493	138.203	45.6457
0.36	188.996	140.304	46.7754
0.37	191.427	142.351	47.8968
0.38	193.788	144.346	49.0099
0.39	196.082	146.292	50.1149
0.4	198.313	148.189	51.2117
0.41	200.482	150.04	52.3006
0.42	202.593	151.846	53.3815
0.43	204.648	153.61	54.4546
0.44	206.648	155.331	55.5199
0.45	208.596	157.013	56.5777
0.46	210.494	158.656	57.6278
0.47	212.345	160.262	58.6704
0.48	214.148	161.832	59.7056
0.49	215.908	163.366	60.7335
0.5	217.624	164.867	61.7541
0.51	219.299	166.335	62.7675
0.52	220.934	167.772	63.7739
0.53	222.53	169.178	64.7732
0.54	224.089	170.555	65.7655
0.55	225.613	171.902	66.7509
0.56	227.101	173.222	67.7296
0.57	228.557	174.515	68.7015
0.58	229.98	175.782	69.6667
0.59	231.371	177.024	70.6253
0.6	232.732	178.241	71.5774
0.61	234.064	179.434	72.5229
0.62	235.368	180.604	73.4621
0.63	236.644	181.751	74.395
0.64	237.893	182.877	75.3215
0.65	239.117	183.981	76.2419
0.66	240.316	185.064	77.1561
0.67	241.49	186.128	78.0642
0.68	242.641	187.172	78.9663
0.69	243.769	188.197	79.8624
0.7	244.875	189.203	80.7526
0.71	245.96	190.192	81.6369
0.72	247.024	191.163	82.5155
0.73	248.067	192.117	83.3883
0.74	249.091	193.054	84.2554
0.75	250.095	193.976	85.1169
0.76	251.081	194.881	85.9728
0.77	252.049	195.771	86.8233
0.78	252.999	196.646	87.6682
0.79	253.932	197.507	88.5077
0.8	254.848	198.353	89.3419
0.81	255.748	199.186	90.1708
0.82	256.633	200.004	90.9944
0.83	257.502	200.81	91.8127
0.84	258.355	201.603	92.626
0.85	259.195	202.383	93.4341
0.86	260.02	203.151	94.2371
0.87	260.831	203.907	95.0352
0.88	261.629	204.651	95.8282
0.89	262.413	205.384	96.6164
0.9	263.185	206.105	97.3997
0.91	263.944	206.816	98.1781
0.92	264.691	207.516	98.9517
0.93	265.425	208.205	99.7207
0.94	266.149	208.884	100.485
0.95	266.86	209.554	101.244
0.96	267.561	210.213	101.999
0.97	268.251	210.863	102.75
0.98	268.93	211.504	103.496
0.99	269.599	212.135	104.237
1	270.257	212.757	104.974
1.01	270.906	213.371	105.706
1.02	271.545	213.976	106.434
1.03	272.175	214.573	107.158
1.04	272.795	215.161	107.878
1.05	273.406	215.742	108.593
1.06	274.008	216.314	109.304
1.07	274.602	216.879	110.011
1.08	275.187	217.436	110.713
1.09	275.764	217.986	111.412
1.1	276.333	218.528	112.106
1.11	276.894	219.063	112.797
1.12	277.447	219.592	113.483
1.13	277.992	220.113	114.166
1.14	278.53	220.628	114.844
1.15	279.061	221.136	115.519
1.16	279.584	221.638	116.19
1.17	280.1	222.133	116.857
1.18	280.61	222.622	117.52
1.19	281.113	223.105	118.18
1.2	281.609	223.582	118.835
1.21	282.098	224.053	119.487
1.22	282.582	224.518	120.136
1.23	283.059	224.977	120.78
1.24	283.529	225.431	121.421
1.25	283.994	225.88	122.059
1.26	284.453	226.323	122.693
1.27	284.907	226.761	123.323
1.28	285.354	227.194	123.95
1.29	285.796	227.621	124.573
1.3	286.233	228.044	125.193
1.31	286.664	228.462	125.81
1.32	287.09	228.874	126.423
1.33	287.511	229.283	127.033
1.34	287.926	229.686	127.64
1.35	288.337	230.085	128.243
1.36	288.743	230.479	128.843
1.37	289.144	230.869	129.44
1.38	289.54	231.255	130.033
1.39	289.932	231.636	130.624
1.4	290.319	232.013	131.211
1.41	290.701	232.386	131.795
1.42	291.079	232.755	132.376
1.43	291.453	233.12	132.954
1.44	291.823	233.48	133.529
1.45	292.188	233.837	134.1
1.46	292.55	234.191	134.669
1.47	292.907	234.54	135.235
1.48	293.26	234.886	135.798
1.49	293.61	235.228	136.357
1.5	293.955	235.566	136.914
1.51	294.297	235.901	137.468
1.52	294.635	236.233	138.019
1.53	294.97	236.561	138.568
1.54	295.301	236.886	139.113
1.55	295.628	237.207	139.656
1.56	295.952	237.525	140.196
1.57	296.272	237.84	140.733
1.58	296.589	238.152	141.267
1.59	296.903	238.46	141.799
1.6	297.213	238.766	142.328
1.61	297.52	239.069	142.854
1.62	297.824	239.368	143.377
1.63	298.125	239.665	143.898
1.64	298.423	239.958	144.417
1.65	298.718	240.249	144.932
1.66	299.01	240.537	145.445
1.67	299.299	240.823	145.956
1.68	299.585	241.105	146.464
1.69	299.868	241.385	146.969
1.7	300.148	241.662	147.472
1.71	300.426	241.937	147.973
1.72	300.701	242.209	148.471
1.73	300.973	242.478	148.966
1.74	301.242	242.745	149.46
1.75	301.509	243.01	149.95
1.76	301.774	243.272	150.439
1.77	302.036	243.532	150.924
1.78	302.295	243.789	151.408
1.79	302.552	244.044	151.889
1.8	302.806	244.296	152.368
1.81	303.058	244.547	152.845
1.82	303.308	244.795	153.319
1.83	303.555	245.041	153.791
1.84	303.8	245.284	154.261
1.85	304.043	245.526	154.728
1.86	304.284	245.765	155.193
1.87	304.522	246.003	155.656
1.88	304.759	246.238	156.117
1.89	304.993	246.471	156.576
1.9	305.225	246.702	157.032
1.91	305.455	246.932	157.487
1.92	305.682	247.159	157.939
1.93	305.908	247.384	158.389
1.94	306.132	247.607	158.837
1.95	306.354	247.829	159.283
1.96	306.574	248.048	159.727
1.97	306.792	248.266	160.169
1.98	307.008	248.482	160.608
1.99	307.222	248.696	161.046
2	307.435	248.909	161.481
2.01	307.645	249.119	161.915
2.02	307.854	249.328	162.347
2.03	308.061	249.535	162.776
2.04	308.266	249.741	163.204
2.05	308.469	249.944	163.63
2.06	308.671	250.147	164.054
2.07	308.871	250.347	164.476
2.08	309.07	250.546	164.895
2.09	309.267	250.743	165.314
2.1	309.462	250.939	165.73
2.11	309.655	251.133	166.144
2.12	309.847	251.326	166.556
2.13	310.038	251.517	166.967
2.14	310.226	251.707	167.376
2.15	310.414	251.895	167.783
2.16	310.599	252.081	168.188
2.17	310.784	252.267	168.591
2.18	310.967	252.45	168.993
2.19	311.148	252.633	169.392
2.2	311.328	252.814	169.79
2.21	311.506	252.993	170.187
2.22	311.683	253.172	170.581
2.23	311.859	253.349	170.974
2.24	312.034	253.524	171.365
2.25	312.206	253.698	171.754
2.26	312.378	253.871	172.142
2.27	312.548	254.043	172.528
2.28	312.717	254.213	172.912
2.29	312.885	254.382	173.295
2.3	313.052	254.55	173.676
2.31	313.217	254.717	174.055
2.32	313.381	254.882	174.433
2.33	313.543	255.046	174.809
2.34	313.705	255.209	175.183
2.35	313.865	255.371	175.556
2.36	314.024	255.532	175.928
2.37	314.182	255.691	176.297
2.38	314.339	255.85	176.665
2.39	314.494	256.007	177.032
2.4	314.648	256.163	177.397
2.41	314.802	256.318	177.761
2.42	314.954	256.472	178.123
2.43	315.105	256.625	178.483
2.44	315.255	256.776	178.842
2.45	315.404	256.927	179.199
2.46	315.551	257.077	179.555
2.47	315.698	257.225	179.91
2.48	315.844	257.373	180.263
2.49	315.988	257.519	180.614
2.5	316.132	257.665	180.964
2.51	316.275	257.81	181.313
2.52	316.416	257.953	181.66
2.53	316.557	258.096	182.006
2.54	316.696	258.237	182.35
2.55	316.835	258.378	182.693
2.56	316.973	258.518	183.035
2.57	317.109	258.656	183.375
2.58	317.245	258.794	183.713
2.59	317.38	258.931	184.051
2.6	317.514	259.067	184.387
2.61	317.647	259.202	184.721
2.62	317.779	259.336	185.055
2.63	317.91	259.47	185.387
2.64	318.041	259.602	185.717
2.65	318.17	259.734	186.046
2.66	318.299	259.864	186.374
2.67	318.426	259.994	186.701
2.68	318.553	260.123	187.026
2.69	318.679	260.252	187.35
2.7	318.804	260.379	187.673
2.71	318.929	260.506	187.995
2.72	319.052	260.631	188.315
2.73	319.175	260.756	188.634
2.74	319.297	260.88	188.952
2.75	319.418	261.004	189.268
2.76	319.538	261.126	189.583
2.77	319.658	261.248	189.897
2.78	319.777	261.369	190.21
2.79	319.895	261.49	190.521
2.8	320.012	261.609	190.832
2.81	320.129	261.728	191.141
2.82	320.244	261.846	191.449
2.83	320.359	261.963	191.755
2.84	320.474	262.08	192.061
2.85	320.587	262.196	192.365
2.86	320.7	262.311	192.668
2.87	320.812	262.426	192.97
2.88	320.924	262.539	193.271
2.89	321.035	262.653	193.571
2.9	321.145	262.765	193.869
2.91	321.254	262.877	194.167
2.92	321.363	262.988	194.463
2.93	321.471	263.098	194.758
2.94	321.578	263.208	195.052
2.95	321.685	263.317	195.345
2.96	321.791	263.426	195.637
2.97	321.897	263.533	195.927
2.98	322.001	263.641	196.217
2.99	322.106	263.747	196.506
3	322.209	263.853	196.793
3.01	322.312	263.958	197.079
3.02	322.414	264.063	197.365
3.03	322.516	264.167	197.649
3.04	322.617	264.271	197.932
3.05	322.718	264.373	198.214
3.06	322.818	264.476	198.495
3.07	322.917	264.577	198.775
3.08	323.016	264.679	199.054
3.09	323.114	264.779	199.332
3.1	323.211	264.879	199.609
3.11	323.308	264.978	199.885
3.12	323.405	265.077	200.16
3.13	323.501	265.176	200.434
3.14	323.596	265.273	200.707
3.15	323.691	265.37	200.979
3.16	323.785	265.467	201.249
3.17	323.879	265.563	201.519
3.18	323.972	265.659	201.788
3.19	324.064	265.754	202.056
3.2	324.156	265.848	202.323
3.21	324.248	265.942	202.589
3.22	324.339	266.036	202.854
3.23	324.43	266.129	203.118
3.24	324.52	266.221	203.382
3.25	324.609	266.313	203.644
3.26	324.698	266.404	203.905
3.27	324.787	266.495	204.166
3.28	324.875	266.586	204.425
3.29	324.962	266.676	204.684
3.3	325.049	266.765	204.941
3.31	325.136	266.854	205.198
3.32	325.222	266.943	205.454
3.33	325.308	267.031	205.708
3.34	325.393	267.118	205.962
3.35	325.478	267.205	206.215
3.36	325.562	267.292	206.468
3.37	325.646	267.378	206.719
3.38	325.729	267.464	206.969
3.39	325.812	267.549	207.219
3.4	325.894	267.634	207.468
3.41	325.976	267.718	207.715
3.42	326.058	267.802	207.962
3.43	326.139	267.886	208.208
3.44	326.22	267.969	208.454
3.45	326.3	268.051	208.698
3.46	326.38	268.134	208.942
3.47	326.459	268.215	209.184
3.48	326.538	268.297	209.426
3.49	326.617	268.378	209.667
3.5	326.695	268.458	209.907
3.51	326.773	268.538	210.147
3.52	326.85	268.618	210.385
3.53	326.927	268.697	210.623
3.54	327.004	268.776	210.86
3.55	327.08	268.855	211.096
3.56	327.155	268.933	211.332
3.57	327.231	269.011	211.566
3.58	327.306	269.088	211.8
3.59	327.38	269.165	212.033
3.6	327.455	269.241	212.265
3.61	327.529	269.318	212.496
3.62	327.602	269.393	212.727
3.63	327.675	269.469	212.957
3.64	327.748	269.544	213.186
3.65	327.82	269.619	213.414
3.66	327.892	269.693	213.642
3.67	327.964	269.767	213.869
3.68	328.035	269.84	214.095
3.69	328.106	269.914	214.32
3.7	328.177	269.987	214.545
3.71	328.247	270.059	214.768
3.72	328.317	270.131	214.991
3.73	328.386	270.203	215.214
3.74	328.456	270.275	215.435
3.75	328.524	270.346	215.656
3.76	328.593	270.416	215.876
3.77	328.661	270.487	216.096
3.78	328.729	270.557	216.314
3.79	328.796	270.627	216.532
3.8	328.864	270.696	216.75
3.81	328.93	270.765	216.966
3.82	328.997	270.834	217.182
3.83	329.063	270.903	217.397
3.84	329.129	270.971	217.612
3.85	329.195	271.039	217.825
3.86	329.26	271.106	218.038
3.87	329.325	271.173	218.251
3.88	329.39	271.24	218.463
3.89	329.454	271.307	218.674
3.9	329.518	271.373	218.884
3.91	329.582	271.439	219.094
3.92	329.645	271.505	219.303
3.93	329.708	271.57	219.511
3.94	329.771	271.635	219.719
3.95	329.834	271.7	219.926
3.96	329.896	271.764	220.132
3.97	329.958	271.828	220.338
3.98	330.02	271.892	220.543
3.99	330.081	271.956	220.747
4	330.142	272.019	220.951
4.01	330.203	272.082	221.154
4.02	330.263	272.145	221.356
4.03	330.324	272.207	221.558
4.04	330.384	272.269	221.759
4.05	330.443	272.331	221.96
4.06	330.503	272.393	222.16
4.07	330.562	272.454	222.359
4.08	330.621	272.515	222.558
4.09	330.68	272.576	222.756
4.1	330.738	272.636	222.953
4.11	330.796	272.697	223.15
4.12	330.854	272.757	223.347
4.13	330.911	272.816	223.542
4.14	330.969	272.876	223.737
4.15	331.026	272.935	223.932
4.16	331.083	272.994	224.125
4.17	331.139	273.053	224.319
4.18	331.195	273.111	224.511
4.19	331.252	273.169	224.703
4.2	331.307	273.227	224.895
4.21	331.363	273.285	225.086
4.22	331.418	273.342	225.276
4.23	331.473	273.399	225.466
4.24	331.528	273.456	225.655
4.25	331.583	273.513	225.843
4.26	331.637	273.569	226.031
4.27	331.691	273.625	226.219
4.28	331.745	273.681	226.406
4.29	331.799	273.737	226.592
4.3	331.852	273.793	226.778
4.31	331.905	273.848	226.963
4.32	331.958	273.903	227.147
4.33	332.011	273.958	227.331
4.34	332.064	274.012	227.515
4.35	332.116	274.066	227.698
4.36	332.168	274.12	227.88
4.37	332.22	274.174	228.062
4.38	332.271	274.228	228.243
4.39	332.323	274.281	228.424
4.4	332.374	274.335	228.604
4.41	332.425	274.388	228.784
4.42	332.476	274.44	228.963
4.43	332.526	274.493	229.142
4.44	332.576	274.545	229.32
4.45	332.627	274.597	229.498
4.46	332.676	274.649	229.675
4.47	332.726	274.701	229.851
4.48	332.776	274.752	230.027
4.49	332.825	274.803	230.203
4.5	332.874	274.855	230.378
4.51	332.923	274.905	230.552
4.52	332.971	274.956	230.726
4.53	333.02	275.006	230.9
4.54	333.068	275.057	231.073
4.55	333.116	275.107	231.245
4.56	333.164	275.156	231.417
4.57	333.212	275.206	231.588
4.58	333.259	275.255	231.759
4.59	333.307	275.305	231.93
4.6	333.354	275.354	232.1
4.61	333.401	275.403	232.269
4.62	333.447	275.451	232.438
4.63	333.494	275.5	232.607
4.64	333.54	275.548	232.775
4.65	333.586	275.596	232.942
4.66	333.632	275.644	233.11
4.67	333.678	275.691	233.276
4.68	333.724	275.739	233.442
4.69	333.769	275.786	233.608
4.7	333.814	275.833	233.773
4.71	333.859	275.88	233.938
4.72	333.904	275.927	234.102
4.73	333.949	275.974	234.266
4.74	333.993	276.02	234.429
4.75	334.038	276.066	234.592
4.76	334.082	276.112	234.754
4.77	334.126	276.158	234.916
4.78	334.17	276.204	235.078
4.79	334.213	276.249	235.239
4.8	334.257	276.295	235.399
4.81	334.3	276.34	235.559
4.82	334.343	276.385	235.719
4.83	334.386	276.429	235.878
4.84	334.429	276.474	236.037
4.85	334.472	276.519	236.196
4.86	334.514	276.563	236.353
4.87	334.557	276.607	236.511
4.88	334.599	276.651	236.668
4.89	334.641	276.695	236.825
4.9	334.683	276.738	236.981
4.91	334.724	276.782	237.136
4.92	334.766	276.825	237.292
4.93	334.807	276.868	237.447
4.94	334.848	276.911	237.601
4.95	334.889	276.954	237.755
4.96	334.93	276.997	237.909
4.97	334.971	277.039	238.062
4.98	335.011	277.082	238.215
4.99	335.052	277.124	238.367
5	335.092	277.166	238.519
5.01	335.132	277.208	238.67
5.02	335.172	277.249	238.821
5.03	335.212	277.291	238.972
5.04	335.252	277.332	239.122
5.05	335.291	277.374	239.272
5.06	335.331	277.415	239.422
5.07	335.37	277.456	239.571
5.08	335.409	277.497	239.719
5.09	335.448	277.537	239.868
5.1	335.487	277.578	240.016
5.11	335.525	277.618	240.163
5.12	335.564	277.658	240.31
5.13	335.602	277.698	240.457
5.14	335.64	277.738	240.603
5.15	335.679	277.778	240.749
5.16	335.716	277.818	240.894
5.17	335.754	277.857	241.04
5.18	335.792	277.897	241.184
5.19	335.83	277.936	241.329
5.2	335.867	277.975	241.473
5.21	335.904	278.014	241.616
5.22	335.941	278.053	241.759
5.23	335.978	278.091	241.902
5.24	336.015	278.13	242.045
5.25	336.052	278.168	242.187
5.26	336.089	278.207	242.328
5.27	336.125	278.245	242.47
5.28	336.161	278.283	242.611
5.29	336.198	278.321	242.751
5.3	336.234	278.358	242.891
5.31	336.27	278.396	243.031
5.32	336.305	278.433	243.171
5.33	336.341	278.471	243.31
5.34	336.377	278.508	243.449
5.35	336.412	278.545	243.587
5.36	336.447	278.582	243.725
5.37	336.483	278.619	243.863
5.38	336.518	278.655	244
5.39	336.553	278.692	244.137
5.4	336.587	278.728	244.274
5.41	336.622	278.765	244.41
5.42	336.657	278.801	244.546
5.43	336.691	278.837	244.681
5.44	336.726	278.873	244.817
5.45	336.76	278.909	244.951
5.46	336.794	278.944	245.086
5.47	336.828	278.98	245.22
5.48	336.862	279.015	245.354
5.49	336.896	279.051	245.487
5.5	336.929	279.086	245.62
5.51	336.963	279.121	245.753
5.52	336.996	279.156	245.886
5.53	337.029	279.191	246.018
5.54	337.063	279.226	246.15
5.55	337.096	279.26	246.281
5.56	337.129	279.295	246.412
5.57	337.161	279.329	246.543
5.58	337.194	279.363	246.673
5.59	337.227	279.398	246.804
5.6	337.259	279.432	246.933
5.61	337.292	279.466	247.063
5.62	337.324	279.499	247.192
5.63	337.356	279.533	247.321
5.64	337.388	279.567	247.449
5.65	337.42	279.6	247.577
5.66	337.452	279.634	247.705
5.67	337.484	279.667	247.833
5.68	337.516	279.7	247.96
5.69	337.547	279.733	248.087
5.7	337.579	279.766	248.214
5.71	337.61	279.799	248.34
5.72	337.641	279.832	248.466
5.73	337.672	279.864	248.591
5.74	337.703	279.897	248.717
5.75	337.734	279.929	248.842
5.76	337.765	279.961	248.966
5.77	337.796	279.994	249.091
5.78	337.826	280.026	249.215
5.79	337.857	280.058	249.339
5.8	337.887	280.09	249.462
5.81	337.918	280.121	249.585
5.82	337.948	280.153	249.708
5.83	337.978	280.185	249.831
5.84	338.008	280.216	249.953
5.85	338.038	280.248	250.075
5.86	338.068	280.279	250.197
5.87	338.097	280.31	250.318
5.88	338.127	280.341	250.439
5.89	338.157	280.372	250.56
5.9	338.186	280.403	250.681
5.91	338.215	280.434	250.801
5.92	338.245	280.465	250.921
5.93	338.274	280.495	251.04
5.94	338.303	280.526	251.16
5.95	338.332	280.556	251.279
5.96	338.361	280.586	251.398
5.97	338.39	280.617	251.516
5.98	338.418	280.647	251.634
5.99	338.447	280.677	251.752
6	338.476	280.707	251.87

## Sheet: Supp Table 1b
	1	2	3	averaged	SD		averaged	SD	averaged	SD
	abs/min	abs/min	abs/min	abs/min	abs/min	ug	µmol/min		U/mg	U/mg
SOI	0.9738	0.9511	0.8477	0.9242	0.0672161	0.1428	0.148585	0.0108065	1040.51	75.6754
SOI-nano	1.033	1.037	1.026	1.032	0.00556776	0.0714	0.165916	0.000895139	2323.76	12.537
SOI-Y103A	0.027	0.02455	0.02782	0.0264567	0.00170136	1.95	0.00425348	0.000273531	2.18127	0.140272
SOI-Y103A-nano	0.0447	0.05219	0.06651	0.0544667	0.0110818	1.95	0.0087567	0.00178164	4.49061	0.913662
