# Supplementary material for: Structural basis of the Meinwald rearrangement catalysed by styrene oxide isomerase
Source: Nat Chem. 2024 May 14;16(9):1496–504. doi: 10.1038/s41557-024-01523-y (PMC11374702; doi:10.1038/s41557-024-01523-y)
Supplement: Supplementary file 4 — Sequence alignment. [file 41557_2024_1523_MOESM4_ESM.xls]

## Sheet: Sequence Data
DoMAIN: DATA
																																									G								L
Pseudomonas sp VLB120 (AAC23720.1)	-	-	-	-	-	-	-	-	-	-	-	-	-	-	-	-	-	-	-	-	-	-	-	-	-	-	-	-	M	L	H	A	F	E	R	K	M	A	G	H	G	I	L	M	I	F	C	T	L
Pseudomonas fluorescens ST (CAB06825.1)	-	-	-	-	-	-	-	-	-	-	-	-	-	-	-	-	-	-	-	-	-	-	-	-	-	-	-	-	M	L	H	A	F	E	R	K	M	A	G	H	G	I	L	M	I	F	C	T	L
Rhodopirellula sp (MAI33794.1)	-	-	-	-	-	-	-	-	-	-	-	-	-	-	-	-	-	-	-	-	-	-	-	-	-	-	-	-	M	L	G	A	F	E	K	K	M	A	G	H	G	V	L	M	I	F	S	T	L
Spongiibacter tropicus (WP 022958324.1)	-	-	-	-	-	-	-	-	-	-	-	-	-	-	-	-	-	-	-	-	-	-	-	-	-	-	-	-	M	P	D	S	F	Q	K	K	M	L	G	H	G	V	L	M	I	F	S	A	L
Rhodococcus opacus 1CP (AII82579.1)	-	-	-	-	-	-	-	-	-	-	-	-	-	-	-	-	-	-	-	-	-	-	-	-	-	-	-	-	-	M	K	T	L	E	R	K	I	Y	G	H	G	V	L	M	I	L	S	T	L
Nevskia ramosa (WP 245563140.1)	-	-	-	-	-	-	-	-	-	-	-	-	-	-	-	-	-	-	-	-	-	-	-	-	-	-	-	M	A	A	K	E	L	Q	R	K	M	A	G	H	G	I	L	M	I	F	S	T	L
Exophiala mesophila CBS 40295 (XP 016226100.1)	-	-	-	-	-	-	-	-	-	-	-	-	-	-	-	-	-	-	-	-	-	M	S	M	D	V	S	S	A	Q	Q	T	L	R	R	T	L	L	G	H	G	A	W	M	L	L	S	S	L
Sphingopyxis fribergensis Kp5.2 (AII82587.2)	-	-	M	R	R	D	V	M	A	T	L	A	A	Q	P	A	A	G	G	V	D	A	A	P	D	V	E	R	E	R	A	A	L	R	K	M	M	I	G	N	G	V	L	M	I	F	A	A	L
Zavarzinia compransoris DSM 1231 (TDP40089.1)	M	S	Q	A	D	V	T	L	G	I	P	A	A	G	D	K	T	A	D	R	S	A	A	T	R	A	G	F	A	F	N	R	M	Q	K	V	M	V	A	H	G	V	L	L	L	F	F	A	L
						P		L													I					G	W		N			F	Y		F		N					R		L		F
Pseudomonas sp VLB120 (AAC23720.1)	V	A	F	V	L	P	S	L	G	F	A	D	K	T	A	R	L	L	G	S	I	I	V	L	D	G	W	S	N	V	G	F	Y	L	F	S	N	F	S	P	N	R	G	L	T	F	G	P	N
Pseudomonas fluorescens ST (CAB06825.1)	V	A	F	V	L	P	S	L	G	F	A	D	K	K	P	H	L	L	G	N	I	I	I	L	D	G	W	A	N	V	G	F	Y	F	F	S	N	F	S	P	N	R	G	L	T	F	G	P	N
Rhodopirellula sp (MAI33794.1)	V	A	F	I	L	P	H	L	D	F	E	A	K	K	A	R	L	L	G	W	I	I	V	A	D	G	W	S	N	V	G	F	Y	F	F	S	N	L	S	E	N	R	G	L	T	F	G	P	N
Spongiibacter tropicus (WP 022958324.1)	V	A	L	V	M	P	H	L	D	F	T	A	K	K	A	K	L	L	G	W	I	V	L	L	D	G	W	G	N	V	A	F	Y	F	F	G	N	L	S	D	N	R	A	L	S	F	G	D	S
Rhodococcus opacus 1CP (AII82579.1)	I	G	L	V	L	P	K	L	A	F	P	L	K	T	A	K	K	L	G	Y	I	I	V	L	D	G	W	G	N	V	C	F	Y	F	F	S	N	F	A	P	S	R	G	L	S	F	G	S	N
Nevskia ramosa (WP 245563140.1)	V	A	F	V	L	P	L	L	D	F	T	E	K	T	A	A	R	L	G	W	I	I	V	L	D	G	W	G	N	V	C	F	Y	F	F	G	N	F	S	A	N	R	G	L	S	F	G	D	S
Exophiala mesophila CBS 40295 (XP 016226100.1)	T	G	L	A	I	P	H	L	E	L	P	D	G	L	A	E	K	L	G	W	I	V	M	M	D	G	W	S	N	V	G	F	Y	F	F	G	N	I	S	P	N	R	G	L	A	F	G	T	S
Sphingopyxis fribergensis Kp5.2 (AII82587.2)	V	A	F	C	L	P	L	L	S	F	T	P	K	W	A	R	I	W	G	L	I	V	V	L	D	G	W	S	N	T	G	F	Y	F	F	G	N	F	A	P	N	R	G	L	N	F	T	A	N
Zavarzinia compransoris DSM 1231 (TDP40089.1)	I	A	L	V	L	P	Y	L	G	F	S	R	K	A	Q	T	W	L	A	V	I	I	V	G	A	G	W	A	N	T	I	F	Y	Y	F	A	N	F	S	D	N	R	G	L	T	F	G	A	N
[truncated: 51 more columns]

## Sheet: Info
Title	Phylogenetic Analysis
Format
DataType	Protein
9
Number Sites	198
Identical	.
Missing	?
Indel	-
