# Supplementary material for: Structural basis of the Meinwald rearrangement catalysed by styrene oxide isomerase
Source: Nat Chem. 2024 May 14;16(9):1496–504. doi: 10.1038/s41557-024-01523-y (PMC11374702; doi:10.1038/s41557-024-01523-y)
Supplement: Supplementary file 6 — SDS-Gel, the chromatogram of SOI on Superdex 200 size-exclusion chromatography and UV-Vis spectra of SOI. [file 41557_2024_1523_MOESM6_ESM.xlsx]

## Sheet: Sheet1
WT SOI
UV1_280
ml	mAU
-4.72	2.621
-4.71934	2.25113
-4.71867	2.12236
-4.718	1.99359
-4.71734	1.86482
-4.71668	1.73605
-4.71601	1.60728
-4.71534	1.47851
-4.71468	1.34974
-4.71401	1.22097
-4.71335	1.0922
-4.71268	0.963433
-4.71202	0.834664
-4.71135	0.705894
-4.71069	0.577124
-4.71002	0.448354
-4.70936	0.492387
-4.70869	0.543045
-4.70803	0.593702
-4.70736	0.64436
-4.7067	0.695017
-4.70603	0.745675
-4.70537	0.796332
-4.7047	0.84699
-4.70404	0.897648
-4.70337	0.948305
-4.70271	0.998963
-4.70204	1.04962
-4.70138	1.10028
-4.70071	1.15094
-4.70005	1.20159
-4.69938	1.25133
-4.69872	1.30099
-4.69805	1.35066
-4.69739	1.40032
-4.69672	1.44999
-4.69606	1.49965
-4.69539	1.54932
-4.69473	1.59898
-4.69406	1.64865
-4.6934	1.69831
-4.69273	1.74798
-4.69207	1.79764
-4.6914	1.8473
-4.69074	1.89697
-4.69007	1.94663
-4.68941	1.98599
-4.68874	2.02407
-4.68808	2.06215
-4.68741	2.10023
-4.68675	2.13831
-4.68608	2.17639
-4.68542	2.21447
-4.68475	2.25255
-4.68409	2.29063
-4.68342	2.32871
-4.68276	2.36679
-4.68209	2.40487
-4.68143	2.44295
-4.68076	2.48103
-4.6801	2.51911
-4.67943	2.52707
-4.67877	2.52981
-4.6781	2.53255
-4.67744	2.53529
-4.67677	2.53803
-4.67611	2.54077
-4.67544	2.54351
-4.67478	2.54625
-4.67411	2.54899
-4.67345	2.55173
-4.67278	2.55447
-4.67212	2.55721
-4.67145	2.55995
-4.67079	2.56269
-4.67012	2.56543
-4.66946	2.56624
-4.66879	2.56662
-4.66813	2.56699
-4.66746	2.56737
-4.6668	2.56775
-4.66613	2.56813
-4.66547	2.5685
-4.6648	2.56888
-4.66414	2.56926
-4.66347	2.56963
-4.66281	2.57001
-4.66214	2.57039
-4.66148	2.57076
-4.66081	2.57114
-4.66015	2.57152
-4.65948	2.56833
-4.65882	2.56413
-4.65815	2.55993
-4.65749	2.55574
-4.65682	2.55154
-4.65616	2.54734
-4.65549	2.54314
-4.65483	2.53894
-4.65416	2.53474
-4.6535	2.53055
-4.65283	2.52635
-4.65217	2.52215
-4.6515	2.51795
-4.65084	2.51375
-4.65017	2.50955
-4.64951	2.49207
-4.64884	2.46996
-4.64818	2.44785
-4.64751	2.42574
-4.64685	2.40363
-4.64618	2.38152
-4.64552	2.35941
-4.64485	2.3373
-4.64419	2.31519
-4.64352	2.29308
-4.64286	2.27097
-4.64219	2.24886
-4.64153	2.22675
-4.64086	2.20464
-4.6402	2.18253
-4.63953	2.16592
-4.63887	2.1516
-4.6382	2.13729
-4.63754	2.12298
-4.63687	2.10867
-4.63621	2.09436
-4.63554	2.08005
-4.63488	2.06574
-4.63421	2.05142
-4.63355	2.03711
-4.63288	2.0228
-4.63222	2.00849
-4.63155	1.99418
-4.63089	1.97987
-4.63022	1.96556
-4.62956	1.9551
-4.62889	1.94655
-4.62823	1.93801
-4.62756	1.92946
-4.6269	1.92092
-4.62623	1.91238
-4.62557	1.90383
-4.6249	1.89529
-4.62424	1.88675
-4.62357	1.8782
-4.62291	1.86966
-4.62224	1.86112
-4.62157	1.85257
-4.62091	1.84403
-4.62024	1.83549
-4.61958	1.83875
-4.61892	1.84893
-4.61825	1.8591
-4.61759	1.86928
-4.61692	1.87945
-4.61625	1.88963
-4.61559	1.8998
-4.61493	1.90998
-4.61426	1.92015
-4.6136	1.93033
-4.61293	1.9405
-4.61226	1.95068
-4.6116	1.96085
-4.61093	1.97103
-4.61027	1.9812
-4.60961	1.99646
-4.60894	2.0152
-4.60827	2.03394
-4.60761	2.05268
-4.60694	2.07143
-4.60628	2.09016
-4.60562	2.10891
-4.60495	2.12765
-4.60428	2.14639
-4.60362	2.16513
-4.60295	2.18387
-4.60229	2.20261
-4.60162	2.22135
-4.60096	2.24009
-4.6003	2.25883
-4.59963	2.27301
-4.59896	2.28357
-4.5983	2.29413
-4.59763	2.30468
-4.59697	2.31524
-4.5963	2.32579
-4.59564	2.33635
-4.59497	2.34691
-4.59431	2.35746
-4.59364	2.36802
-4.59298	2.37858
-4.59231	2.38913
-4.59165	2.39969
-4.59098	2.41024
-4.59032	2.4208
-4.58965	2.43106
-4.58899	2.44105
-4.58832	2.45104
-4.58766	2.46103
-4.58699	2.47102
-4.58633	2.48101
-4.58566	2.49099
-4.585	2.50098
-4.58433	2.51097
-4.58367	2.52096
-4.583	2.53095
-4.58234	2.54094
-4.58167	2.55093
-4.58101	2.56092
-4.58034	2.5709
-4.57968	2.58057
-4.57901	2.5899
-4.57835	2.59923
-4.57768	2.60856
-4.57702	2.61789
-4.57635	2.62721
-4.57569	2.63654
-4.57502	2.64587
-4.57436	2.6552
-4.57369	2.66453
-4.57303	2.67386
-4.57236	2.68318
-4.5717	2.69251
-4.57103	2.70184
-4.57037	2.71117
-4.5697	2.72006
-4.56904	2.72842
-4.56837	2.73678
-4.56771	2.74513
-4.56704	2.75349
-4.56638	2.76185
-4.56571	2.7702
-4.56505	2.77856
-4.56438	2.78692
-4.56372	2.79528
-4.56305	2.80363
-4.56239	2.81199
-4.56172	2.82035
-4.56106	2.82871
-4.56039	2.83706
-4.55973	2.8445
-4.55906	2.85059
-4.5584	2.85669
-4.55773	2.86278
-4.55707	2.86888
-4.5564	2.87498
-4.55574	2.88107
-4.55507	2.88717
-4.55441	2.89326
-4.55374	2.89936
-4.55308	2.90546
-4.55241	2.91155
-4.55175	2.91765
-4.55108	2.92374
-4.55042	2.92984
-4.54975	2.93497
-4.54909	2.93847
-4.54842	2.94197
-4.54776	2.94546
-4.54709	2.94896
-4.54643	2.95246
-4.54576	2.95596
-4.5451	2.95946
-4.54443	2.96295
-4.54377	2.96645
-4.5431	2.96995
-4.54244	2.97345
-4.54177	2.97695
-4.54111	2.98044
-4.54044	2.98394
-4.53978	2.98687
-4.53911	2.98866
-4.53845	2.99046
-4.53778	2.99226
-4.53712	2.99405
-4.53645	2.99585
-4.53579	2.99764
-4.53512	2.99944
-4.53446	3.00123
-4.53379	3.00303
-4.53313	3.00482
-4.53246	3.00662
-4.5318	3.00842
-4.53113	3.01021
-4.53047	3.01201
-4.5298	3.01342
-4.52914	3.01395
-4.52847	3.01447
-4.52781	3.01499
-4.52714	3.01552
-4.52648	3.01604
-4.52581	3.01656
-4.52515	3.01708
-4.52448	3.01761
-4.52382	3.01813
-4.52315	3.01865
-4.52249	3.01918
-4.52182	3.0197
-4.52116	3.02022
-4.52049	3.02075
-4.51983	3.02141
-4.51916	3.02245
-4.5185	3.0235
-4.51783	3.02455
-4.51717	3.02559
-4.5165	3.02664
-4.51584	3.02768
-4.51517	3.02873
-4.5145	3.02978
-4.51384	3.03082
-4.51318	3.03187
-4.51251	3.03292
-4.51185	3.03396
-4.51118	3.03501
-4.51051	3.03606
-4.50985	3.03798
-4.50919	3.04293
-4.50852	3.04788
-4.50786	3.05284
-4.50719	3.05779
-4.50652	3.06274
-4.50586	3.06769
-4.50519	3.07265
-4.50453	3.0776
-4.50387	3.08255
-4.5032	3.0875
-4.50253	3.09245
-4.50187	3.09741
-4.5012	3.10236
-4.50054	3.10731
-4.49988	3.11725
-4.49921	3.14877
-4.49855	3.18029
-4.49788	3.2118
-4.49721	3.24332
-4.49655	3.27484
-4.49589	3.30636
-4.49522	3.33788
-4.49456	3.36939
-4.49389	3.40091
-4.49322	3.43243
-4.49256	3.46395
-4.4919	3.49547
-4.49123	3.52698
-4.49056	3.5585
-4.4899	3.59594
-4.48923	3.66672
-4.48857	3.73749
-4.4879	3.80827
-4.48724	3.87905
-4.48657	3.94983
-4.48591	4.0206
-4.48524	4.09138
-4.48458	4.16216
-4.48391	4.23293
-4.48325	4.30371
-4.48258	4.37449
-4.48192	4.44526
-4.48125	4.51604
-4.48059	4.58682
-4.47992	4.66183
-4.47926	4.76984
-4.47859	4.87784
-4.47793	4.98585
-4.47726	5.09386
-4.4766	5.20186
-4.47593	5.30987
-4.47527	5.41787
-4.4746	5.52588
-4.47394	5.63388
-4.47327	5.74189
-4.47261	5.84989
-4.47194	5.9579
-4.47128	6.0659
-4.47061	6.17391
-4.46995	6.28286
-4.46928	6.40323
-4.46862	6.5236
-4.46795	6.64396
-4.46729	6.76433
-4.46662	6.88469
-4.46596	7.00506
-4.46529	7.12542
-4.46463	7.24579
-4.46396	7.36616
-4.4633	7.48652
-4.46263	7.60689
-4.46197	7.72726
-4.4613	7.84762
-4.46064	7.96799
-4.45997	8.08753
-4.45931	8.18731
-4.45864	8.28709
-4.45798	8.38687
-4.45731	8.48666
-4.45665	8.58643
-4.45598	8.68622
-4.45532	8.786
-4.45465	8.88578
-4.45399	8.98556
-4.45332	9.08534
-4.45266	9.18512
-4.45199	9.2849
-4.45133	9.38468
-4.45066	9.48446
-4.45	9.58416
-4.44933	9.6563
-4.44867	9.72843
-4.448	9.80057
-4.44734	9.87271
-4.44667	9.94485
-4.44601	10.017
-4.44534	10.0891
-4.44468	10.1613
-4.44401	10.2334
-4.44335	10.3055
-4.44268	10.3777
-4.44202	10.4498
-4.44135	10.522
-4.44069	10.5941
-4.44002	10.6662
-4.43936	10.7069
-4.43869	10.7464
-4.43803	10.786
-4.43736	10.8255
-4.4367	10.8651
-4.43603	10.9046
-4.43537	10.9442
-4.4347	10.9837
-4.43404	11.0233
-4.43337	11.0628
-4.43271	11.1023
-4.43204	11.1419
-4.43138	11.1814
-4.43071	11.221
-4.43005	11.2605
-4.42938	11.2845
-4.42872	11.3074
-4.42805	11.3302
-4.42739	11.353
-4.42672	11.3759
-4.42606	11.3987
-4.42539	11.4215
-4.42473	11.4443
-4.42406	11.4672
-4.4234	11.49
-4.42273	11.5128
-4.42207	11.5357
-4.4214	11.5585
-4.42074	11.5813
-4.42007	11.6041
-4.41941	11.6192
-4.41874	11.6334
-4.41808	11.6476
-4.41741	11.6618
-4.41675	11.6759
-4.41608	11.6901
-4.41542	11.7043
-4.41475	11.7184
-4.41409	11.7326
-4.41342	11.7468
-4.41276	11.7609
-4.41209	11.7751
-4.41143	11.7893
-4.41076	11.8034
-4.4101	11.8176
-4.40943	11.83
-4.40877	11.8422
-4.4081	11.8543
-4.40744	11.8664
-4.40677	11.8785
-4.40611	11.8907
-4.40544	11.9028
-4.40478	11.9149
-4.40411	11.927
-4.40345	11.9392
-4.40278	11.9513
-4.40212	11.9634
-4.40145	11.9755
-4.40078	11.9877
-4.40012	11.9998
-4.39946	12.0145
-4.39879	12.0297
-4.39813	12.0449
-4.39746	12.0601
-4.3968	12.0753
-4.39613	12.0905
-4.39546	12.1057
-4.3948	12.1209
-4.39414	12.1361
-4.39347	12.1514
-4.39281	12.1666
-4.39214	12.1818
-4.39147	12.197
-4.39081	12.2122
-4.39015	12.2274
-4.38948	12.2373
-4.38882	12.2457
-4.38815	12.2541
-4.38748	12.2625
-4.38682	12.2709
-4.38615	12.2793
-4.38549	12.2877
-4.38483	12.2961
-4.38416	12.3045
-4.38349	12.3129
-4.38283	12.3213
-4.38216	12.3297
-4.3815	12.3381
-4.38084	12.3465
-4.38017	12.3549
-4.3795	12.357
-4.37884	12.3569
-4.37817	12.3568
-4.37751	12.3568
-4.37684	12.3567
-4.37618	12.3566
-4.37552	12.3565
-4.37485	12.3564
-4.37418	12.3563
-4.37352	12.3562
-4.37285	12.3562
-4.37219	12.3561
-4.37152	12.356
-4.37086	12.3559
-4.37019	12.3558
-4.36953	12.3498
-4.36886	12.3414
-4.3682	12.333
-4.36753	12.3246
-4.36687	12.3161
-4.3662	12.3077
-4.36554	12.2993
-4.36487	12.2908
-4.36421	12.2824
-4.36354	12.274
-4.36288	12.2656
-4.36221	12.2571
-4.36155	12.2487
-4.36088	12.2403
-4.36022	12.2318
-4.35955	12.2195
-4.35889	12.2051
-4.35822	12.1908
-4.35756	12.1765
-4.35689	12.1622
-4.35623	12.1478
-4.35556	12.1335
-4.3549	12.1192
-4.35423	12.1049
-4.35357	12.0905
-4.3529	12.0762
-4.35224	12.0619
-4.35157	12.0476
-4.35091	12.0332
-4.35024	12.0189
-4.34958	12.0032
-4.34891	11.9866
-4.34825	11.9701
-4.34758	11.9535
-4.34692	11.9369
-4.34625	11.9204
-4.34559	11.9038
-4.34492	11.8873
-4.34426	11.8707
-4.34359	11.8541
-4.34293	11.8376
-4.34226	11.821
-4.3416	11.8045
-4.34093	11.7879
-4.34027	11.7713
-4.3396	11.7551
-4.33894	11.739
-4.33827	11.7228
-4.33761	11.7067
-4.33694	11.6906
-4.33628	11.6745
-4.33561	11.6584
-4.33495	11.6423
-4.33428	11.6262
-4.33362	11.6101
-4.33295	11.594
-4.33229	11.5779
-4.33162	11.5618
-4.33096	11.5457
-4.33029	11.5296
-4.32963	11.5145
-4.32896	11.5001
-4.3283	11.4858
-4.32763	11.4714
-4.32697	11.4571
-4.3263	11.4427
-4.32564	11.4284
-4.32497	11.414
-4.32431	11.3997
-4.32364	11.3853
-4.32298	11.371
-4.32231	11.3566
-4.32165	11.3423
-4.32098	11.3279
-4.32032	11.3136
-4.31965	11.2999
-4.31899	11.2868
-4.31832	11.2737
-4.31766	11.2606
-4.31699	11.2475
-4.31633	11.2343
-4.31566	11.2212
-4.315	11.2081
-4.31433	11.195
-4.31367	11.1819
-4.313	11.1688
-4.31234	11.1557
-4.31167	11.1426
-4.31101	11.1295
-4.31034	11.1164
-4.30968	11.1022
-4.30901	11.0868
-4.30835	11.0714
-4.30768	11.056
-4.30702	11.0406
-4.30635	11.0252
-4.30569	11.0098
-4.30502	10.9944
-4.30436	10.979
-4.30369	10.9636
-4.30303	10.9482
-4.30236	10.9329
-4.3017	10.9175
-4.30103	10.9021
-4.30037	10.8867
-4.2997	10.8706
-4.29904	10.8538
-4.29837	10.837
-4.29771	10.8202
-4.29704	10.8033
-4.29638	10.7865
-4.29571	10.7697
-4.29505	10.7529
-4.29438	10.736
-4.29371	10.7192
-4.29305	10.7024
-4.29239	10.6856
-4.29172	10.6687
-4.29106	10.6519
-4.29039	10.6351
-4.28972	10.6186
-4.28906	10.6025
-4.2884	10.5864
-4.28773	10.5703
-4.28707	10.5542
-4.2864	10.5381
-4.28573	10.522
-4.28507	10.5059
-4.2844	10.4898
-4.28374	10.4737
-4.28308	10.4576
-4.28241	10.4415
-4.28174	10.4254
-4.28108	10.4093
-4.28041	10.3933
-4.27975	10.3781
-4.27909	10.3646
-4.27842	10.3512
-4.27775	10.3377
-4.27709	10.3242
-4.27642	10.3107
-4.27576	10.2972
-4.2751	10.2837
-4.27443	10.2702
-4.27377	10.2568
-4.2731	10.2433
-4.27243	10.2298
-4.27177	10.2163
-4.27111	10.2028
-4.27044	10.1893
-4.26977	10.1759
-4.26911	10.1627
-4.26844	10.1495
-4.26778	10.1363
-4.26712	10.1231
-4.26645	10.1099
-4.26578	10.0967
-4.26512	10.0835
-4.26445	10.0703
-4.26379	10.0571
-4.26312	10.0439
-4.26246	10.0307
-4.26179	10.0175
-4.26113	10.0043
-4.26046	9.99109
-4.2598	9.97758
-4.25913	9.96336
-4.25847	9.94914
-4.2578	9.93492
-4.25714	9.9207
-4.25647	9.90649
-4.25581	9.89227
-4.25514	9.87805
-4.25448	9.86383
-4.25381	9.84961
-4.25315	9.8354
-4.25248	9.82118
-4.25182	9.80696
-4.25115	9.79274
-4.25049	9.77852
-4.24982	9.76463
-4.24916	9.75165
-4.24849	9.73868
-4.24783	9.7257
-4.24716	9.71272
-4.2465	9.69975
-4.24583	9.68677
-4.24517	9.67379
-4.2445	9.66082
-4.24384	9.64784
-4.24317	9.63486
-4.24251	9.62189
-4.24184	9.60891
-4.24118	9.59593
-4.24051	9.58295
-4.23985	9.57013
-4.23918	9.55781
-4.23852	9.5455
-4.23785	9.53318
-4.23719	9.52086
-4.23652	9.50855
-4.23586	9.49623
-4.23519	9.48391
-4.23453	9.4716
-4.23386	9.45928
-4.2332	9.44696
-4.23253	9.43465
-4.23187	9.42233
-4.2312	9.41002
-4.23054	9.3977
-4.22987	9.38594
-4.22921	9.37654
-4.22854	9.36713
-4.22788	9.35773
-4.22721	9.34833
-4.22655	9.33892
-4.22588	9.32952
-4.22522	9.32011
-4.22455	9.31071
-4.22389	9.30131
-4.22322	9.2919
-4.22256	9.2825
-4.22189	9.2731
-4.22123	9.26369
-4.22056	9.25429
-4.2199	9.24483
-4.21923	9.23507
-4.21857	9.22531
-4.2179	9.21554
-4.21724	9.20578
-4.21657	9.19602
-4.21591	9.18625
-4.21524	9.17649
-4.21458	9.16673
-4.21391	9.15697
-4.21325	9.1472
-4.21258	9.13744
-4.21192	9.12768
-4.21125	9.11792
-4.21059	9.10815
-4.20992	9.09854
-4.20926	9.09009
-4.20859	9.08164
-4.20793	9.07319
-4.20726	9.06474
-4.2066	9.05629
-4.20593	9.04784
-4.20527	9.03939
-4.2046	9.03094
-4.20394	9.02249
-4.20327	9.01404
-4.20261	9.00559
-4.20194	8.99714
-4.20128	8.98869
-4.20061	8.98024
-4.19995	8.97162
-4.19928	8.96107
-4.19862	8.95052
-4.19795	8.93997
-4.19729	8.92941
-4.19662	8.91886
-4.19596	8.90831
-4.19529	8.89776
-4.19463	8.88721
-4.19396	8.87665
-4.1933	8.8661
-4.19263	8.85555
-4.19197	8.845
-4.1913	8.83445
-4.19064	8.8239
-4.18997	8.81333
-4.18931	8.80238
-4.18864	8.79143
-4.18798	8.78049
-4.18731	8.76954
-4.18665	8.75859
-4.18598	8.74765
-4.18532	8.7367
-4.18465	8.72576
-4.18399	8.71481
-4.18332	8.70386
-4.18266	8.69292
-4.18199	8.68197
-4.18133	8.67102
-4.18066	8.66008
-4.18	8.64912
-4.17933	8.63593
-4.17867	8.62274
-4.178	8.60955
-4.17734	8.59636
-4.17667	8.58317
-4.176	8.56998
-4.17534	8.55679
-4.17467	8.5436
-4.17401	8.53041
-4.17335	8.51722
-4.17268	8.50403
-4.17202	8.49084
-4.17135	8.47765
-4.17068	8.46446
-4.17002	8.45127
-4.16936	8.4394
-4.16869	8.42757
-4.16803	8.41574
-4.16736	8.40391
-4.16669	8.39209
-4.16603	8.38026
-4.16537	8.36843
-4.1647	8.3566
-4.16404	8.34477
-4.16337	8.33294
-4.1627	8.32112
-4.16204	8.30928
-4.16137	8.29746
-4.16071	8.28563
-4.16005	8.2738
-4.15938	8.26443
-4.15871	8.25524
-4.15805	8.24605
-4.15738	8.23686
-4.15672	8.22767
-4.15605	8.21848
-4.15539	8.20929
-4.15473	8.20009
-4.15406	8.19091
-4.15339	8.18171
-4.15273	8.17252
-4.15206	8.16333
-4.1514	8.15414
-4.15073	8.14495
-4.15007	8.13576
-4.1494	8.12759
-4.14874	8.11955
-4.14807	8.1115
-4.14741	8.10345
-4.14674	8.09541
-4.14608	8.08736
-4.14541	8.07931
-4.14475	8.07127
-4.14408	8.06322
-4.14342	8.05517
-4.14275	8.04712
-4.14209	8.03908
-4.14142	8.03103
-4.14076	8.02299
-4.14009	8.01494
-4.13943	8.00731
-4.13876	7.99974
-4.1381	7.99218
-4.13743	7.98461
-4.13677	7.97705
-4.1361	7.96949
-4.13544	7.96192
-4.13477	7.95436
-4.13411	7.9468
-4.13344	7.93923
-4.13278	7.93167
-4.13211	7.92411
-4.13145	7.91654
-4.13078	7.90898
-4.13012	7.90142
-4.12945	7.89293
-4.12879	7.88424
-4.12812	7.87556
-4.12746	7.86688
-4.12679	7.85819
-4.12613	7.8495
-4.12546	7.84082
-4.1248	7.83213
-4.12413	7.82345
-4.12347	7.81476
-4.1228	7.80608
-4.12214	7.79739
-4.12147	7.78871
-4.12081	7.78002
-4.12014	7.77134
-4.11948	7.76196
-4.11881	7.75238
-4.11815	7.74281
-4.11748	7.73324
-4.11682	7.72367
-4.11615	7.7141
-4.11549	7.70452
-4.11482	7.69495
-4.11416	7.68538
-4.11349	7.67581
-4.11283	7.66624
-4.11216	7.65666
-4.1115	7.64709
-4.11083	7.63752
-4.11017	7.62795
-4.1095	7.61915
-4.10884	7.61062
-4.10817	7.60209
-4.10751	7.59356
-4.10684	7.58503
-4.10618	7.5765
-4.10551	7.56797
-4.10485	7.55944
-4.10418	7.55091
-4.10352	7.54238
-4.10285	7.53385
-4.10219	7.52532
-4.10152	7.51679
-4.10086	7.50826
-4.10019	7.49973
-4.09953	7.49185
-4.09886	7.48423
-4.0982	7.47662
-4.09753	7.469
-4.09687	7.46138
-4.0962	7.45377
-4.09554	7.44615
-4.09487	7.43853
-4.09421	7.43092
-4.09354	7.4233
-4.09288	7.41568
-4.09221	7.40807
-4.09155	7.40045
-4.09088	7.39283
-4.09022	7.38522
-4.08955	7.37847
-4.08889	7.37214
-4.08822	7.3658
-4.08756	7.35947
-4.08689	7.35314
-4.08623	7.34681
-4.08556	7.34048
-4.0849	7.33415
-4.08423	7.32782
-4.08357	7.32149
-4.0829	7.31516
-4.08224	7.30882
-4.08157	7.30249
-4.08091	7.29616
-4.08024	7.28983
-4.07958	7.28303
-4.07891	7.27595
-4.07825	7.26887
-4.07758	7.2618
-4.07692	7.25472
-4.07625	7.24765
-4.07559	7.24057
-4.07492	7.23349
-4.07426	7.22642
-4.07359	7.21934
-4.07293	7.21227
-4.07226	7.20519
-4.0716	7.19811
-4.07093	7.19104
-4.07027	7.18396
-4.0696	7.17811
-4.06894	7.17307
-4.06827	7.16803
-4.06761	7.16298
-4.06694	7.15794
-4.06628	7.1529
-4.06561	7.14786
-4.06495	7.14282
-4.06428	7.13778
-4.06362	7.13274
-4.06295	7.1277
-4.06229	7.12266
-4.06162	7.11762
-4.06095	7.11258
-4.06029	7.10754
-4.05962	7.1025
-4.05896	7.09747
-4.0583	7.09245
-4.05763	7.08742
-4.05696	7.08239
-4.0563	7.07736
-4.05563	7.07234
-4.05497	7.06731
-4.05431	7.06228
-4.05364	7.05725
-4.05297	7.05223
-4.05231	7.0472
-4.05164	7.04217
-4.05098	7.03714
-4.05032	7.03212
-4.04965	7.02664
-4.04899	7.02075
-4.04832	7.01487
-4.04765	7.00899
-4.04699	7.0031
-4.04633	6.99722
-4.04566	6.99134
-4.04499	6.98545
-4.04433	6.97957
-4.04366	6.97369
-4.043	6.9678
-4.04233	6.96192
-4.04167	6.95604
-4.041	6.95015
-4.04034	6.94427
-4.03967	6.93855
-4.03901	6.93299
-4.03834	6.92743
-4.03768	6.92187
-4.03701	6.91631
-4.03635	6.91075
-4.03568	6.90519
-4.03502	6.89963
-4.03435	6.89407
-4.03369	6.88851
-4.03302	6.88295
-4.03236	6.87739
-4.03169	6.87183
-4.03103	6.86627
-4.03036	6.86071
-4.0297	6.85479
-4.02903	6.84843
-4.02837	6.84207
-4.0277	6.83572
-4.02704	6.82936
-4.02637	6.823
-4.02571	6.81664
-4.02504	6.81029
-4.02438	6.80393
-4.02371	6.79757
-4.02305	6.79121
-4.02238	6.78486
-4.02172	6.7785
-4.02105	6.77214
-4.02039	6.76578
-4.01972	6.76026
-4.01906	6.7559
-4.01839	6.75155
-4.01773	6.7472
-4.01706	6.74284
-4.0164	6.73849
-4.01573	6.73414
-4.01507	6.72978
-4.0144	6.72543
-4.01374	6.72107
-4.01307	6.71672
-4.01241	6.71237
-4.01174	6.70801
-4.01108	6.70366
-4.01041	6.69931
-4.00975	6.69487
-4.00908	6.69029
-4.00842	6.68571
-4.00775	6.68113
-4.00709	6.67655
-4.00642	6.67197
-4.00576	6.66739
-4.00509	6.66281
-4.00443	6.65823
-4.00376	6.65365
-4.0031	6.64907
-4.00243	6.64449
-4.00177	6.63991
-4.0011	6.63533
-4.00044	6.63075
-3.99977	6.6257
-3.99911	6.61974
-3.99844	6.61378
-3.99778	6.60782
-3.99711	6.60186
-3.99645	6.5959
-3.99578	6.58995
-3.99512	6.58399
-3.99445	6.57803
-3.99379	6.57207
-3.99312	6.56611
-3.99246	6.56015
-3.99179	6.55419
-3.99113	6.54824
-3.99046	6.54228
-3.9898	6.53651
-3.98913	6.5312
-3.98847	6.52588
-3.9878	6.52057
-3.98714	6.51525
-3.98647	6.50993
-3.98581	6.50462
-3.98514	6.4993
-3.98448	6.49399
-3.98381	6.48867
-3.98315	6.48336
-3.98248	6.47804
-3.98182	6.47272
-3.98115	6.46741
-3.98049	6.46209
-3.97982	6.4567
-3.97916	6.45111
-3.97849	6.44552
-3.97783	6.43993
-3.97716	6.43434
-3.9765	6.42875
-3.97583	6.42316
-3.97517	6.41757
-3.9745	6.41198
-3.97384	6.40639
-3.97317	6.4008
-3.97251	6.3952
-3.97184	6.38962
-3.97118	6.38402
-3.97051	6.37843
-3.96985	6.37356
-3.96918	6.37106
-3.96852	6.36857
-3.96785	6.36607
-3.96719	6.36357
-3.96652	6.36108
-3.96586	6.35858
-3.96519	6.35608
-3.96453	6.35359
-3.96386	6.35109
-3.9632	6.3486
-3.96253	6.3461
-3.96187	6.3436
-3.9612	6.34111
-3.96054	6.33861
-3.95987	6.33589
-3.95921	6.33219
-3.95854	6.32851
-3.95788	6.32482
-3.95721	6.32113
-3.95655	6.31744
-3.95588	6.31375
-3.95521	6.31006
-3.95455	6.30638
-3.95389	6.30269
-3.95322	6.299
-3.95255	6.29531
-3.95189	6.29162
-3.95122	6.28793
-3.95056	6.28424
-3.9499	6.28057
-3.94923	6.27698
-3.94856	6.2734
-3.9479	6.26981
-3.94724	6.26622
-3.94657	6.26264
-3.94591	6.25905
-3.94524	6.25546
-3.94457	6.25188
-3.94391	6.24829
-3.94325	6.2447
-3.94258	6.24112
-3.94191	6.23753
-3.94125	6.23394
-3.94059	6.23036
-3.93992	6.22668
-3.93926	6.22237
-3.93859	6.21805
-3.93792	6.21374
-3.93726	6.20943
-3.9366	6.20511
-3.93593	6.2008
-3.93526	6.19649
-3.9346	6.19217
-3.93393	6.18786
-3.93327	6.18354
-3.93261	6.17923
-3.93194	6.17492
-3.93127	6.1706
-3.93061	6.16629
-3.92995	6.16202
-3.92928	6.15819
-3.92861	6.15437
-3.92795	6.15055
-3.92728	6.14673
-3.92662	6.14291
-3.92595	6.13908
-3.92529	6.13526
-3.92462	6.13144
-3.92396	6.12762
-3.92329	6.1238
-3.92263	6.11998
-3.92196	6.11616
-3.9213	6.11233
-3.92063	6.10851
-3.91997	6.10472
-3.9193	6.10156
-3.91864	6.0984
-3.91797	6.09524
-3.91731	6.09208
-3.91664	6.08892
-3.91598	6.08575
-3.91531	6.08259
-3.91465	6.07943
-3.91398	6.07627
-3.91332	6.07311
-3.91265	6.06995
-3.91199	6.06679
-3.91132	6.06363
-3.91066	6.06046
-3.90999	6.0573
-3.90933	6.0535
-3.90866	6.0497
-3.908	6.0459
-3.90733	6.0421
-3.90667	6.0383
-3.906	6.0345
-3.90534	6.0307
-3.90467	6.0269
-3.90401	6.0231
-3.90334	6.0193
-3.90268	6.0155
-3.90201	6.0117
-3.90135	6.0079
-3.90068	6.0041
-3.90002	6.0003
-3.89935	5.99713
-3.89869	5.99398
-3.89802	5.99083
-3.89736	5.98768
-3.89669	5.98453
-3.89603	5.98137
-3.89536	5.97822
-3.8947	5.97507
-3.89403	5.97192
-3.89337	5.96876
-3.8927	5.96561
-3.89204	5.96246
-3.89137	5.95931
-3.89071	5.95615
-3.89004	5.953
-3.88938	5.94932
-3.88871	5.9456
-3.88805	5.94188
-3.88738	5.93816
-3.88672	5.93444
-3.88605	5.93072
-3.88539	5.927
-3.88472	5.92328
-3.88406	5.91956
-3.88339	5.91584
-3.88273	5.91212
-3.88206	5.9084
-3.8814	5.90468
-3.88073	5.90096
-3.88007	5.89724
-3.8794	5.89498
-3.87874	5.89288
-3.87807	5.89077
-3.87741	5.88867
-3.87674	5.88657
-3.87608	5.88447
-3.87541	5.88237
-3.87475	5.88027
-3.87408	5.87817
-3.87342	5.87606
-3.87275	5.87396
-3.87209	5.87186
-3.87142	5.86976
-3.87076	5.86766
-3.87009	5.86556
-3.86943	5.86226
-3.86876	5.85876
-3.8681	5.85527
-3.86743	5.85178
-3.86677	5.84828
-3.8661	5.84479
-3.86544	5.84129
-3.86477	5.8378
-3.86411	5.83431
-3.86344	5.83081
-3.86278	5.82732
-3.86211	5.82383
-3.86145	5.82033
-3.86078	5.81684
-3.86012	5.81334
-3.85945	5.8092
-3.85879	5.80491
-3.85812	5.80062
-3.85746	5.79634
-3.85679	5.79205
-3.85613	5.78776
-3.85546	5.78347
-3.8548	5.77919
-3.85413	5.7749
-3.85347	5.77061
-3.8528	5.76633
-3.85214	5.76204
-3.85147	5.75775
-3.85081	5.75346
-3.85014	5.74918
-3.84948	5.74566
-3.84881	5.74235
-3.84815	5.73903
-3.84748	5.73572
-3.84682	5.73241
-3.84615	5.7291
-3.84549	5.72579
-3.84482	5.72248
-3.84416	5.71916
-3.84349	5.71585
-3.84282	5.71254
-3.84216	5.70923
-3.8415	5.70592
-3.84083	5.7026
-3.84016	5.69929
-3.8395	5.69608
-3.83883	5.69289
-3.83817	5.68971
-3.83751	5.68653
-3.83684	5.68334
-3.83617	5.68016
-3.83551	5.67698
-3.83485	5.67379
-3.83418	5.67061
-3.83351	5.66743
-3.83285	5.66424
-3.83218	5.66106
-3.83152	5.65788
-3.83086	5.65469
-3.83019	5.65151
-3.82952	5.64936
-3.82886	5.64762
-3.8282	5.64588
-3.82753	5.64414
-3.82687	5.64241
-3.8262	5.64067
-3.82553	5.63893
-3.82487	5.63719
-3.82421	5.63546
-3.82354	5.63372
-3.82287	5.63198
-3.82221	5.63024
-3.82154	5.6285
-3.82088	5.62677
-3.82022	5.62503
-3.81955	5.62171
-3.81888	5.61764
-3.81822	5.61357
-3.81755	5.6095
-3.81689	5.60543
-3.81622	5.60136
-3.81556	5.59729
-3.81489	5.59322
-3.81423	5.58915
-3.81356	5.58508
-3.8129	5.58101
-3.81223	5.57694
-3.81157	5.57287
-3.8109	5.5688
-3.81024	5.56473
-3.80957	5.56103
-3.80891	5.55754
-3.80824	5.55404
-3.80758	5.55055
-3.80691	5.54706
-3.80625	5.54356
-3.80558	5.54007
-3.80492	5.53658
-3.80425	5.53308
-3.80359	5.52959
-3.80292	5.52609
-3.80226	5.5226
-3.80159	5.51911
-3.80093	5.51561
-3.80026	5.51212
-3.7996	5.50938
-3.79893	5.50714
-3.79827	5.50489
-3.7976	5.50265
-3.79694	5.50041
-3.79627	5.49816
-3.79561	5.49592
-3.79494	5.49368
-3.79428	5.49143
-3.79361	5.48919
-3.79295	5.48695
-3.79228	5.4847
-3.79162	5.48246
-3.79095	5.48022
-3.79029	5.47797
-3.78962	5.4757
-3.78896	5.4734
-3.78829	5.47111
-3.78763	5.46881
-3.78696	5.46651
-3.7863	5.46422
-3.78563	5.46192
-3.78497	5.45962
-3.7843	5.45733
-3.78364	5.45503
-3.78297	5.45273
-3.78231	5.45044
-3.78164	5.44814
-3.78098	5.44584
-3.78031	5.44355
-3.77965	5.44162
-3.77898	5.44001
-3.77832	5.43841
-3.77765	5.4368
-3.77699	5.4352
-3.77632	5.43359
-3.77566	5.43199
-3.77499	5.43038
-3.77433	5.42878
-3.77366	5.42717
-3.773	5.42557
-3.77233	5.42396
-3.77167	5.42236
-3.771	5.42075
-3.77034	5.41915
-3.76967	5.41682
-3.76901	5.41374
-3.76834	5.41066
-3.76768	5.40759
-3.76701	5.40451
-3.76635	5.40143
-3.76568	5.39836
-3.76502	5.39528
-3.76435	5.3922
-3.76369	5.38913
-3.76302	5.38605
-3.76236	5.38297
-3.76169	5.3799
-3.76103	5.37682
-3.76036	5.37374
-3.7597	5.3711
-3.75903	5.36898
-3.75837	5.36685
-3.7577	5.36473
-3.75704	5.36261
-3.75637	5.36048
-3.75571	5.35836
-3.75504	5.35623
-3.75438	5.35411
-3.75371	5.35199
-3.75305	5.34986
-3.75238	5.34774
-3.75172	5.34561
-3.75105	5.34349
-3.75039	5.34137
-3.74972	5.33889
-3.74906	5.33591
-3.74839	5.33294
-3.74773	5.32996
-3.74706	5.32699
-3.7464	5.32401
-3.74573	5.32104
-3.74507	5.31806
-3.7444	5.31509
-3.74374	5.31211
-3.74307	5.30914
-3.74241	5.30616
-3.74174	5.30319
-3.74108	5.30021
-3.74041	5.29724
-3.73975	5.29443
-3.73908	5.2919
-3.73842	5.28936
-3.73775	5.28682
-3.73709	5.28429
-3.73642	5.28175
-3.73576	5.27922
-3.73509	5.27668
-3.73443	5.27414
-3.73376	5.27161
-3.7331	5.26907
-3.73243	5.26654
-3.73177	5.264
-3.7311	5.26146
-3.73044	5.25893
-3.72977	5.2562
-3.72911	5.2531
-3.72844	5.25
-3.72777	5.2469
-3.72711	5.2438
-3.72645	5.2407
-3.72578	5.2376
-3.72512	5.23451
-3.72445	5.23141
-3.72378	5.22831
-3.72312	5.22521
-3.72246	5.22211
-3.72179	5.21901
-3.72112	5.21591
-3.72046	5.21281
-3.71979	5.20975
-3.71913	5.20677
-3.71847	5.20379
-3.7178	5.20081
-3.71713	5.19783
-3.71647	5.19485
-3.71581	5.19187
-3.71514	5.18889
-3.71448	5.18591
-3.71381	5.18293
-3.71314	5.17996
-3.71248	5.17698
-3.71182	5.174
-3.71115	5.17102
-3.71048	5.16804
-3.70982	5.16527
-3.70915	5.16307
-3.70849	5.16086
-3.70782	5.15866
-3.70716	5.15646
-3.70649	5.15425
-3.70583	5.15205
-3.70516	5.14985
-3.7045	5.14764
-3.70383	5.14544
-3.70317	5.14323
-3.7025	5.14103
-3.70184	5.13883
-3.70117	5.13663
-3.70051	5.13442
-3.69984	5.13219
-3.69918	5.12987
-3.69851	5.12754
-3.69785	5.12522
-3.69718	5.1229
-3.69652	5.12057
-3.69585	5.11825
-3.69519	5.11593
-3.69452	5.1136
-3.69386	5.11128
-3.69319	5.10896
-3.69253	5.10663
-3.69186	5.10431
-3.6912	5.10199
-3.69053	5.09966
-3.68987	5.09748
-3.6892	5.09583
-3.68854	5.09418
-3.68787	5.09253
-3.68721	5.09088
-3.68654	5.08923
-3.68588	5.08758
-3.68521	5.08593
-3.68455	5.08428
-3.68388	5.08263
-3.68322	5.08098
-3.68255	5.07933
-3.68189	5.07768
-3.68122	5.07603
-3.68056	5.07439
-3.67989	5.07273
-3.67923	5.07102
-3.67856	5.06931
-3.6779	5.06761
-3.67723	5.0659
-3.67657	5.06419
-3.6759	5.06248
-3.67524	5.06078
-3.67457	5.05907
-3.67391	5.05736
-3.67324	5.05566
-3.67258	5.05395
-3.67191	5.05224
-3.67125	5.05054
-3.67058	5.04883
-3.66992	5.0472
-3.66925	5.0461
-3.66859	5.04501
-3.66792	5.04391
-3.66726	5.04282
-3.66659	5.04172
-3.66593	5.04063
-3.66526	5.03953
-3.6646	5.03844
-3.66393	5.03734
-3.66327	5.03625
-3.6626	5.03515
-3.66194	5.03406
-3.66127	5.03296
-3.66061	5.03187
-3.65994	5.03078
-3.65928	5.02977
-3.65861	5.02876
-3.65795	5.02775
-3.65728	5.02674
-3.65662	5.02573
-3.65595	5.02471
-3.65529	5.0237
-3.65462	5.02269
-3.65396	5.02168
-3.65329	5.02067
-3.65263	5.01966
-3.65196	5.01865
-3.6513	5.01764
-3.65063	5.01663
-3.64997	5.01559
-3.6493	5.01399
-3.64864	5.01239
-3.64797	5.01079
-3.64731	5.00919
-3.64664	5.00758
-3.64598	5.00598
-3.64531	5.00438
-3.64465	5.00278
-3.64398	5.00118
-3.64332	4.99958
-3.64265	4.99798
-3.64199	4.99638
-3.64132	4.99478
-3.64066	4.99318
-3.63999	4.99158
-3.63933	4.98987
-3.63866	4.98816
-3.638	4.98644
-3.63733	4.98473
-3.63667	4.98302
-3.636	4.98131
-3.63534	4.9796
-3.63467	4.97789
-3.63401	4.97618
-3.63334	4.97447
-3.63268	4.97275
-3.63201	4.97104
-3.63135	4.96933
-3.63068	4.96762
-3.63002	4.96591
-3.62935	4.96202
-3.62869	4.95808
-3.62802	4.95414
-3.62736	4.9502
-3.62669	4.94626
-3.62603	4.94231
-3.62536	4.93837
-3.6247	4.93443
-3.62403	4.93049
-3.62337	4.92655
-3.6227	4.92261
-3.62204	4.91867
-3.62137	4.91472
-3.62071	4.91078
-3.62004	4.90684
-3.61938	4.90355
-3.61871	4.90029
-3.61804	4.89704
-3.61738	4.89378
-3.61672	4.89053
-3.61605	4.88727
-3.61539	4.88402
-3.61472	4.88077
-3.61406	4.87751
-3.61339	4.87426
-3.61273	4.871
-3.61206	4.86775
-3.61139	4.86449
-3.61073	4.86124
-3.61007	4.85799
-3.6094	4.85523
-3.60873	4.85253
-3.60807	4.84983
-3.6074	4.84713
-3.60674	4.84443
-3.60608	4.84173
-3.60541	4.83903
-3.60474	4.83633
-3.60408	4.83363
-3.60342	4.83093
-3.60275	4.82823
-3.60209	4.82553
-3.60142	4.82283
-3.60075	4.82013
-3.60009	4.81743
-3.59943	4.81611
-3.59876	4.81501
-3.59809	4.8139
-3.59743	4.8128
-3.59676	4.8117
-3.5961	4.81059
-3.59544	4.80949
-3.59477	4.80838
-3.5941	4.80728
-3.59344	4.80618
-3.59277	4.80507
-3.59211	4.80397
-3.59144	4.80286
-3.59078	4.80176
-3.59011	4.80066
-3.58945	4.79929
-3.58878	4.79786
-3.58812	4.79644
-3.58745	4.79502
-3.58679	4.7936
-3.58612	4.79217
-3.58546	4.79075
-3.58479	4.78933
-3.58413	4.7879
-3.58346	4.78648
-3.5828	4.78506
-3.58213	4.78363
-3.58147	4.78221
-3.5808	4.78079
-3.58014	4.77936
-3.57947	4.77773
-3.57881	4.77603
-3.57814	4.77434
-3.57748	4.77265
-3.57681	4.77095
-3.57615	4.76926
-3.57548	4.76757
-3.57482	4.76587
-3.57415	4.76418
-3.57349	4.76248
-3.57282	4.76079
-3.57216	4.7591
-3.57149	4.7574
-3.57083	4.75571
-3.57016	4.75402
-3.5695	4.75278
-3.56883	4.7517
-3.56817	4.75062
-3.5675	4.74954
-3.56684	4.74846
-3.56617	4.74737
-3.56551	4.74629
-3.56484	4.74521
-3.56418	4.74413
-3.56351	4.74305
-3.56285	4.74197
-3.56218	4.74088
-3.56152	4.7398
-3.56085	4.73872
-3.56019	4.73764
-3.55952	4.73621
-3.55886	4.73464
-3.55819	4.73307
-3.55753	4.7315
-3.55686	4.72993
-3.5562	4.72836
-3.55553	4.72679
-3.55487	4.72522
-3.5542	4.72365
-3.55354	4.72208
-3.55287	4.72051
-3.55221	4.71894
-3.55154	4.71737
-3.55088	4.7158
-3.55021	4.71424
-3.54955	4.71372
-3.54888	4.71371
-3.54822	4.7137
-3.54755	4.71368
-3.54689	4.71367
-3.54622	4.71366
-3.54556	4.71364
-3.54489	4.71363
-3.54423	4.71362
-3.54356	4.7136
-3.5429	4.71359
-3.54223	4.71358
-3.54157	4.71357
-3.5409	4.71355
-3.54024	4.71354
-3.53957	4.71263
-3.53891	4.71123
-3.53824	4.70983
-3.53758	4.70843
-3.53691	4.70703
-3.53625	4.70563
-3.53558	4.70423
-3.53492	4.70282
-3.53425	4.70142
-3.53359	4.70002
-3.53292	4.69862
-3.53226	4.69722
-3.53159	4.69582
-3.53093	4.69442
-3.53026	4.69302
-3.5296	4.69154
-3.52893	4.69002
-3.52827	4.68849
-3.5276	4.68697
-3.52694	4.68544
-3.52627	4.68392
-3.52561	4.68239
-3.52494	4.68087
-3.52428	4.67934
-3.52361	4.67782
-3.52295	4.67629
-3.52228	4.67477
-3.52162	4.67324
-3.52095	4.67171
-3.52029	4.67019
-3.51962	4.66911
-3.51896	4.66836
-3.51829	4.66762
-3.51763	4.66688
-3.51696	4.66613
-3.5163	4.66538
-3.51563	4.66464
-3.51497	4.6639
-3.5143	4.66315
-3.51364	4.66241
-3.51297	4.66166
-3.51231	4.66092
-3.51164	4.66017
-3.51098	4.65943
-3.51031	4.65868
-3.50965	4.65706
-3.50898	4.65467
-3.50832	4.65228
-3.50765	4.64989
-3.50699	4.6475
-3.50632	4.64511
-3.50566	4.64272
-3.50499	4.64033
-3.50433	4.63794
-3.50366	4.63555
-3.50299	4.63316
-3.50233	4.63077
-3.50167	4.62838
-3.501	4.62599
-3.50034	4.62361
-3.49967	4.62153
-3.499	4.61977
-3.49834	4.61802
-3.49768	4.61626
-3.49701	4.61451
-3.49634	4.61275
-3.49568	4.611
-3.49501	4.60924
-3.49435	4.60748
-3.49369	4.60573
-3.49302	4.60397
-3.49235	4.60222
-3.49169	4.60046
-3.49103	4.59871
-3.49036	4.59695
-3.4897	4.59518
-3.48903	4.59341
-3.48836	4.59163
-3.4877	4.58985
-3.48704	4.58807
-3.48637	4.5863
-3.4857	4.58452
-3.48504	4.58274
-3.48438	4.58096
-3.48371	4.57918
-3.48305	4.57741
-3.48238	4.57563
-3.48171	4.57385
-3.48105	4.57207
-3.48038	4.57029
-3.47972	4.56839
-3.47905	4.5663
-3.47839	4.56421
-3.47772	4.56212
-3.47706	4.56003
-3.47639	4.55795
-3.47573	4.55586
-3.47506	4.55377
-3.4744	4.55168
-3.47373	4.54959
-3.47307	4.5475
-3.4724	4.54542
-3.47174	4.54333
-3.47107	4.54124
-3.47041	4.53915
-3.46974	4.53724
-3.46908	4.53563
-3.46841	4.53401
-3.46775	4.53239
-3.46708	4.53077
-3.46642	4.52915
-3.46575	4.52753
-3.46509	4.52592
-3.46442	4.5243
-3.46376	4.52268
-3.46309	4.52106
-3.46243	4.51944
-3.46176	4.51783
-3.4611	4.51621
-3.46043	4.51459
-3.45977	4.51343
-3.4591	4.51314
-3.45844	4.51285
-3.45777	4.51255
-3.45711	4.51226
-3.45644	4.51197
-3.45578	4.51168
-3.45511	4.51138
-3.45445	4.51109
-3.45378	4.5108
-3.45312	4.51051
-3.45245	4.51021
-3.45179	4.50992
-3.45112	4.50963
-3.45046	4.50934
-3.44979	4.50901
-3.44913	4.50863
-3.44846	4.50824
-3.4478	4.50786
-3.44713	4.50747
-3.44647	4.50709
-3.4458	4.5067
-3.44514	4.50631
-3.44447	4.50593
-3.44381	4.50554
-3.44314	4.50516
-3.44248	4.50477
-3.44181	4.50439
-3.44115	4.504
-3.44048	4.50361
-3.43982	4.50343
-3.43915	4.50376
-3.43849	4.50409
-3.43782	4.50442
-3.43716	4.50476
-3.43649	4.50509
-3.43583	4.50542
-3.43516	4.50575
-3.4345	4.50608
-3.43383	4.50642
-3.43317	4.50675
-3.4325	4.50708
-3.43184	4.50741
-3.43117	4.50775
-3.43051	4.50808
-3.42984	4.50824
-3.42918	4.50783
-3.42851	4.50742
-3.42785	4.50701
-3.42718	4.50661
-3.42652	4.5062
-3.42585	4.50579
-3.42519	4.50538
-3.42452	4.50497
-3.42386	4.50457
-3.42319	4.50416
-3.42253	4.50375
-3.42186	4.50334
-3.4212	4.50293
-3.42053	4.50253
-3.41987	4.50178
-3.4192	4.49968
-3.41854	4.49758
-3.41787	4.49547
-3.41721	4.49337
-3.41654	4.49127
-3.41588	4.48917
-3.41521	4.48707
-3.41455	4.48497
-3.41388	4.48287
-3.41322	4.48076
-3.41255	4.47866
-3.41189	4.47656
-3.41122	4.47446
-3.41056	4.47236
-3.40989	4.47006
-3.40923	4.46673
-3.40856	4.46341
-3.4079	4.46008
-3.40723	4.45676
-3.40657	4.45343
-3.4059	4.45011
-3.40524	4.44678
-3.40457	4.44346
-3.40391	4.44013
-3.40324	4.43681
-3.40258	4.43348
-3.40191	4.43016
-3.40125	4.42683
-3.40058	4.4235
-3.39992	4.42027
-3.39925	4.41763
-3.39859	4.41499
-3.39792	4.41235
-3.39726	4.40972
-3.39659	4.40708
-3.39593	4.40444
-3.39526	4.4018
-3.3946	4.39916
-3.39393	4.39652
-3.39326	4.39389
-3.3926	4.39125
[truncated: 50,543 more rows]
