# Supplementary material for: Structural basis of the Meinwald rearrangement catalysed by styrene oxide isomerase
Source: Nat Chem. 2024 May 14;16(9):1496–504. doi: 10.1038/s41557-024-01523-y (PMC11374702; doi:10.1038/s41557-024-01523-y)
Supplement: Supplementary file 7 — SDS-Gel, the chromatogram of SOI on Superdex 200 size-exclusion chromatography and UV-Vis spectra of SOI. [file 41557_2024_1523_MOESM7_ESM.xlsx]

## Sheet: StyC_Pseudo_20mMNa.p_pH 7,0_10m
File Info:"	DX2 Kinetics File:StyC_Pseudo_20mMNa.p_pH 7,0_10mM Sodium dithionite_3 at 15C 100sec3 | 16/02/2022 17:18:58 Temp: -36.5
	0.1879	0.3879	0.5879	0.7879	0.9879	1.1879	1.3879	1.5879	1.7879	1.9879	2.1879	2.3879	2.5879	2.7879	2.9879	3.1879	3.3879	3.5879	3.7879	3.9879	4.1879	4.3879	4.5879	4.7879	4.9879	5.1879	5.3879	5.5879	5.7879	5.9879	6.1879	6.3879	6.5879	6.7879	6.9879	7.1879	7.3879	7.5879	7.7879	7.9879	8.1879	8.3879	8.5879	8.7879	8.9879	9.1879	9.3879	9.5879	9.7879
300.21	2.9103	1.5509	2.2445	1.7148	1.7016	2.8406	2.8656	1.769	1.8131	2.1666	1.382	1.9441	1.7235	2.1655	1.9317	3.2189	1.8652	2.864	2.1088	2.0647	1.5355	2.4233	1.5459	1.8919	2.3505	1.8308	2.2122	2.2001	1.8973	2.3731	2.1175	2.6317	2.8288	1.8483	2.3089	1.5324	1.5897	1.9001	1.6408	1.5137	2.0803	2.3231	2.1102	1.4722	2.3694	2.1843	2.6814	2.2251	2.0506
300.68	2.6832	1.5659	2.6382	1.7747	1.7812	2.6588	2.6596	1.7585	1.8068	2.1368	1.4309	1.9093	1.7137	2.0691	1.9129	3.0121	1.8068	2.6743	2.0959	2.0089	1.5473	2.3201	1.5832	1.8783	2.729	1.8287	2.1247	2.118	1.8554	2.7483	2.0278	2.659	2.658	1.7923	2.6933	2.0277	1.5787	1.8386	1.6139	1.6607	2.0119	2.2961	2.1013	1.5282	2.2894	2.2126	2.5204	2.1009	2.0236
301.15	2.5863	1.5442	2.5309	2.1778	1.7974	2.5237	2.9521	1.7473	1.7806	2.4947	1.474	1.8527	1.7283	2.0345	1.8723	2.8434	1.7642	2.5836	2.0211	1.9561	1.9789	2.2208	1.5381	1.8827	2.5997	1.7897	2.0567	2.0324	1.794	2.598	2.3994	2.5537	2.5168	2.1933	2.5942	1.9422	1.5631	2.2338	1.6273	1.6226	2.0067	2.2558	2.1078	1.5022	2.1866	2.1236	2.4008	2.3634	1.9663
301.62	2.4695	1.5513	2.8053	2.4914	1.8108	2.7988	2.7912	1.7289	1.799	2.4043	1.8658	1.9416	1.7463	2.02	1.8448	2.6968	2.1237	2.5008	1.9755	1.9524	1.9256	2.3385	1.5697	2.2291	2.4999	1.744	1.9765	2.0965	1.7714	2.4847	2.3056	2.4925	2.4652	2.1023	2.5248	1.8801	1.5796	2.5412	1.7007	1.6277	1.9794	2.1923	2.0366	1.5202	2.1366	2.0741	2.315	2.3306	1.9407
302.09	2.3934	1.6113	2.844	2.4064	1.7881	2.7265	2.682	1.8001	1.7881	2.6639	2.1792	1.941	1.7193	1.9532	1.8498	2.6084	2.0653	2.4324	1.9355	1.9593	1.8927	2.2787	1.5886	2.1434	2.4094	2.0696	1.9531	2.0328	1.7526	2.4229	2.2822	2.5008	2.7187	2.0235	2.7723	1.938	1.6284	2.4541	1.6715	1.6418	1.9454	2.1342	1.972	1.5445	2.1196	2.0492	2.2229	2.2161	1.9032
302.56	2.3347	1.6393	2.7365	2.6422	1.7632	2.5944	2.657	1.7852	1.7901	2.5683	2.174	1.9351	1.7571	1.8964	1.8926	2.5253	2.0179	2.3443	1.8729	1.8973	1.8944	2.2421	1.5749	2.1157	2.4232	2.336	2.0823	1.9776	1.731	2.357	2.2099	2.4335	2.6689	2.0076	2.6723	1.899	1.624	2.3705	1.6724	1.6498	2.2231	2.0926	1.9485	1.5891	2.1117	2.0333	2.4753	2.3994	1.8707
303.03	2.4065	1.6443	3.0855	2.654	1.8479	2.6794	2.3384	1.8081	1.7059	2.2612	2.1956	1.8741	1.7999	1.9318	1.8885	2.229	2.1145	2.108	1.9074	1.901	1.9154	2.4151	1.7147	2.3301	2.4351	2.372	2.1242	1.9767	1.7941	2.6051	2.3604	2.4263	2.6637	2.3198	2.7063	1.9794	1.6902	2.3933	1.7063	1.7169	2.2427	2.3992	1.9856	1.5585	2.0506	2.0091	2.2821	2.1089	1.8902
303.5	2.6122	1.7217	3.089	2.6401	1.8903	2.9185	2.3024	1.8304	1.7083	2.3074	2.5323	1.8907	1.8043	1.609	1.8357	2.2387	2.0918	2.1192	1.9437	1.9084	1.8916	2.4128	1.7784	2.356	2.4488	2.6709	2.132	1.6632	1.8303	2.5409	2.376	2.1242	2.6637	2.2031	3.0331	2.0486	1.6783	2.3155	1.7136	1.7449	2.2381	2.3809	1.6527	1.6001	2.3804	1.9967	2.6009	2.1197	1.9947
303.97	2.3101	1.7986	3.0603	2.6904	1.9698	2.6132	2.0256	1.8519	1.7461	2.5888	2.534	1.8516	1.8275	1.6244	1.8145	2.2387	2.0897	2.1399	2.2115	1.9321	1.9261	2.3564	1.7457	2.3371	2.4603	2.6603	2.4557	1.6388	1.8417	2.5608	2.3682	2.1279	2.7268	2.2485	2.9426	2.1123	1.7026	2.2778	1.6854	1.7591	2.2786	2.3441	1.6733	1.6218	2.0889	1.9967	2.6501	2.1282	1.9899
304.44	2.3426	1.8048	3.0841	2.6817	1.8634	2.7382	2.0631	1.8701	2.0788	2.5616	2.5586	1.898	1.7414	1.6729	2.1478	1.9816	2.1578	2.3976	2.2557	1.9994	1.9282	2.3634	1.7986	2.3534	2.4603	2.6204	2.525	1.683	1.8203	2.2751	2.3682	2.1143	2.7223	2.3172	2.6168	2.1215	1.6963	2.2722	1.7362	1.7587	2.1987	2.3552	1.6905	1.6419	2.0654	2.0439	2.6856	2.1544	1.6842
304.91	2.648	1.8853	2.785	2.6594	1.8865	2.8201	2.1385	1.8136	2.0596	2.6203	2.6238	1.9169	1.7057	1.6859	2.1089	1.9874	2.4342	2.1341	2.2572	2.3103	1.9389	2.3634	1.874	2.2909	2.4263	2.6475	2.4964	1.7328	1.8095	2.349	2.3605	2.1358	2.7408	2.3205	2.6211	2.1393	1.6634	2.5362	1.7334	1.767	2.0539	2.2286	1.6652	1.643	2.0973	2.0523	2.3661	2.1425	1.7642
305.38	2.3486	2.1797	2.7055	2.6578	1.9214	2.5151	2.1359	1.785	2.0081	2.6604	2.7128	1.8415	1.7366	1.6502	2.0736	2.2959	2.4065	2.1332	1.9663	2.0979	1.9867	2.3192	1.8905	2.3191	2.4268	2.6198	2.255	1.6841	2.0443	2.3513	2.3659	1.8435	2.6062	2.326	2.7133	2.3923	1.6862	2.5229	2.037	1.8856	2.1349	2.2437	1.6628	1.6357	2.3433	2.0496	2.3645	2.1611	1.7851
305.85	2.375	2.177	2.406	2.6201	1.8753	2.6744	2.2528	1.7746	2.0569	2.6444	2.7166	1.8557	1.787	1.9693	2.0526	2.5895	2.4446	2.1615	1.9145	2.0947	2.0152	2.2815	1.8558	2.2982	2.4268	2.5891	2.5641	1.7484	2.0409	2.0836	2.3705	1.734	2.6406	2.3407	2.412	2.1027	1.6886	2.5846	2.0677	1.8645	2.1934	2.2154	1.6662	1.6135	2.3283	2.0057	2.39	2.1749	1.7678
306.32	2.3749	2.1783	2.4817	2.3029	1.8847	2.9855	2.2528	1.8459	2.083	2.3238	2.719	2.1779	1.7646	1.9937	2.1049	2.5689	2.4688	2.4389	1.9467	2.1399	1.732	2.345	1.8922	2.2811	2.44	2.597	2.623	1.7996	2.0736	2.1295	2.0402	1.7863	2.6673	2.3407	2.3858	2.1293	1.7248	2.5846	2.0655	1.8851	2.161	2.2017	1.6301	1.6352	2.4287	2.0254	2.7024	2.2476	1.8164
306.79	2.4914	2.1947	2.1962	1.985	1.9429	2.7353	2.273	1.9292	2.0252	2.3377	2.475	2.0802	1.8764	1.9779	2.088	2.5926	2.1607	2.4312	2.0037	2.1155	1.7611	2.2134	1.8576	2.0064	2.4623	2.7138	2.6565	1.7193	2.0657	2.1426	2.0421	1.7628	2.9352	2.6703	2.4585	2.4581	1.7106	2.2904	2.0185	1.9353	2.1756	2.2157	1.6388	1.6374	2.4326	2.1013	2.7029	2.2397	2.1131
307.26	2.495	2.178	2.043	2.0007	2.2535	2.6893	2.2826	1.8747	2.0666	2.0447	2.475	2.047	1.9457	1.9909	2.0698	2.8824	2.1608	2.7206	2.0888	2.097	1.8281	2.2165	1.8751	2.0436	2.4872	2.4195	2.6892	1.7311	2.078	2.4276	2.044	1.6654	2.6981	2.6964	2.1794	2.3902	1.6526	2.3031	2.0717	1.9579	2.1695	2.2123	1.967	1.6191	2.4361	2.0966	2.7494	2.2973	2.1059
307.73	2.4647	2.1304	2.0594	1.7031	2.2636	2.7118	2.2692	1.9313	2.0631	2.05	2.4352	2.0527	1.9027	2.0507	1.9978	2.8817	2.1629	2.7673	2.1206	2.141	1.8292	2.2318	1.8997	2.0312	2.4332	2.1291	2.5684	1.8069	2.3949	2.5206	2.1249	1.6517	2.6376	2.9829	2.1626	2.3867	1.6523	2.3497	2.1818	1.9564	2.1695	2.2413	2.0724	1.575	2.3831	2.1023	2.4527	2.0786	2.1063
308.2	2.5021	2.1517	1.7673	1.6911	2.2315	2.9591	2.3026	1.9613	2.0645	2.0631	2.4531	2.039	1.8666	2.0613	2.3042	3.178	2.0912	2.7088	2.16	2.1539	1.8693	2.1038	1.7901	1.7985	2.3983	2.1478	2.5489	1.7998	2.5991	2.2184	2.0031	1.7003	2.651	2.7126	2.1887	2.3555	1.931	2.3758	2.1948	1.9249	2.1552	2.0227	2.0467	1.5999	2.4098	2.152	2.3709	2.0818	2.1108
308.67	2.2152	2.1839	1.7587	1.7183	2.2409	2.6539	2.3046	1.9603	2.1314	2.0938	2.1284	2.0298	1.8922	2.0936	2.3203	3.228	2.0905	2.7112	2.16	2.1718	1.9044	2.1262	1.8204	1.813	2.7079	1.9207	2.5854	1.7889	2.7978	2.5251	2.055	1.7609	2.3481	2.7178	1.9083	2.389	2.2486	2.3752	2.1853	1.9515	2.4743	1.9784	2.1358	1.5782	2.1314	2.1926	2.0736	2.0504	2.1492
309.14	2.2577	2.121	1.8014	1.9722	2.169	2.6549	2.2976	1.8886	2.4321	1.7775	2.1307	2.0807	1.9358	2.1185	2.3687	2.9193	2.0728	2.7265	1.873	2.1452	1.9308	2.0906	1.8305	1.8691	2.7179	1.8857	2.3319	1.9467	2.7963	2.5501	2.3769	1.7688	2.2656	2.7213	2.2184	2.3579	2.2385	2.4272	2.2188	1.9453	2.7595	2.3117	2.1639	1.5596	2.1057	1.8733	2.0996	2.0874	2.1216
309.61	2.5108	2.0964	1.8651	1.9773	2.4879	2.8107	2.2955	1.9332	2.1145	1.781	2.4335	2.361	1.9644	2.0937	2.2713	2.9002	2.0063	2.7265	1.8738	2.1548	1.9382	2.0988	2.0969	1.9	2.4693	1.9216	2.3547	1.9359	3.0705	2.556	2.0733	1.8389	2.3634	2.7173	2.2368	2.3864	2.2306	2.4392	2.1637	1.98	2.8107	2.3114	2.1678	1.5839	2.4183	1.8207	2.0889	2.3911	2.1869
310.08	2.2734	2.138	1.9732	2.0145	2.7666	2.8439	2.1887	1.924	2.1297	1.8563	2.5043	2.3005	1.9994	2.1026	2.25	2.9932	1.7015	2.7094	1.991	2.1548	1.9623	1.7646	2.3462	1.954	2.5207	2.2146	2.3759	1.9146	3.0407	2.545	2.0849	2.1357	2.4736	2.6782	2.268	2.3952	2.3151	2.1528	2.1937	2.3147	2.8051	2.167	2.2124	1.7758	2.4608	2.1294	2.1266	2.3722	2.2481
310.55	2.2759	1.8183	2.0112	2.0282	2.7525	2.8855	2.2027	1.9259	2.1846	1.879	2.4403	2.3566	2.0094	2.123	2.5541	2.7404	1.6839	2.7626	1.9844	2.1217	2.2466	1.7881	2.3157	2.0067	2.5948	2.2056	2.3179	1.9116	2.7488	2.848	2.1114	2.1106	2.316	2.6794	2.1595	2.0799	2.3301	2.2263	1.9221	2.3247	2.8151	2.1748	2.2626	1.7877	2.1671	2.1214	2.2018	2.3921	2.2121
311.02	2.584	1.8414	2.0587	2.0708	2.7655	2.7756	2.4109	1.9503	2.1653	1.8391	2.4472	2.3628	1.9994	2.123	2.5955	2.4391	1.9679	3.0492	2.0646	2.3741	2.2306	1.8691	2.3945	2.3187	2.3358	2.2081	2.0066	1.8777	3.0609	2.8107	2.1342	2.1162	2.5877	2.7054	2.1563	2.0834	2.3458	2.4855	1.9592	2.2853	2.8165	2.4637	2.2317	1.8106	2.2967	2.1857	2.4895	2.5243	2.2615
311.49	2.581	1.8859	2.0258	2.0695	2.7633	2.4741	2.1073	1.9263	2.1526	1.8671	2.4583	2.0701	2.0143	2.0949	2.573	2.7631	1.9886	2.8536	2.0953	2.4314	2.2282	1.933	2.4215	2.3392	2.3553	2.5168	1.9614	1.9104	3.0851	2.7908	2.1898	2.1094	2.6067	2.4254	2.1862	2.1497	2.3441	2.2154	1.9586	2.3244	2.8193	2.4626	2.262	1.8273	2.2236	2.1756	2.1955	2.2196	2.2337
311.96	2.5019	1.9215	1.9966	2.1006	2.6958	2.3962	2.4049	1.872	2.1882	2.1548	2.4197	2.0714	1.9525	2.1438	2.5982	3.0554	1.9965	2.8989	2.0755	2.4129	2.2265	1.9466	2.4315	2.3404	2.3536	2.5083	2.2612	1.9067	3.0985	2.8267	2.2398	2.129	2.3257	2.1133	2.1017	1.9013	2.356	2.2254	1.9717	2.2735	2.7811	2.4513	2.2635	2.1284	2.3108	2.2602	2.2289	2.2137	1.9478
312.43	2.5704	1.8944	2.0392	2.1013	2.4228	2.708	2.6954	1.8648	2.1727	2.1373	2.1084	2.0789	1.8832	2.1681	2.635	2.7706	2.311	2.7419	1.9895	2.4163	2.1696	1.9339	2.7085	2.3688	2.3595	2.4885	2.2381	1.9298	3.1135	2.5452	2.264	2.1791	2.2689	2.1207	2.0701	1.8995	2.3711	2.2554	1.9492	2.2382	3.0927	2.6505	1.9804	2.1343	2.3393	2.2882	2.5103	2.2774	1.9621
312.9	2.6606	2.0278	2.0862	2.0961	2.4447	2.7388	2.6348	1.8859	2.3093	2.1353	2.1442	2.06	1.8724	2.4422	2.7002	2.8173	2.3141	3.0167	2.0454	2.7108	2.1458	1.9912	2.7335	2.4249	2.3614	2.5053	2.2055	1.9873	2.8382	2.4793	2.205	2.187	2.3767	1.8788	2.163	2.0081	2.394	2.2416	1.8365	2.23	2.7727	2.6791	1.8616	2.1424	2.388	2.3028	2.5456	2.2909	1.9948
313.37	2.6131	2.3058	2.0723	2.4093	2.4881	2.4804	2.6409	1.8784	2.3022	2.4292	2.1653	2.0481	1.891	2.3981	2.4659	2.5317	2.3678	3.001	2.3135	2.6929	2.109	1.9969	2.7269	2.3909	2.6476	2.5103	2.3631	2.0843	2.54	2.7814	2.1878	2.1688	2.4228	1.8996	2.1664	2.1663	2.394	2.2058	1.882	2.3003	2.7672	2.6264	1.9211	2.1309	2.4421	2.5911	2.5345	2.2889	2.1026
313.84	2.5987	2.2922	2.086	2.442	2.4573	2.5229	2.7043	1.908	2.352	2.4249	2.2049	2.3606	1.8848	2.4435	2.439	2.8051	2.3904	3.0011	2.3173	2.6653	2.0983	1.9595	2.6617	2.3571	2.3997	2.4473	2.328	2.1147	2.412	2.5349	2.4493	2.0973	2.4367	1.9263	2.1452	2.1071	2.0922	2.3103	1.9186	2.2649	2.4807	2.6137	2.1648	2.1195	2.7205	2.6003	2.5905	2.3154	2.0378
314.31	2.5846	2.3027	2.0764	2.1561	2.5091	2.5408	2.7949	1.9806	2.0765	2.428	2.338	2.3527	1.8155	2.4155	2.4121	2.8419	2.4055	3.263	2.6043	2.7013	2.0982	2.0453	2.7073	2.3248	2.4169	2.4769	2.274	2.0515	2.4519	2.5357	2.1917	2.1191	2.7482	2.19	1.8676	2.1365	2.1786	2.2844	1.8826	2.2847	2.1732	2.3896	2.1405	2.1547	2.7616	2.6308	2.8596	2.2973	2.3604
314.78	2.3195	2.3254	2.0448	2.1899	2.5091	2.2794	2.8041	2.0389	2.1163	2.4059	2.0542	2.083	1.7827	2.4018	2.2685	3.1182	2.3886	2.9661	2.8964	2.6723	2.1127	2.3527	2.4289	2.2831	2.6655	2.4862	2.1982	2.0985	2.4519	2.5782	2.2154	2.0818	2.7031	2.2131	1.8896	2.1641	2.2288	2.3635	1.8817	2.3046	2.1678	2.4357	2.1376	2.445	2.5083	2.7164	2.8339	2.0215	2.3095
315.24	2.2813	2.2544	1.9436	2.2095	2.2225	2.2138	2.8484	2.0527	2.4166	2.6144	1.958	2.1182	1.8254	2.4493	2.2877	3.0873	2.5228	2.9592	2.781	2.4007	2.1533	2.3857	2.1456	2.282	2.7598	2.196	2.4779	2.0825	2.458	2.8351	2.2771	1.785	2.6121	2.2127	1.8696	2.4591	2.1545	2.3741	1.9525	2.1462	2.178	2.4253	2.1194	2.2669	2.4811	2.4344	2.8629	2.0572	2.2206
315.71	2.33	2.2654	1.9552	2.2141	2.2181	2.2222	2.8325	2.0592	2.6698	2.5658	1.9583	2.1265	1.8309	2.5342	2.0479	3.039	2.5835	2.9741	2.8229	2.4049	1.8874	2.4825	2.2049	2.2575	2.6645	2.1934	2.5353	2.0826	2.4571	2.5324	2.345	1.817	2.9042	2.5153	1.8795	2.462	2.1085	2.4158	1.9496	2.0228	2.1373	2.5026	2.0936	2.2814	2.4948	2.4607	2.8089	2.0716	2.2531
316.18	2.33	2.3138	1.9383	2.1737	2.5004	2.4847	2.5682	2.0674	2.6408	2.6272	2.2454	2.1347	1.8191	2.2534	2.0881	3.1831	2.3455	2.6755	2.782	2.1914	1.9034	2.4907	2.451	1.9723	2.6672	2.511	2.566	2.0947	2.2768	2.5444	2.3171	1.8272	2.6506	2.5203	1.9163	2.5605	2.0983	2.1097	1.9339	2.0564	2.0961	2.5026	2.1041	2.3285	2.6702	2.4907	2.5133	2.0174	2.2271
316.65	2.3437	2.596	1.9236	2.4921	2.7741	2.5032	2.8718	2.0326	2.9367	2.6369	2.2464	2.1188	1.8287	2.2852	2.0591	3.1831	2.3377	2.5786	2.7472	2.1469	1.9028	2.3764	2.4204	1.954	2.6742	2.511	2.5734	2.0427	2.3302	2.8325	2.3087	1.8057	2.6465	2.4938	1.9407	2.591	2.1183	2.0996	1.9413	2.0396	2.1428	2.5297	2.0696	2.3594	2.6949	2.6122	2.6384	2.0455	2.2344
317.12	2.3369	2.5531	1.9579	2.779	2.7574	2.54	2.5893	2.0344	2.9768	2.3635	2.2857	2.1373	1.776	2.2465	2.3575	2.9085	2.6379	2.8284	2.741	2.1788	2.1937	2.3615	2.4457	1.9274	2.6757	2.732	2.2656	2.0451	2.353	2.8603	2.303	1.8067	2.6198	2.607	1.9259	2.5627	2.1863	2.3839	1.9603	2.0311	2.2211	2.5396	2.1046	2.0599	2.6063	2.4484	2.7426	2.0419	2.2145
317.59	2.2707	2.6258	2.0267	2.7785	2.7758	2.54	2.3384	2.0457	2.9997	2.377	2.3754	2.2135	1.8446	2.251	2.428	2.9207	2.6379	2.7243	3.0533	2.4647	2.2116	2.4395	2.4457	1.8853	2.6533	2.7767	2.2842	2.0541	2.3934	2.8903	2.2625	1.808	2.9137	2.6294	1.943	2.8633	2.2124	2.3402	1.9715	2.0683	1.9438	2.3843	2.1054	2.0936	2.597	2.4766	2.4382	2.0003	2.279
318.06	2.2114	2.5444	2.0006	2.8307	2.8233	2.5688	2.3543	2.0013	2.8661	2.6816	2.4468	2.2089	1.9181	1.9899	2.3741	2.942	2.6763	2.4432	3.3068	2.1876	2.2529	2.651	2.422	1.8467	2.6539	2.788	2.3136	1.9993	2.3719	2.8878	2.4234	1.812	2.8727	2.5573	1.9493	2.8145	2.5008	2.3179	1.9846	2.0614	1.9635	2.5253	2.1145	2.1228	2.6363	2.7405	2.4	2.0387	2.5599
318.53	2.2134	2.2401	2.0237	2.5809	2.7909	2.5344	2.3509	2.0351	3.1518	2.4106	2.4464	2.2797	1.9465	2.0126	2.3596	2.9661	2.6245	2.4623	3.0322	2.2426	2.3731	2.6663	2.4504	1.8702	2.4424	2.7849	2.4406	1.9368	2.3935	2.6228	2.4457	1.8577	2.9141	2.8067	1.9063	2.6568	2.2293	2.3087	1.9618	1.9728	2.2706	2.537	2.0754	2.1275	2.5788	2.7405	2.428	2.1277	2.4692
319	2.3374	2.2148	2.0822	2.5534	3.0744	2.5783	2.3415	2.2933	3.3511	2.4149	2.4448	1.9985	1.9898	2.0029	2.425	2.7057	2.6857	2.747	3.0204	2.3193	2.4655	2.9578	2.4767	2.1747	2.422	2.8235	2.4774	1.9427	2.3701	2.579	2.1723	1.9021	3.0006	2.7908	1.9221	2.6648	2.2239	2.2611	1.9744	1.9946	2.2454	2.6119	1.8029	2.1527	2.2899	2.793	2.436	2.1535	2.5513
319.47	2.332	2.2201	2.3761	2.5336	3.1264	2.5643	2.25	2.5388	3.3374	2.4637	2.3675	2.0175	2.0069	1.9885	2.447	2.6971	2.6861	2.4669	2.7213	2.335	2.4571	2.9372	2.725	2.3258	2.4055	2.979	2.4894	1.8695	2.3693	2.8505	2.1432	1.9116	2.7901	2.5279	1.9317	2.6335	2.1532	2.255	1.9904	2.0065	2.2471	2.5303	1.8367	2.2415	2.2996	3.0818	2.1815	2.1526	2.3078
319.94	2.3289	2.2231	2.4136	2.5514	2.8329	2.5372	2.3055	2.4896	3.3709	2.7745	2.3881	1.9843	2.0453	1.9925	2.4068	2.4768	2.7202	2.458	2.4464	2.3122	2.4599	2.6529	2.7071	2.6105	2.4055	3.0121	2.7858	1.8233	2.1125	2.8685	2.1348	1.9827	2.7913	2.4748	1.9517	2.6151	2.1528	2.2526	2.0376	2.0072	2.2622	2.4628	2.06	1.9422	2.3214	3.2932	2.2287	2.1679	2.326
320.41	2.3967	2.2352	2.4115	2.5086	2.8705	2.5542	2.3333	2.572	3.3709	2.6158	2.4108	2.0537	2.0029	2.0202	2.4535	2.4683	2.6095	2.4755	2.4473	2.3185	2.3988	2.6694	2.7738	2.6391	2.2859	2.999	2.477	1.882	2.2027	2.5927	2.0968	2.0055	2.7605	2.5121	1.9636	2.3326	2.1963	2.3193	2.0005	1.9141	2.2798	2.5549	2.1448	1.9643	2.4124	3.3027	2.2546	2.1851	2.6118
320.88	2.4094	2.2851	2.4533	2.5062	2.8932	2.5514	2.3603	2.8711	3.1596	2.6785	2.4854	2.3027	2.005	1.9527	2.5152	2.471	2.6633	2.4751	2.4187	2.3596	2.378	2.6695	2.7892	2.6359	2.3366	3.295	2.4706	1.9129	2.2191	2.5942	2.0419	2.0773	2.7605	2.2984	2.0058	2.645	2.2688	2.2421	1.9896	1.9192	2.2109	2.5413	2.1846	1.9636	2.3846	3.323	2.5347	2.121	2.6299
321.34	2.1034	2.2681	2.4351	2.5394	2.6696	2.2688	2.3291	2.889	3.2166	2.9497	2.2042	2.2938	2.045	1.9606	2.4637	2.6282	2.6176	2.5384	2.4293	2.3467	2.3859	2.651	2.4824	2.6371	2.5929	3.042	2.4955	1.8773	2.0924	2.6348	2.0631	2.0684	2.7389	2.2819	2.0273	2.5689	2.5779	2.258	2.0285	1.8885	2.5011	2.2479	2.4699	1.9269	2.1055	3.247	2.8303	2.3604	2.6378
321.81	2.3739	1.9747	2.4358	2.2808	2.3861	2.3186	2.0952	2.916	3.2166	2.9821	2.2046	2.3206	2.0748	1.9733	2.5515	2.6282	2.6022	2.5674	2.442	2.388	2.4199	2.666	2.5145	2.7101	2.5968	2.7339	2.6092	1.8921	2.0291	2.4924	2.3462	2.0631	2.7218	2.3055	1.9914	2.5379	2.5347	2.2721	2.0568	1.8851	2.5093	2.5106	2.4836	1.8938	2.1137	3.4342	2.9993	2.3686	2.6315
322.28	2.4853	1.992	2.7162	1.9956	2.4806	2.61	2.1115	2.9239	3.2244	3.0233	2.1598	2.321	2.0436	2.0055	2.3081	2.633	2.329	2.3332	2.4935	2.3901	2.1378	2.6784	2.5828	2.788	2.6019	2.5829	2.626	1.9576	2.0569	2.4447	2.3471	2.178	3.0295	2.2474	2.0347	2.5354	2.4842	2.0732	2.042	1.8981	2.4395	2.568	2.4673	1.9368	2.2006	3.4648	2.9385	2.4421	2.9373
322.75	2.494	1.9503	2.6476	2.0115	2.4915	2.3312	2.0882	2.9259	3.1908	3.1076	2.14	2.2494	2.0207	1.9957	2.1905	2.6647	2.025	2.3225	2.2311	2.1097	2.1724	2.63	2.3076	2.791	2.75	2.5828	2.5919	1.9699	2.0095	2.4147	2.3208	2.1498	3.0295	2.279	2.1516	2.2386	2.5171	2.0773	2.0591	1.8857	2.5046	2.5648	2.501	1.9681	2.2253	3.702	3.007	2.4115	2.908
323.22	2.5241	2.0842	2.6671	1.9939	2.4909	2.3331	2.1669	2.9041	3.4812	2.8579	2.059	2.2747	1.9983	2.0116	2.2578	2.6808	2.0667	2.3125	1.9567	2.1135	2.188	2.336	2.3384	2.7951	3.0232	2.5756	2.7499	1.915	2.0448	2.4498	2.1886	2.1599	2.9835	2.3108	2.0905	2.2057	2.2402	2.1501	2.1016	1.965	2.5261	2.4144	2.5306	1.9718	2.1759	3.4364	3.0394	2.3516	2.6258
323.69	2.5358	2.0962	2.6647	1.9301	2.7674	2.3871	2.21	3.1554	3.2258	2.871	2.3525	2.5126	1.9858	2.0244	2.2461	2.6568	2.1532	2.421	2.0166	2.1355	2.0889	2.3225	2.4122	3.0384	2.96	2.6211	2.4739	1.9777	2.037	2.4433	2.2142	2.2625	2.8907	2.0473	2.1266	2.2154	2.2213	2.4409	2.375	1.9555	2.2479	2.6739	2.535	1.9766	2.1885	3.1444	3.0375	2.3035	2.6597
324.16	2.4648	2.095	2.625	1.9385	2.7674	2.3483	2.187	2.8729	2.9408	2.8804	2.3561	2.5327	1.952	1.9969	2.2244	2.6717	2.0837	2.1207	2.0613	2.1524	2.0481	2.047	2.4741	2.7686	2.9822	2.5938	2.4528	2.0653	2.0135	2.4509	2.2339	2.3034	3.0931	2.1295	2.1448	2.2351	2.2745	2.4198	2.3374	1.9612	2.27	2.8138	2.5078	1.9985	2.4774	3.3632	2.999	2.2678	2.5948
324.63	2.4809	2.1403	2.331	1.9698	2.7949	2.4005	2.1662	2.5654	2.9595	2.897	2.3096	2.5544	1.9521	2.0231	2.2071	2.952	2.0791	2.1434	2.0997	2.1603	2.0632	1.9999	2.1769	2.6435	3.2627	2.4407	2.4883	2.0692	2.0185	2.1734	2.5205	2.295	3.0073	2.0926	2.2948	2.4001	2.2891	2.4519	2.3571	2.0527	2.3651	2.8327	2.5214	1.9216	2.4756	3.0936	2.9853	2.3001	2.5731
325.1	2.5204	2.1158	2.5513	1.9434	2.7943	2.4102	2.1415	2.5508	2.9716	2.6184	2.4219	2.5831	1.9694	2.0611	2.2299	2.9481	2.074	2.4491	2.1146	2.1994	2.0525	2.0544	2.2118	2.3925	3.0091	2.4296	2.2326	2.0838	1.9993	2.1613	2.809	2.2292	3.2489	2.1276	2.2836	2.3934	2.2721	2.3857	2.5844	2.0256	2.3312	2.9224	2.3727	1.9169	2.4235	2.8274	3.0147	2.3058	2.5589
325.57	2.7281	2.0988	2.5688	1.9656	2.7631	2.4936	2.1878	2.4777	2.7471	2.7772	2.4403	2.7928	1.9845	2.0358	2.2237	2.9463	2.0758	2.5386	2.1704	2.2571	2.0567	2.0676	2.1888	2.4165	3.0021	2.4839	2.2787	2.0947	1.9475	2.1993	2.7913	2.2356	3.2706	2.114	2.3166	2.4542	2.2598	2.3186	2.569	1.9939	2.2961	2.8703	2.3119	1.9247	2.3456	3.0999	2.9664	2.3227	2.2946
326.03	2.6988	2.1447	2.534	1.9493	2.7515	2.4759	2.166	2.2121	2.6867	2.7931	2.3972	2.5221	2.0124	2.0418	2.1248	3.2448	2.049	2.5026	2.2563	2.2294	2.0452	1.9689	2.1829	2.3882	3.0285	2.4839	2.2453	2.0716	1.9696	2.2528	2.8596	2.1408	3.0028	2.0467	2.2945	2.4542	2.238	2.3314	2.5966	2.0261	2.311	2.8306	2.255	1.9411	2.4093	3.1718	2.6799	2.3527	2.2933
326.5	2.724	2.1266	2.5436	1.9937	2.7179	2.4556	2.2031	2.2216	2.7095	2.5122	2.3881	2.5445	1.9726	2.0422	2.1375	2.9546	2.3326	2.4701	2.2522	2.2113	2.043	2.0263	2.2299	2.4189	2.7449	2.7369	2.2112	2.1301	2.0272	2.5052	3.158	2.1507	3.1081	2.3396	2.2466	2.425	2.017	2.6216	2.6022	2.0169	2.0535	2.8572	1.9808	1.9152	2.4505	3.1506	2.5239	2.1196	2.2846
326.97	2.4795	2.4199	2.6644	1.9809	2.7624	2.4315	2.1545	2.2208	2.4324	2.4605	2.6663	2.592	1.9644	2.0237	2.1031	2.9546	2.3895	2.4528	2.3013	2.1696	2.0305	2.0449	2.2378	2.3703	2.709	2.79	2.1159	2.1669	2.3108	2.3688	2.8775	2.1624	3.3993	2.3411	2.2756	2.3932	2.0823	2.6537	2.5896	2.034	2.2022	2.6393	1.9927	1.9303	2.4342	3.1506	2.2559	2.1044	2.2957
327.44	2.4043	2.7018	2.429	2.0139	2.9741	2.1604	2.1322	2.2111	2.4628	2.4441	2.7249	2.6054	2.0402	1.9832	2.0763	3.2243	2.3653	2.4051	2.3309	2.1755	2.0716	2.0385	2.1879	2.3062	2.7313	2.6833	2.1411	2.1292	2.3324	2.473	2.8988	2.0924	3.2308	2.309	2.5344	2.5527	2.0761	2.5731	2.6228	2.0755	2.2592	2.7039	1.9838	1.9453	2.3802	3.4251	2.199	2.0271	2.0171
327.91	2.4452	2.7044	2.4426	2.2874	2.9695	2.1995	2.1866	2.2104	2.519	2.4126	2.6918	2.6389	2.0509	2.0069	2.1121	3.236	2.3884	2.423	2.3835	2.1619	2.0486	2.0962	2.2119	2.6092	2.6231	2.8074	2.1635	2.1094	2.3571	2.7544	2.9523	2.1356	2.9977	2.3196	2.4452	2.5696	2.063	2.8725	2.6584	2.0748	2.2384	2.7039	1.97	1.8859	2.3534	3.3051	2.158	2.0436	1.9961
328.38	2.7102	2.8462	2.4288	2.3	2.9399	2.1632	2.1528	2.2555	2.2584	2.3919	2.7852	2.6824	2.0506	1.9611	2.0819	3.1928	2.327	2.7141	2.398	2.1927	2.0069	2.1462	2.2285	2.8877	2.3516	2.7971	2.0213	2.2014	2.6186	2.767	2.9818	2.1525	3.1027	2.33	2.4369	2.6041	2.041	3.1044	2.6485	2.0295	2.2249	2.9577	1.9788	1.8947	2.4366	3.2783	2.1746	2.3402	2.0423
328.85	2.7656	2.9142	2.4276	2.3507	2.6834	2.3829	2.1092	2.0668	2.2446	2.4204	2.5596	2.3933	2.0369	1.9527	2.1632	3.227	2.2473	2.6391	2.4241	2.1528	1.9931	2.4198	2.1636	2.6035	2.3678	2.7766	2.0054	2.1698	2.6682	2.7964	2.99	2.1034	3.399	2.3288	2.4562	2.6608	2.0651	2.8293	2.3613	2.0548	2.2156	2.6949	1.9896	1.9468	2.5055	3.3202	2.1757	2.3043	2.3022
329.31	2.724	2.9156	2.6988	2.532	2.398	2.3464	2.1624	2.0515	2.2681	2.4095	2.569	2.3591	2.0482	1.9643	2.1705	3.2343	2.2969	2.6706	2.4273	2.092	2.0247	2.4098	2.1032	2.814	2.6138	2.794	2.0951	2.0996	2.6735	3.0791	2.9833	2.0789	3.399	2.2421	2.4735	2.6394	2.0482	2.8436	2.417	2.05	2.2304	2.5105	2.0363	1.9472	2.2573	3.0958	2.2135	2.3388	2.2998
329.78	2.7845	2.8924	2.7389	2.5714	2.3792	2.4785	2.2052	2.1132	2.2729	2.3981	2.6042	2.3723	2.0556	2.0056	2.1779	3.0026	2.3442	2.928	2.4204	2.0822	2.0279	2.436	2.162	3.0904	2.339	2.7718	2.1024	2.1163	2.7125	3.1497	2.8624	2.0659	3.4428	2.2988	2.2973	2.498	2.0767	3.1037	2.6763	1.9656	2.1884	2.5197	2.0436	1.9453	2.2343	3.0763	2.2239	2.3383	2.2988
330.25	2.774	3.0038	2.4795	2.5532	2.4524	2.4932	2.1841	2.198	2.2404	2.4155	2.755	2.391	2.0276	2.0317	2.4363	2.9738	2.6195	2.754	2.4572	2.1682	2.0409	2.498	2.1581	3.3414	2.3966	2.7712	2.0832	2.1597	2.7676	3.1358	2.5714	2.1523	3.2143	2.2915	2.3074	2.57	2.1225	3.1569	2.4519	1.9895	2.1615	2.5379	1.9797	1.9895	2.2439	3.3425	2.1759	2.3228	2.3065
330.72	2.4981	3.2938	2.5078	2.5952	2.4533	2.6688	2.1086	2.2538	2.2126	2.4155	2.7454	2.1209	2.0765	1.9932	2.3933	2.9731	2.6258	2.6514	2.4453	2.0902	2.0811	2.5219	2.1046	3.2671	2.4797	2.7323	2.125	2.1898	2.7638	3.1184	2.5864	2.1464	3.2307	2.2925	2.2865	2.5341	2.1426	3.1609	2.7251	2.0114	2.2324	2.4895	2.006	1.9823	2.2651	3.1752	2.2198	2.3039	2.2872
331.19	2.5001	3.2429	2.4972	2.6157	2.5058	2.7771	2.1143	2.2559	2.2202	2.3616	2.7267	2.134	2.0733	2.0311	2.3948	2.7092	2.592	2.668	2.3533	2.0793	2.1082	2.5499	2.0998	3.2681	2.5271	2.4458	2.3039	2.2061	2.7801	3.1365	2.6077	2.1605	3.2383	2.3001	2.3157	2.2495	2.1254	3.2061	2.7452	2.0083	2.2687	2.5264	2.0239	1.9686	2.5092	3.1283	2.5063	2.3387	2.2619
331.66	2.5141	3.263	2.5278	2.5433	2.5274	2.8043	2.0988	2.229	2.2136	2.3863	2.8562	2.1225	2.0707	2.0341	2.6638	2.7251	2.3071	2.9358	2.3843	2.1249	2.0925	2.7592	2.1202	3.2861	2.5532	2.2028	2.3127	2.185	3.0295	2.8713	2.332	2.1961	3.1629	2.0296	2.6098	2.2648	2.0868	2.947	2.6961	2.0242	2.2365	2.5315	2.0683	1.9743	2.4812	3.1599	2.3773	2.3009	2.2872
332.13	2.482	3.0223	2.4148	2.5937	2.7664	2.8005	2.1102	2.4931	2.2065	2.4446	2.5612	2.0732	2.0824	2.0089	2.6872	2.5086	2.274	2.9219	2.4078	2.1505	2.1208	2.7997	2.1189	3.2848	2.5962	2.1907	2.3327	2.4258	2.7591	2.8788	2.318	2.1757	2.9114	2.0434	2.8704	2.2727	2.0659	2.9148	2.7231	2.0627	2.0696	2.5058	2.0674	1.9856	2.505	2.92	2.3755	2.3121	2.3069
332.59	2.4599	2.7385	2.3619	2.5915	2.4941	2.8234	2.1374	2.4998	2.2208	2.4906	2.5153	2.3507	2.0589	2.0755	2.6852	2.5086	2.3017	2.9397	2.3158	2.1632	2.1208	2.8249	2.1514	3.3169	2.6513	2.1923	2.3349	2.422	2.7257	2.8116	2.3184	2.1235	2.8779	2.0531	2.5957	2.1106	2.0773	2.9159	2.7154	2.0794	2.322	2.4254	2.0924	1.9402	2.5041	2.7164	2.5118	2.3371	2.3322
333.06	2.7037	2.728	2.3525	2.3318	2.4633	2.7978	2.3573	2.5187	2.4503	2.4779	2.5343	2.4287	2.0569	2.104	2.7418	2.4596	2.3007	2.9644	2.2819	2.1951	2.1158	2.7964	2.2233	3.3169	2.6251	2.0891	2.3547	2.5379	2.8315	2.5272	2.3822	2.1294	3.111	2.0937	2.5919	2.1165	2.3408	2.9159	2.7013	2.0872	2.3084	2.5349	2.0954	1.9611	2.4607	2.5385	2.6398	2.359	2.3463
333.53	2.4848	2.4742	2.3984	2.3045	2.7309	3.0887	2.3114	2.4891	2.4566	2.562	2.575	2.3908	2.053	2.1025	2.7569	2.5844	2.3745	2.7428	2.2915	2.1855	2.1649	2.7674	2.2061	3.0485	2.7212	2.0884	2.3323	2.4759	2.5534	2.478	2.3315	2.1357	3.0533	2.1024	2.6222	2.1142	2.4121	2.6394	2.6819	2.1279	2.3588	2.2822	2.0805	1.981	2.6617	2.5776	2.6185	2.1279	2.3343
334	2.4524	2.4279	2.4038	2.3189	2.8044	2.8819	2.3262	2.4019	2.4642	2.5306	2.5413	2.412	2.0864	2.09	2.6788	2.5856	2.6615	2.7197	2.2345	2.232	2.1562	2.4674	2.2034	3.1022	2.7261	2.0891	2.3877	2.4765	2.5635	2.4392	2.336	2.0645	2.7902	2.098	2.868	2.0762	2.4257	2.6407	2.6939	2.1661	2.6463	2.2733	2.0896	1.9817	2.623	2.5596	2.6234	2.1765	2.1117
334.47	2.4733	2.4263	2.1768	2.1536	2.8189	2.9354	2.3253	2.4228	2.4836	2.5119	2.5361	2.4381	2.1474	2.084	2.6746	2.563	2.7595	2.7515	2.2402	2.2334	2.1196	2.5677	2.2023	2.9268	2.4337	2.0749	2.3378	2.48	2.5805	2.1657	2.5965	2.0529	2.5501	2.1415	2.8533	2.053	2.4448	2.6758	2.6819	2.1655	2.6413	2.4707	2.1458	1.9631	2.601	2.4982	2.6043	2.4257	2.1032
334.94	2.4223	2.4969	2.4307	2.1379	2.8351	2.7973	2.5878	2.4431	2.4888	2.5467	2.5118	2.4433	2.1658	2.0892	2.6979	2.5253	2.7399	2.515	2.2454	2.2796	2.129	2.584	2.1689	2.7718	2.4562	2.0741	2.3179	2.5054	2.5639	2.1361	2.4321	2.1298	2.5553	2.1467	2.8999	2.0451	2.4606	2.4283	2.4318	2.1757	2.6274	2.6657	2.1238	2.0532	2.8921	2.6764	2.657	2.4547	2.1084
335.4	2.3979	2.4592	2.4	2.1662	2.8061	2.8141	2.6081	2.344	2.4712	2.5516	2.2571	2.4371	2.2001	2.0857	2.418	2.5302	2.4572	2.4293	2.2119	2.2493	2.14	2.4713	2.1515	2.504	2.4492	2.0592	2.3633	2.4745	2.5619	2.3814	2.4567	2.0835	2.5603	2.1541	2.9491	2.0091	2.4846	2.3998	2.461	2.1784	2.6799	2.6709	2.1687	2.0759	2.899	2.4412	2.6515	2.4436	2.1253
335.87	2.3947	2.1861	2.4016	2.1825	2.8022	2.5757	2.6329	2.2777	2.4674	2.3135	2.2256	2.6034	2.4233	2.1256	2.6953	2.5354	2.438	2.4287	2.1905	2.2776	2.174	2.4806	2.2186	2.549	2.4449	2.1072	2.3291	2.4238	2.5727	2.4066	2.4514	2.109	2.5757	2.1686	2.9344	1.9806	2.4834	2.672	2.461	2.1599	2.717	2.7059	2.2433	2.1158	2.8619	2.3188	2.6211	2.4601	2.1409
336.34	2.6575	2.1835	2.4913	2.2118	2.8352	2.536	2.6567	2.3035	2.4592	2.3241	2.2584	2.6098	2.4066	2.136	2.9709	2.5128	2.4541	2.6924	2.2146	2.284	2.1764	2.5419	2.2307	2.681	2.3921	2.1233	2.1729	2.4483	2.5453	2.3874	2.393	2.1385	2.5992	2.217	2.9094	1.9918	2.4723	2.6853	2.4675	2.1532	2.6947	2.6767	2.2313	2.2026	2.5846	2.2843	2.3684	2.7065	2.184
336.81	2.6939	2.2017	2.4906	2.2249	3.0709	2.5912	2.666	2.3984	2.4384	2.3371	2.2503	2.6057	2.4196	2.1431	2.7688	2.5241	2.4756	2.4256	2.2207	2.3177	2.1827	2.3023	2.2981	2.6706	2.3739	2.1156	2.2041	2.4552	2.2675	2.4053	2.448	2.1645	2.8445	2.2587	2.6738	1.9911	2.6164	2.709	2.4748	2.1997	2.7163	2.6651	2.1833	2.2276	2.5993	2.3018	2.3943	2.7117	2.4387
337.28	2.7363	2.2028	2.5068	2.1945	2.8121	2.5931	2.7316	2.1492	2.4863	2.3425	2.2634	2.647	2.4458	2.1666	2.7456	2.483	2.4797	2.4564	2.3109	2.2839	2.2212	2.2525	2.2881	2.7409	2.3963	2.1358	2.3618	2.1808	2.2748	2.4301	2.4965	2.1999	2.8926	2.2821	2.4315	1.9981	2.6136	2.7079	2.4842	2.2147	2.9847	2.6317	2.2287	2.2138	2.6161	2.2532	2.4478	2.7172	2.432
337.75	2.7462	2.2213	2.5983	2.2078	2.8242	2.607	2.9928	2.199	2.6935	2.2766	2.2553	2.3885	2.4641	2.1326	2.7736	2.2157	2.7493	2.5149	2.3319	2.3529	2.2008	2.2624	2.2559	2.9951	2.3191	2.149	2.3772	2.1871	2.2929	2.3904	2.474	2.2207	2.8569	2.2996	2.45	2.0863	2.6033	2.707	2.5119	2.2096	2.7433	2.6613	2.2817	2.2184	2.6422	2.19	2.4271	2.7271	2.4004
338.21	2.4885	2.2293	2.61	2.198	2.848	2.6539	2.7228	2.3021	2.437	2.3004	2.2798	2.3185	2.4714	2.1084	2.76	2.229	2.8044	2.4957	2.3566	2.3681	2.2189	2.3169	2.2037	2.7354	2.6067	2.3975	2.377	2.0834	2.4526	2.3884	2.4101	2.3268	2.6126	2.2237	2.4468	2.0999	2.3368	2.4296	2.5055	2.2584	2.724	2.6123	2.2814	2.2333	2.6977	2.2402	2.5759	2.6963	2.4099
338.68	2.4339	2.3215	2.5519	2.2714	2.5935	2.3884	2.7625	2.3082	2.438	2.2637	2.4208	2.3322	2.5091	2.1336	2.7605	2.3646	2.7646	2.4296	2.383	2.3401	2.224	2.3282	2.1845	2.7494	2.5477	2.4821	2.4451	2.0838	2.4572	2.4055	2.4452	2.5899	2.6127	2.2307	2.4953	2.0895	2.289	2.496	2.5344	2.2847	2.7643	2.5963	2.3391	2.4773	2.5003	2.301	2.8479	2.9133	2.4097
339.15	2.489	2.325	2.6088	2.2535	2.6027	2.3479	2.7872	2.3211	2.4588	2.2729	2.4273	2.3985	2.5466	2.2137	2.7726	2.3425	2.5115	2.4473	2.3512	2.5703	2.3067	2.3483	2.1955	2.7487	2.5484	2.4786	2.4005	2.1186	2.4281	2.4253	2.4403	2.5881	2.6131	2.286	2.2045	2.0946	2.2628	2.5935	2.6643	2.2586	2.5249	2.6784	2.6106	2.4605	2.492	2.293	3.1019	2.9034	2.3876
339.62	2.5842	2.315	2.8358	2.2522	2.6119	2.5885	2.7594	2.3552	2.468	2.3066	2.7063	2.4518	2.476	2.2076	3.039	2.392	2.4385	2.4328	2.5962	2.5816	2.291	2.5337	2.2141	2.7691	2.5865	2.5176	2.37	2.1093	2.4281	2.4233	2.2626	2.5803	2.8531	2.3514	2.2036	2.1289	2.2661	2.5891	2.6352	2.2888	2.5428	2.5165	2.5387	2.4882	2.5154	2.3433	3.1586	2.64	2.3863
340.09	2.585	2.2739	2.6182	2.2579	2.5942	2.5788	2.5371	2.349	2.4558	2.2923	2.7729	2.5228	2.4701	2.1592	3.0391	2.6615	2.4506	2.4	2.6075	2.5376	2.29	2.5426	2.2005	2.694	2.6562	2.5478	2.3849	2.1036	2.4588	2.4038	2.29	2.6578	2.8853	2.356	2.2202	2.1534	2.246	2.5645	2.6304	2.3067	2.5831	2.3134	2.5611	2.3939	2.2473	2.245	3.1048	2.6216	2.6472
340.55	2.6106	2.247	2.6523	2.2471	2.61	2.5543	2.5358	2.3652	2.5753	2.3069	2.7553	2.507	2.4886	2.1679	3.0434	2.6537	2.4898	2.4062	2.6065	2.4918	2.5547	2.5577	2.2267	2.7048	2.8594	2.5588	2.3885	2.1091	2.5342	2.1765	2.379	2.6534	2.8673	2.3553	2.1779	2.159	2.196	2.5775	2.5998	2.3277	2.5689	2.2801	2.5656	2.3704	2.2559	2.2272	3.3845	2.8911	2.6271
341.02	2.666	2.2461	2.6614	2.1845	2.6294	2.5435	2.6382	2.4231	2.8315	2.3083	2.7883	2.3466	2.2475	2.1622	2.8078	2.6956	2.5345	2.4647	2.6334	2.498	2.4975	2.5591	2.2431	2.7173	2.8116	2.5776	2.3897	2.1054	2.5302	2.192	2.3959	2.6482	3.1092	2.3684	2.4556	2.1775	2.1945	2.3236	2.3224	2.3816	2.4961	2.2986	2.4868	2.3709	2.2433	2.2477	3.454	2.9027	2.6533
341.49	2.4099	2.2679	2.5914	2.1629	2.6367	2.4862	2.6547	2.3963	2.8371	2.3282	2.7813	2.3372	2.267	2.1171	2.5619	2.8589	2.5091	2.2173	2.6407	2.5053	2.4868	2.5086	2.2228	2.5975	2.7729	2.5867	2.4237	2.3625	2.5252	2.1838	2.3898	2.7182	3.1964	2.3541	2.5275	2.4508	2.2298	2.2758	2.2978	2.422	2.5321	2.3059	2.5327	2.3614	2.3094	2.5258	3.4206	2.654	2.6568
341.96	2.6403	2.322	2.5666	2.1977	2.4394	2.4551	2.663	2.2981	2.8153	2.4208	2.7027	2.4363	2.2732	2.1047	2.5045	2.8774	2.5247	2.3061	2.64	2.4509	2.5428	2.481	2.1335	2.5627	2.7938	2.6109	2.4299	2.346	2.5247	2.2729	2.3523	2.6878	3.0089	2.3657	2.7631	2.4773	2.0912	2.2574	2.3147	2.3871	2.5541	2.5792	2.5527	2.3756	2.288	2.5179	3.4624	2.6666	2.3938
342.43	2.703	2.3101	2.5627	2.1676	2.4528	2.5155	2.7132	2.3011	2.8075	2.3853	2.8224	2.4254	2.4998	2.1016	2.5156	2.8632	2.5696	2.3925	2.4878	2.4366	2.4735	2.5267	2.1656	2.5258	2.7571	2.6137	2.2842	2.3518	2.5033	2.2492	2.5983	2.6448	2.9799	2.6099	2.7766	2.4601	2.0971	2.279	2.3206	2.3411	2.2967	2.6505	2.5697	2.3851	2.2542	2.5412	3.4403	2.6808	2.3868
342.89	2.7599	2.3392	2.5605	2.1385	2.5026	2.7497	2.5075	2.3078	2.5394	2.4063	2.8427	2.4662	2.4863	2.1097	2.5668	2.8751	2.2983	2.3476	2.5044	2.3936	2.4684	2.5898	2.2264	2.2716	2.7837	2.6276	2.2875	2.3596	2.5013	2.2643	2.6082	2.7279	2.9759	2.6255	2.774	2.3949	2.1182	2.2836	2.2692	2.3277	2.3068	2.8683	2.5367	2.453	2.3313	2.808	3.3593	2.7074	2.5128
343.36	2.7608	2.3742	2.5427	2.132	2.516	2.711	2.5784	2.2222	2.5661	2.4528	2.8038	2.4651	2.4964	2.1332	2.535	2.8866	2.2522	2.3364	2.466	2.3907	2.4634	2.518	2.2169	2.2962	2.5538	2.351	2.2832	2.3619	2.2154	2.2858	2.5969	2.6232	2.9654	2.6249	2.8232	2.4099	2.1295	2.2983	2.2832	2.3386	2.314	2.8067	2.5306	2.5257	2.3529	2.8078	3.0974	2.7454	2.539
343.83	2.8166	2.2681	2.549	2.1101	2.4901	2.7046	2.6201	2.2467	2.6282	2.419	2.5373	2.4803	2.5259	2.1614	2.5246	2.6157	2.2318	2.4475	2.4395	2.4191	2.5064	2.686	2.2287	2.2922	2.6269	2.2916	2.3068	2.3903	2.2173	2.3691	2.6536	2.352	2.9508	2.6252	2.8018	2.3973	2.1342	2.2411	2.2827	2.292	2.2879	2.815	2.4839	2.2385	2.267	2.7243	2.8221	2.7594	2.503
344.3	2.8213	2.29	2.5184	2.1593	2.3942	2.9713	2.5858	2.2969	2.6165	2.4106	2.542	2.4954	2.4842	2.1468	2.5237	2.6253	2.2297	2.5216	2.5042	2.1635	2.4375	2.704	2.2418	2.2796	2.6003	2.3127	2.3182	2.3468	2.2113	2.3682	2.6398	2.3937	3.0021	2.5837	2.8408	2.3903	2.1566	2.1538	2.1587	2.2947	2.2474	2.7486	2.2262	2.2395	2.2795	2.7484	2.582	2.7433	2.5556
344.76	2.761	2.3238	2.2827	2.1554	2.3985	2.7846	2.5835	2.27	2.6354	2.4025	2.2944	2.4766	2.5152	2.1522	2.2594	2.601	2.1831	2.5131	2.286	2.1724	2.4433	2.4483	2.2242	2.2367	2.6186	2.3717	2.3353	2.3524	2.2199	2.4157	2.5466	2.4226	2.7426	2.487	2.8686	2.4162	2.1701	2.1154	2.1704	2.3273	2.258	2.7594	2.2273	2.2403	2.2606	2.7611	2.5178	2.7336	2.5665
345.23	2.7882	2.3038	2.2327	2.1415	2.3419	2.7877	2.6188	2.2287	2.6729	2.3929	2.2783	2.3631	2.5632	2.1671	2.2343	2.601	2.1638	2.5335	2.2629	2.1725	2.458	2.4189	2.265	2.2514	2.5775	2.3981	2.4081	2.3517	2.1744	2.3906	2.5372	2.28	2.7148	2.4643	2.8624	2.3867	2.1335	2.1444	2.205	2.3025	2.2171	2.7782	2.2493	2.2473	2.2494	2.9704	2.5151	2.7183	2.3032
345.7	2.8317	2.2913	2.2241	2.1538	2.3551	2.8427	2.6233	2.2175	2.5976	2.3888	2.2663	2.369	2.5167	2.168	2.2737	2.585	2.1457	2.5559	2.2518	2.1835	2.1875	2.4272	2.2768	2.3258	2.3198	2.4026	2.3656	2.3505	2.0672	2.3346	2.4636	2.2701	2.6824	2.484	2.8613	2.6316	2.1354	2.1408	2.202	2.2792	2.1946	2.7429	2.1984	2.2358	2.2275	2.9519	2.2632	2.5213	2.3153
346.17	2.8638	2.2838	2.2017	2.1412	2.3514	2.8225	2.4936	2.1897	2.3546	2.3676	2.2728	2.3734	2.4752	2.1416	2.2484	2.5523	2.1405	2.5311	2.2857	2.1641	2.1649	2.41	2.2489	2.2888	2.3359	2.3755	2.3298	2.3637	2.104	2.2808	2.4444	2.2491	2.4147	2.4838	2.5832	2.619	2.1175	2.1315	2.2016	2.2223	2.1814	2.7131	2.1732	2.2311	2.2309	2.9548	2.1814	2.4742	2.2965
346.63	2.8389	2.2513	2.1784	2.1539	2.2992	2.8008	2.4751	2.1719	2.3607	2.4017	2.255	2.3517	2.4641	2.1429	2.2178	2.4189	2.1519	2.5103	2.3337	2.1377	2.1693	2.3952	2.2427	2.282	2.3404	2.384	2.2748	2.0879	2.0946	2.2832	2.4295	2.1623	2.2842	2.4532	2.526	2.3349	2.0855	2.1208	2.1931	2.166	2.1481	2.6979	2.1557	2.1657	2.175	2.6815	2.2004	2.45	2.2791
347.1	2.5698	2.1324	2.2019	2.1086	2.235	2.7734	2.4881	2.1604	2.3536	2.2791	2.2162	2.2528	2.4415	2.1455	2.1987	2.3884	2.1246	2.4246	2.2999	2.1365	2.1165	2.3835	2.2412	2.2964	2.3343	2.3262	2.2726	2.0673	2.1131	2.1761	2.4133	2.137	2.2038	2.4078	2.2313	2.3024	2.0456	2.1163	2.175	2.1434	2.1198	2.4261	2.1458	2.1301	2.1702	2.644	2.1534	2.4419	2.272
347.57	2.4793	2.0944	2.1865	2.0882	2.1912	2.7013	2.3602	2.1553	2.3142	2.2864	2.101	2.2177	2.144	2.1251	2.1789	2.3691	2.0587	2.3081	2.2972	2.1438	2.0831	2.3511	2.2222	2.239	2.314	2.2858	2.2193	2.0588	2.1296	2.1779	2.1342	2.1582	2.1727	2.1292	2.1743	2.2881	2.0289	2.083	2.1207	2.1219	2.078	2.3498	2.0606	2.1157	2.1693	2.6346	2.1111	2.3968	2.2619
348.04	2.4165	2.0515	2.0881	2.0643	2.1326	2.4131	2.2801	2.0854	2.2973	2.2659	2.0782	2.1433	2.1165	2.0979	2.0873	2.3413	2.0352	2.2607	2.2655	2.1024	2.0673	2.2496	2.1504	2.2228	2.2739	2.2425	2.1757	2.0349	2.0822	2.1632	2.1132	2.0656	2.1438	2.0814	2.1869	2.2641	2.0044	2.0632	2.1134	2.0808	2.0237	2.0507	2.0315	2.0479	2.0521	2.3742	2.0781	2.3281	2.1565
348.51	2.3902	1.9883	2.083	2.0511	2.0887	2.3851	2.2102	2.0357	2.2344	2.1605	2.05	2.1038	2.0764	2.055	2.0614	2.3194	2.0349	2.2248	2.22	2.06	2.0386	2.2281	2.0951	2.1844	2.2142	2.2236	2.1517	2.0165	2.087	2.1438	2.0893	2.012	2.0881	2.0631	2.1162	2.2128	1.9546	2.0321	2.0582	2.0149	2.0126	2.0425	2.0124	1.9369	1.9862	2.3389	2.0504	2.2937	2.1176
348.97	2.3411	1.9633	2.0594	1.9792	2.0772	2.3602	2.1417	2.009	2.1273	2.1137	2.0324	2.0595	1.9712	1.996	2.0363	2.3045	2.0221	2.1079	2.1848	2.0172	1.9279	2.0305	2.0827	2.1467	2.0724	2.1854	2.036	1.9676	2.0683	2.0234	1.9972	1.9931	2.065	2.0198	2.0601	2.1905	1.934	2.0217	2.0022	1.9786	1.9415	2.0309	1.9756	1.9333	1.9686	2.3207	2.0259	2.0012	2.1177
349.44	2.2402	1.9105	2.0165	1.9089	2.0556	2.0632	2.1238	1.9178	2.0781	2.0775	1.9757	1.9334	1.9379	1.9225	1.9878	2.2711	1.9758	1.9952	2.091	1.9748	1.8983	1.9948	2.0277	2.0866	2.0454	2.1147	2.0064	1.9093	2.0252	1.9906	1.9568	1.9274	1.9765	1.9703	2.008	2.1576	1.8975	1.9883	1.9657	1.9308	1.9324	1.9863	1.9212	1.8951	1.9079	2.2819	1.9568	1.9665	2.0119
349.91	2.1865	1.8421	1.9554	1.8681	2.0058	1.9371	2.0741	1.8792	1.9902	2.0326	1.9135	1.8728	1.8831	1.8931	1.9391	2.2052	1.9331	1.9554	1.9977	1.9106	1.8558	1.9443	1.9944	2.042	1.9776	1.9803	1.9523	1.8651	1.9691	1.9132	1.9195	1.8588	1.9255	1.9399	1.9341	2.091	1.8211	1.9537	1.9241	1.8415	1.8722	1.9118	1.8807	1.8512	1.8713	2.201	1.9141	1.944	1.9655
350.37	2.1135	1.7896	1.9219	1.8158	1.9635	1.8864	1.9572	1.8415	1.9155	1.9703	1.8298	1.8276	1.7982	1.8471	1.9059	1.8883	1.8835	1.8923	1.9575	1.8732	1.7944	1.9105	1.9248	1.9527	1.8821	1.8947	1.827	1.8145	1.9285	1.8811	1.8762	1.8288	1.8647	1.8817	1.8569	2.0568	1.7922	1.884	1.8297	1.7896	1.832	1.8741	1.8086	1.818	1.8352	1.8908	1.8607	1.8857	1.9107
350.84	2.0267	1.7537	1.8682	1.7662	1.8682	1.7956	1.8765	1.8112	1.8386	1.9009	1.7966	1.7778	1.7665	1.7572	1.8309	1.8427	1.824	1.8094	1.9158	1.8099	1.7453	1.8597	1.85	1.8183	1.8258	1.8249	1.7782	1.773	1.8654	1.8434	1.8093	1.7949	1.8335	1.8034	1.7995	1.7394	1.7512	1.8239	1.7729	1.7499	1.7892	1.8253	1.778	1.7659	1.802	1.8586	1.7981	1.7806	1.861
351.31	1.9095	1.7156	1.8111	1.7436	1.8177	1.7447	1.8344	1.7533	1.7642	1.8415	1.7233	1.7134	1.7302	1.7154	1.771	1.7802	1.7556	1.7448	1.8033	1.7555	1.7116	1.7875	1.7653	1.7682	1.7518	1.7567	1.7502	1.7079	1.7661	1.7906	1.768	1.7495	1.778	1.7397	1.7591	1.6988	1.6989	1.7596	1.7331	1.7126	1.7464	1.7652	1.7427	1.6992	1.7677	1.8128	1.7534	1.7493	1.7977
351.78	1.8715	1.6728	1.7635	1.6609	1.7338	1.7048	1.772	1.71	1.7075	1.7205	1.6776	1.6671	1.6636	1.6662	1.7232	1.7081	1.6847	1.6903	1.6847	1.7091	1.6575	1.7246	1.7143	1.7236	1.689	1.6771	1.7122	1.6571	1.7193	1.7166	1.7129	1.7009	1.7343	1.6851	1.6927	1.6517	1.6563	1.7059	1.6684	1.6615	1.6907	1.7116	1.6779	1.6432	1.7019	1.7604	1.6938	1.6981	1.7197
352.24	1.8269	1.6368	1.6841	1.6162	1.6673	1.658	1.6904	1.6752	1.6467	1.6615	1.6358	1.6163	1.6085	1.6058	1.6706	1.652	1.6258	1.6254	1.6279	1.6552	1.6035	1.6799	1.6437	1.6582	1.62	1.6288	1.6239	1.6241	1.647	1.6471	1.6572	1.6501	1.6661	1.615	1.6517	1.6058	1.6228	1.6358	1.6008	1.6121	1.6317	1.6529	1.6117	1.6033	1.648	1.7099	1.6247	1.6262	1.6562
352.71	1.7674	1.5911	1.6096	1.5799	1.6276	1.5964	1.6365	1.5891	1.5968	1.5941	1.572	1.5689	1.5695	1.5608	1.5976	1.6081	1.5782	1.5807	1.5605	1.5879	1.5657	1.6049	1.5763	1.6209	1.568	1.5738	1.579	1.5625	1.5772	1.576	1.6061	1.5821	1.5907	1.561	1.6008	1.556	1.567	1.5758	1.5523	1.5629	1.5966	1.6001	1.5682	1.559	1.5825	1.6499	1.5661	1.5824	1.6048
353.18	1.7047	1.5249	1.564	1.5334	1.5519	1.5472	1.5852	1.5357	1.5454	1.5241	1.5152	1.5193	1.5148	1.5023	1.5404	1.5546	1.5287	1.5372	1.5015	1.5277	1.5102	1.5524	1.5126	1.5525	1.513	1.504	1.53	1.5036	1.5319	1.52	1.543	1.5082	1.5221	1.5154	1.5046	1.4924	1.5167	1.5268	1.4948	1.5201	1.5408	1.5589	1.5119	1.4967	1.5134	1.5641	1.5135	1.5317	1.5288
353.65	1.6598	1.4796	1.5019	1.4746	1.4934	1.4881	1.5097	1.4851	1.4938	1.4682	1.4689	1.4742	1.4563	1.451	1.487	1.4813	1.4555	1.4868	1.4563	1.4752	1.4547	1.4929	1.4615	1.4826	1.4548	1.4522	1.4735	1.4477	1.468	1.4585	1.4864	1.4576	1.487	1.4613	1.4564	1.44	1.4775	1.4753	1.4397	1.4547	1.4631	1.4951	1.4492	1.4548	1.4534	1.5016	1.4595	1.4727	1.4602
354.11	1.5894	1.4274	1.4417	1.4274	1.4369	1.4349	1.4378	1.4081	1.4419	1.419	1.4025	1.4133	1.4077	1.3968	1.4224	1.4162	1.3974	1.4307	1.3926	1.4174	1.407	1.4309	1.3973	1.428	1.4067	1.3993	1.422	1.3897	1.4081	1.4031	1.4264	1.3955	1.4262	1.41	1.3956	1.3938	1.4214	1.4014	1.396	1.3988	1.4102	1.4187	1.4015	1.3919	1.4043	1.4446	1.4069	1.4096	1.393
354.58	1.5309	1.3693	1.3811	1.3595	1.3702	1.3761	1.3824	1.3572	1.388	1.3634	1.3507	1.3693	1.3549	1.3469	1.3621	1.358	1.3414	1.3755	1.3439	1.3582	1.3442	1.375	1.3457	1.3748	1.3584	1.3438	1.3656	1.3443	1.3538	1.3418	1.3736	1.3479	1.3719	1.3586	1.3427	1.3405	1.359	1.3452	1.3481	1.3478	1.348	1.3665	1.3557	1.3368	1.3538	1.3773	1.3618	1.351	1.3314
355.05	1.4735	1.3198	1.3233	1.2993	1.3193	1.3282	1.3296	1.3053	1.3302	1.3087	1.3015	1.3071	1.2999	1.296	1.315	1.2999	1.2905	1.3153	1.2959	1.3118	1.2941	1.3211	1.2865	1.3164	1.3028	1.2938	1.3146	1.3006	1.3046	1.2893	1.3208	1.2984	1.3221	1.3113	1.2931	1.2868	1.3105	1.2951	1.2944	1.2954	1.3026	1.3177	1.3051	1.2863	1.2941	1.3202	1.3072	1.2898	1.2809
355.51	1.4226	1.2728	1.2623	1.245	1.269	1.2811	1.2696	1.2536	1.2802	1.2549	1.2502	1.2571	1.2415	1.2419	1.2597	1.2532	1.238	1.2659	1.2478	1.2527	1.2442	1.2644	1.2403	1.2599	1.2593	1.244	1.2607	1.2478	1.253	1.2396	1.267	1.2469	1.2633	1.2604	1.2449	1.2356	1.2579	1.2427	1.2439	1.2475	1.2455	1.261	1.248	1.2362	1.2451	1.2668	1.2578	1.2391	1.237
355.98	1.3502	1.2124	1.2148	1.1904	1.2178	1.2209	1.2238	1.2048	1.2288	1.2053	1.2007	1.2097	1.1886	1.1984	1.2026	1.2046	1.1925	1.2126	1.1912	1.1958	1.1971	1.2039	1.192	1.2086	1.2072	1.1957	1.2104	1.1938	1.2019	1.1929	1.2176	1.1912	1.1998	1.2084	1.1969	1.1843	1.2044	1.1932	1.1949	1.1876	1.2004	1.2067	1.1971	1.1922	1.193	1.2044	1.204	1.1851	1.1886
356.45	1.3007	1.1621	1.1643	1.1402	1.1661	1.169	1.1742	1.1546	1.1763	1.1533	1.1526	1.1649	1.1357	1.1465	1.1535	1.155	1.1465	1.1561	1.1462	1.1493	1.1522	1.1596	1.1443	1.1626	1.155	1.139	1.1588	1.1516	1.1495	1.1427	1.1611	1.1381	1.1492	1.1544	1.1423	1.1336	1.156	1.1505	1.1425	1.1347	1.1531	1.1624	1.1441	1.142	1.137	1.1454	1.1526	1.1381	1.1407
356.92	1.259	1.1079	1.1185	1.0956	1.1146	1.122	1.1178	1.106	1.1206	1.109	1.1011	1.1189	1.0896	1.1027	1.1057	1.1076	1.1007	1.1066	1.1003	1.1	1.1054	1.1105	1.0977	1.1118	1.1077	1.0975	1.1003	1.1027	1.1041	1.0966	1.112	1.0934	1.0991	1.1047	1.0981	1.0893	1.1082	1.1044	1.0956	1.0898	1.1035	1.1181	1.0898	1.0977	1.0951	1.0963	1.1036	1.0879	1.0962
357.38	1.2054	1.0632	1.0692	1.0514	1.066	1.0703	1.0657	1.0555	1.0731	1.0615	1.051	1.0666	1.0506	1.0566	1.0579	1.0611	1.0575	1.0564	1.0546	1.0479	1.0608	1.0555	1.0517	1.0648	1.0608	1.0531	1.0584	1.0514	1.057	1.0545	1.0636	1.0503	1.0589	1.0591	1.0563	1.0412	1.0572	1.0539	1.0548	1.046	1.0583	1.0697	1.0437	1.0485	1.0489	1.0478	1.0576	1.0424	1.0525
357.85	1.1581	1.0159	1.0227	1.0103	1.0129	1.0216	1.0212	1.0116	1.0263	1.0146	1.0123	1.0206	1.0059	1.0177	1.0154	1.0148	1.0174	1.0147	1.0075	1.001	1.0176	1.0149	1.0081	1.0185	1.0154	1.0091	1.0134	1.0099	1.0131	1.0132	1.0122	1.0022	1.0163	1.0094	1.0112	0.99805	1.0105	1.0143	1.0113	1.0028	1.0104	1.0226	1.0026	1.002	1.0046	0.99918	1.0161	1.0047	1.005
358.32	1.1151	0.97561	0.98352	0.96699	0.97405	0.97501	0.97469	0.97013	0.9803	0.96988	0.97221	0.98054	0.96351	0.97389	0.9742	0.96704	0.97761	0.97463	0.96319	0.9615	0.97127	0.96757	0.96693	0.97332	0.97134	0.96711	0.96485	0.96931	0.97189	0.96942	0.9702	0.96328	0.97148	0.96657	0.96927	0.95934	0.96968	0.97305	0.96574	0.95938	0.96737	0.97975	0.95901	0.96406	0.96497	0.96086	0.96695	0.96691	0.9591
358.78	1.0697	0.93405	0.94196	0.92753	0.93261	0.93288	0.93222	0.92908	0.93733	0.93182	0.93085	0.93716	0.9239	0.92878	0.93123	0.92857	0.93453	0.93383	0.92464	0.91923	0.92973	0.92722	0.92741	0.92886	0.93126	0.92907	0.92158	0.92809	0.93022	0.92815	0.92639	0.92528	0.92954	0.92588	0.92608	0.92265	0.92589	0.93076	0.92737	0.9187	0.92793	0.93517	0.91697	0.92098	0.92622	0.92154	0.92238	0.92488	0.9208
359.25	1.0275	0.88979	0.90336	0.88787	0.89154	0.8925	0.89724	0.88992	0.89945	0.8957	0.8919	0.89567	0.88819	0.8902	0.89338	0.89024	0.89232	0.89392	0.88253	0.88189	0.8906	0.88989	0.89034	0.88994	0.89227	0.88562	0.88502	0.88786	0.88877	0.89192	0.88675	0.88736	0.88728	0.8863	0.88518	0.88498	0.88193	0.89319	0.88661	0.8793	0.8894	0.89427	0.87913	0.88427	0.88552	0.8831	0.88439	0.89001	0.88175
359.72	0.99139	0.85386	0.86856	0.85004	0.85815	0.85504	0.85714	0.85245	0.86317	0.85519	0.85601	0.85959	0.84771	0.85208	0.85767	0.85137	0.8572	0.85961	0.84532	0.84639	0.85376	0.85047	0.85678	0.85488	0.85386	0.84712	0.84765	0.8539	0.85381	0.85569	0.8474	0.8476	0.84915	0.84978	0.84867	0.84675	0.84422	0.85395	0.84665	0.84183	0.84764	0.85493	0.84388	0.84718	0.84387	0.84855	0.84513	0.85208	0.84857
360.18	0.9536	0.82047	0.8284	0.81621	0.82063	0.82215	0.82057	0.81643	0.82795	0.82187	0.81941	0.82121	0.814	0.81486	0.82345	0.81706	0.8225	0.82474	0.80994	0.81139	0.81621	0.81604	0.82122	0.8189	0.81714	0.81495	0.81048	0.81822	0.81558	0.81833	0.81287	0.81315	0.81533	0.81394	0.81581	0.81139	0.80845	0.81797	0.81134	0.80805	0.80802	0.81735	0.80641	0.80948	0.81059	0.81485	0.80648	0.81344	0.80905
360.65	0.91869	0.78593	0.79275	0.78464	0.78811	0.78385	0.78825	0.78076	0.79211	0.78953	0.78501	0.78562	0.78271	0.78296	0.79063	0.78367	0.78657	0.78897	0.77541	0.77587	0.78095	0.78035	0.78341	0.78255	0.78352	0.78055	0.77608	0.78453	0.78191	0.78454	0.77816	0.77632	0.78017	0.78108	0.78077	0.77666	0.7729	0.78506	0.77917	0.77683	0.77397	0.78148	0.77097	0.77409	0.77758	0.78	0.77273	0.77984	0.77427
361.12	0.88406	0.75293	0.76027	0.75137	0.75543	0.75238	0.75698	0.74649	0.76066	0.75488	0.75209	0.75482	0.75108	0.7503	0.76033	0.75073	0.75505	0.75843	0.74333	0.74553	0.74923	0.74903	0.75119	0.75182	0.74902	0.74838	0.74353	0.75092	0.75146	0.75302	0.7463	0.74558	0.7495	0.75009	0.74714	0.74501	0.73967	0.75439	0.74696	0.74485	0.74234	0.74974	0.73854	0.74204	0.74308	0.74584	0.74067	0.74957	0.7429
361.58	0.85308	0.72137	0.72635	0.71959	0.72324	0.7248	0.72458	0.71827	0.7287	0.7228	0.72317	0.7217	0.72098	0.72054	0.73025	0.71932	0.72153	0.72729	0.7144	0.71486	0.71632	0.71726	0.7204	0.71946	0.71656	0.71914	0.71122	0.71987	0.71978	0.72238	0.71403	0.71567	0.72112	0.71862	0.71867	0.71504	0.71096	0.72184	0.71451	0.71571	0.7124	0.71685	0.70819	0.7122	0.7139	0.71497	0.70787	0.71854	0.71212
362.05	0.82093	0.69211	0.69573	0.69207	0.69328	0.69421	0.69566	0.68974	0.69841	0.6943	0.69544	0.69345	0.69312	0.69098	0.69859	0.69168	0.69133	0.69582	0.68585	0.68333	0.68875	0.68722	0.69109	0.68886	0.68655	0.68941	0.68267	0.68995	0.68752	0.69368	0.68341	0.6866	0.69059	0.68784	0.68984	0.6865	0.68039	0.69033	0.68536	0.68647	0.68366	0.68448	0.68022	0.68472	0.68415	0.68494	0.67816	0.68868	0.68335
362.52	0.79323	0.66447	0.6672	0.6647	0.6639	0.66571	0.66707	0.66225	0.67209	0.66786	0.66789	0.6648	0.66274	0.66371	0.67129	0.66241	0.66368	0.66857	0.65648	0.65681	0.66105	0.65915	0.66407	0.66141	0.6578	0.661	0.65208	0.66036	0.65999	0.66385	0.65587	0.659	0.66082	0.66095	0.66126	0.65758	0.65218	0.66265	0.65645	0.65865	0.65586	0.65712	0.65416	0.65695	0.65422	0.65857	0.65025	0.66137	0.65331
362.98	0.76488	0.63961	0.64053	0.63684	0.63833	0.63938	0.64155	0.6365	0.64463	0.64098	0.64018	0.63979	0.63672	0.63489	0.64456	0.63565	0.63651	0.64255	0.63258	0.63056	0.63416	0.63258	0.63765	0.63465	0.63175	0.63556	0.62617	0.63232	0.63378	0.63634	0.62835	0.63325	0.63421	0.6348	0.63506	0.63058	0.62701	0.63292	0.62918	0.6303	0.62992	0.63141	0.62752	0.62946	0.627	0.63342	0.62232	0.63162	0.62772
363.45	0.73765	0.61461	0.61572	0.61122	0.61246	0.6151	0.61454	0.60996	0.61656	0.615	0.61454	0.61256	0.61022	0.60924	0.6184	0.61097	0.61065	0.61477	0.60872	0.6069	0.60963	0.60804	0.61344	0.60757	0.60618	0.6102	0.60227	0.60734	0.60752	0.61116	0.60107	0.60685	0.60875	0.60686	0.60934	0.60499	0.60041	0.607	0.60332	0.60739	0.60372	0.60429	0.60262	0.60235	0.60176	0.60694	0.59747	0.60418	0.60475
363.92	0.71015	0.58995	0.58956	0.58829	0.58732	0.59047	0.59148	0.58612	0.59202	0.59122	0.58936	0.58892	0.58647	0.58543	0.59365	0.5879	0.58883	0.58971	0.58443	0.58163	0.58557	0.58181	0.58793	0.58284	0.58259	0.5835	0.57903	0.58222	0.58211	0.5873	0.57799	0.58224	0.5859	0.57978	0.58432	0.57873	0.57778	0.58289	0.57823	0.58209	0.57933	0.58111	0.58054	0.57878	0.57621	0.57992	0.57442	0.58	0.57987
364.38	0.68694	0.56604	0.56531	0.56593	0.56367	0.56817	0.56721	0.56403	0.56781	0.56676	0.5654	0.56589	0.56311	0.56417	0.57088	0.56424	0.56577	0.56626	0.56356	0.56032	0.56198	0.55835	0.56436	0.55949	0.559	0.55993	0.55704	0.55827	0.56084	0.56345	0.55495	0.55894	0.56511	0.55596	0.56046	0.55651	0.55583	0.55901	0.5543	0.55976	0.55615	0.55684	0.5577	0.55497	0.55339	0.55581	0.55174	0.55769	0.55674
364.85	0.66269	0.54407	0.54493	0.54394	0.54095	0.54763	0.54418	0.54192	0.54532	0.5454	0.54345	0.54541	0.54052	0.54285	0.54767	0.5428	0.5437	0.54352	0.54245	0.53896	0.5405	0.5369	0.54096	0.53763	0.53745	0.53915	0.53559	0.53552	0.538	0.54158	0.53299	0.53861	0.54429	0.53396	0.53882	0.53705	0.53453	0.53561	0.53304	0.53751	0.53343	0.53403	0.53509	0.53255	0.53459	0.53335	0.53078	0.53463	0.53491
365.32	0.64009	0.52162	0.52403	0.52303	0.52106	0.52488	0.5234	0.52138	0.52518	0.52484	0.52302	0.5254	0.51986	0.52222	0.52707	0.52115	0.52274	0.52373	0.52215	0.51726	0.52085	0.51626	0.52048	0.51765	0.51795	0.51756	0.51574	0.51422	0.51558	0.52119	0.51258	0.51717	0.52172	0.51264	0.51675	0.51466	0.51477	0.51392	0.51219	0.51512	0.51278	0.51281	0.51421	0.51266	0.51365	0.5112	0.51005	0.51385	0.51523
365.78	0.61812	0.50142	0.50427	0.5024	0.50088	0.50531	0.50313	0.50265	0.50369	0.50451	0.5032	0.50648	0.50035	0.50154	0.50696	0.50173	0.50376	0.50432	0.50173	0.49823	0.50187	0.49702	0.50123	0.49814	0.49765	0.49707	0.49687	0.49502	0.49524	0.50026	0.49403	0.49636	0.50298	0.49335	0.49655	0.49462	0.49689	0.49394	0.49184	0.49376	0.49399	0.49246	0.49392	0.49398	0.49312	0.49243	0.49112	0.49469	0.49447
366.25	0.5981	0.48301	0.48397	0.48371	0.4832	0.48687	0.48421	0.48311	0.48374	0.48546	0.48543	0.48781	0.47958	0.48283	0.48817	0.48238	0.48435	0.48455	0.48186	0.47991	0.48214	0.47775	0.4832	0.47963	0.48003	0.47753	0.47814	0.47686	0.47518	0.48048	0.47358	0.47719	0.48321	0.47559	0.477	0.47555	0.4788	0.47317	0.47246	0.47558	0.47392	0.47329	0.47293	0.47574	0.47383	0.47339	0.47243	0.47413	0.47585
366.72	0.57729	0.46589	0.46651	0.46627	0.46578	0.46731	0.46606	0.46563	0.46626	0.46827	0.46604	0.46972	0.46231	0.46399	0.46819	0.46416	0.46556	0.46772	0.46442	0.46179	0.4644	0.46064	0.46473	0.46093	0.46107	0.46074	0.45984	0.45817	0.45745	0.46221	0.45691	0.45871	0.46541	0.4579	0.45848	0.45599	0.46187	0.45551	0.45494	0.45765	0.45582	0.45674	0.4546	0.45716	0.45634	0.45505	0.45457	0.45584	0.45774
367.18	0.55898	0.44882	0.45054	0.4495	0.44925	0.45022	0.449	0.44768	0.44899	0.45156	0.44648	0.45263	0.44636	0.44646	0.45169	0.44718	0.44858	0.45067	0.44757	0.44508	0.4468	0.44228	0.44706	0.44475	0.44409	0.44198	0.44397	0.44213	0.44117	0.44498	0.44031	0.44106	0.44756	0.44183	0.442	0.43803	0.44634	0.43827	0.43806	0.44037	0.43829	0.441	0.43806	0.43944	0.43934	0.43872	0.43834	0.43736	0.44029
367.65	0.54176	0.43159	0.4344	0.43236	0.43272	0.43524	0.43365	0.4311	0.43248	0.43605	0.42991	0.43656	0.43018	0.43082	0.43696	0.43227	0.43187	0.43478	0.43311	0.43018	0.43038	0.42636	0.43202	0.42924	0.42775	0.42591	0.42809	0.42588	0.42598	0.42892	0.42387	0.42485	0.43084	0.4239	0.42593	0.42259	0.4309	0.42229	0.42111	0.42407	0.42118	0.42454	0.42119	0.42379	0.42355	0.42166	0.42322	0.42051	0.42439
368.12	0.52572	0.41697	0.41843	0.41582	0.41806	0.42055	0.41815	0.41509	0.41734	0.42095	0.41508	0.42059	0.4148	0.41586	0.42112	0.41746	0.41663	0.41776	0.41795	0.41586	0.4156	0.41066	0.41418	0.41306	0.4132	0.41162	0.41355	0.41029	0.41013	0.41341	0.4099	0.40961	0.41569	0.40906	0.41065	0.40837	0.41625	0.40773	0.407	0.41062	0.4054	0.40787	0.40625	0.40924	0.40879	0.40629	0.40792	0.40582	0.40858
368.58	0.51149	0.40453	0.40195	0.40156	0.40356	0.40455	0.40444	0.40153	0.4048	0.40629	0.3998	0.40617	0.40119	0.40185	0.40655	0.40193	0.40259	0.40357	0.403	0.4008	0.40082	0.39656	0.3995	0.39973	0.39948	0.39689	0.39839	0.39516	0.39627	0.3979	0.39587	0.39518	0.40099	0.39521	0.39594	0.39449	0.40206	0.394	0.3932	0.39561	0.39149	0.39358	0.39266	0.39384	0.39438	0.39278	0.39369	0.39188	0.39323
369.05	0.49729	0.39092	0.38801	0.38796	0.38881	0.39056	0.39057	0.38716	0.39236	0.39103	0.38731	0.39103	0.38636	0.38764	0.39207	0.38717	0.38903	0.39112	0.38948	0.38789	0.3884	0.38329	0.38683	0.3876	0.38553	0.38302	0.3854	0.38163	0.38392	0.38406	0.38173	0.38098	0.38632	0.38324	0.38157	0.38107	0.38716	0.38046	0.38027	0.38166	0.37787	0.3797	0.3789	0.38081	0.38095	0.37906	0.3783	0.3773	0.379
369.52	0.48399	0.3783	0.376	0.37469	0.37696	0.37783	0.37798	0.37425	0.37959	0.3787	0.37443	0.37672	0.37365	0.37385	0.37846	0.37368	0.37552	0.37922	0.37547	0.37272	0.37545	0.37118	0.3733	0.37507	0.37345	0.37116	0.37159	0.36944	0.37067	0.36973	0.36848	0.36867	0.37132	0.37169	0.36902	0.36804	0.37415	0.36712	0.36761	0.36827	0.36533	0.36705	0.36671	0.36915	0.36778	0.36643	0.36427	0.363	0.36581
369.98	0.47184	0.36573	0.36357	0.3629	0.36499	0.36507	0.36562	0.36151	0.36799	0.36623	0.36187	0.36313	0.36182	0.36144	0.36554	0.3613	0.36323	0.36709	0.36292	0.35999	0.36454	0.35804	0.36106	0.36204	0.36214	0.35921	0.35954	0.357	0.35821	0.35773	0.35661	0.35555	0.35757	0.36007	0.35719	0.3549	0.3612	0.35607	0.35613	0.3567	0.35441	0.35481	0.35509	0.35716	0.35529	0.35355	0.35127	0.35122	0.35218
370.45	0.45966	0.35435	0.35128	0.35122	0.3535	0.35345	0.35369	0.3506	0.35559	0.3538	0.3504	0.35229	0.35178	0.35015	0.35361	0.35009	0.35083	0.35446	0.35003	0.34723	0.35211	0.34607	0.34956	0.3513	0.34957	0.34732	0.34756	0.34519	0.34779	0.34597	0.34443	0.34381	0.34648	0.34779	0.34491	0.34255	0.34797	0.3448	0.34529	0.34563	0.34314	0.34208	0.34374	0.34473	0.34295	0.34148	0.34033	0.33963	0.34005
370.91	0.44818	0.34255	0.3406	0.34036	0.34277	0.34199	0.34216	0.34002	0.34453	0.34342	0.34008	0.34147	0.34107	0.33851	0.34234	0.33816	0.33964	0.34346	0.33898	0.33643	0.34158	0.33479	0.33853	0.34023	0.33792	0.33665	0.33648	0.33449	0.3367	0.33468	0.33406	0.33356	0.33458	0.33646	0.33404	0.3316	0.33627	0.33459	0.33375	0.33385	0.33132	0.33056	0.33308	0.33238	0.33246	0.32944	0.32866	0.32957	0.32769
371.38	0.43686	0.33226	0.33021	0.33037	0.33226	0.33149	0.33087	0.33124	0.33441	0.33353	0.32939	0.331	0.33182	0.32782	0.33058	0.32894	0.32891	0.3322	0.32926	0.3258	0.33084	0.32438	0.32765	0.32952	0.32751	0.32659	0.32602	0.32457	0.32706	0.32457	0.32454	0.32284	0.32471	0.32476	0.32482	0.32182	0.32601	0.32441	0.32371	0.32302	0.32048	0.3202	0.32317	0.32096	0.32278	0.32006	0.31852	0.31876	0.31713
371.85	0.42629	0.32134	0.31969	0.32113	0.3227	0.32143	0.32149	0.32114	0.32462	0.32309	0.32025	0.32175	0.32192	0.31851	0.32104	0.32077	0.31916	0.32101	0.31863	0.31551	0.32166	0.31401	0.31764	0.31955	0.3187	0.3154	0.31646	0.31483	0.31695	0.31525	0.31515	0.31427	0.31477	0.31424	0.31513	0.3125	0.31402	0.31542	0.31387	0.31274	0.31144	0.31038	0.31299	0.31015	0.31204	0.31066	0.30864	0.309	0.30799
372.31	0.41722	0.31134	0.30979	0.31167	0.31386	0.31253	0.31254	0.31176	0.31467	0.31355	0.31215	0.31176	0.31239	0.30996	0.31196	0.3119	0.31003	0.31151	0.30915	0.30639	0.31229	0.30579	0.30776	0.30998	0.30944	0.30723	0.30712	0.30563	0.30745	0.30458	0.305	0.30554	0.3062	0.30503	0.30521	0.30378	0.30401	0.30668	0.30546	0.30252	0.30222	0.3015	0.30261	0.30118	0.3027	0.30093	0.29955	0.3008	0.29935
372.78	0.40855	0.30459	0.30166	0.30281	0.30601	0.303	0.30325	0.30316	0.30515	0.30439	0.30411	0.30271	0.30434	0.3009	0.30275	0.30321	0.30095	0.30273	0.29978	0.29684	0.30379	0.2982	0.29756	0.30016	0.30059	0.29782	0.29798	0.29745	0.29827	0.29634	0.29693	0.29731	0.29776	0.29755	0.29642	0.29543	0.29599	0.29785	0.29728	0.29338	0.29409	0.29304	0.29361	0.29328	0.29412	0.29219	0.29081	0.29188	0.29125
373.25	0.39976	0.29575	0.29346	0.29548	0.298	0.29366	0.29482	0.29505	0.29674	0.2959	0.29573	0.29413	0.29648	0.29292	0.29432	0.29445	0.29238	0.29381	0.29154	0.28732	0.29564	0.29057	0.28979	0.29204	0.29229	0.28943	0.29002	0.28945	0.29033	0.28937	0.28837	0.28956	0.28952	0.28941	0.28838	0.2863	0.28614	0.28951	0.28896	0.28516	0.28591	0.28563	0.28536	0.28534	0.28668	0.28425	0.28312	0.2837	0.28284
373.71	0.39096	0.28691	0.28525	0.28828	0.29003	0.28642	0.28787	0.28607	0.28842	0.28717	0.28754	0.28622	0.2882	0.28515	0.28607	0.28746	0.28483	0.28575	0.28429	0.27912	0.28726	0.28399	0.28201	0.28531	0.28511	0.28131	0.28329	0.28125	0.28226	0.28266	0.28153	0.28284	0.28135	0.28123	0.28019	0.27876	0.27798	0.28186	0.28065	0.27841	0.27832	0.27826	0.278	0.27727	0.27975	0.27599	0.2769	0.27631	0.27503
374.18	0.38288	0.27976	0.27921	0.28052	0.28364	0.27971	0.2791	0.27965	0.28056	0.28004	0.27897	0.28018	0.28177	0.27878	0.2793	0.28064	0.27701	0.27708	0.27606	0.2719	0.27792	0.27696	0.27447	0.27768	0.2779	0.27483	0.27515	0.27354	0.27426	0.27551	0.27558	0.27473	0.27376	0.27394	0.27205	0.27151	0.27085	0.27415	0.27326	0.27175	0.27037	0.27127	0.27035	0.27024	0.27156	0.26858	0.27114	0.26963	0.26771
374.64	0.3759	0.27355	0.27132	0.27358	0.27587	0.27263	0.27261	0.27274	0.27348	0.27294	0.27349	0.27332	0.27573	0.2719	0.27249	0.27531	0.27012	0.26932	0.27001	0.26578	0.27015	0.27068	0.26698	0.26993	0.27096	0.26734	0.26867	0.2659	0.26707	0.26941	0.26892	0.2676	0.26641	0.26592	0.26554	0.26445	0.26472	0.26755	0.26676	0.26539	0.26268	0.26394	0.26289	0.26297	0.26508	0.26252	0.26461	0.2637	0.26087
375.11	0.36906	0.26688	0.26457	0.26788	0.26922	0.2665	0.26659	0.26732	0.26713	0.26629	0.26737	0.26695	0.26933	0.26674	0.26706	0.26938	0.26429	0.26301	0.26272	0.25956	0.26246	0.26532	0.26021	0.26269	0.2644	0.26022	0.26196	0.25942	0.26053	0.26261	0.26168	0.26102	0.25996	0.2588	0.2589	0.25739	0.25904	0.26139	0.26004	0.25829	0.255	0.25693	0.25648	0.25601	0.25833	0.25602	0.25913	0.25677	0.25459
375.58	0.36311	0.26039	0.25946	0.26123	0.26257	0.26132	0.26082	0.26139	0.26086	0.26016	0.26105	0.26047	0.26192	0.26078	0.26109	0.2627	0.25925	0.25752	0.25762	0.25412	0.25675	0.25862	0.25425	0.25584	0.25862	0.25466	0.25627	0.25315	0.25416	0.25538	0.25594	0.25557	0.25333	0.25391	0.25366	0.25188	0.25467	0.25472	0.25269	0.25211	0.24915	0.25168	0.25028	0.2494	0.25278	0.2506	0.25338	0.2501	0.24923
376.04	0.35612	0.25579	0.25448	0.25653	0.25614	0.25565	0.2555	0.25536	0.25567	0.25472	0.25513	0.25436	0.25663	0.2561	0.25573	0.25704	0.25307	0.25105	0.253	0.24903	0.25091	0.25222	0.24849	0.24985	0.25305	0.24962	0.25003	0.24751	0.24879	0.25005	0.25007	0.25048	0.24757	0.24836	0.24883	0.24683	0.24913	0.24961	0.24754	0.24635	0.24355	0.24694	0.24432	0.24425	0.24637	0.24593	0.24657	0.24402	0.24449
376.51	0.35159	0.25005	0.24929	0.25086	0.25094	0.25026	0.25004	0.24914	0.24995	0.2499	0.24999	0.24944	0.25054	0.25219	0.25158	0.25037	0.24796	0.24613	0.24808	0.24472	0.24591	0.24768	0.24311	0.24431	0.24726	0.24395	0.24555	0.24134	0.24291	0.24478	0.24473	0.24555	0.24259	0.24378	0.24375	0.2418	0.24349	0.24522	0.24314	0.24163	0.23912	0.24179	0.24012	0.2384	0.23974	0.23987	0.24139	0.23854	0.23926
376.97	0.34759	0.24546	0.24532	0.24491	0.24652	0.24571	0.24473	0.2442	0.2452	0.24532	0.24534	0.24408	0.24525	0.24751	0.24753	0.24447	0.24348	0.24289	0.24419	0.24098	0.24095	0.24332	0.23773	0.24033	0.24211	0.23917	0.24072	0.2366	0.23752	0.23934	0.23934	0.2398	0.23737	0.2392	0.23959	0.23765	0.23861	0.23991	0.23838	0.23672	0.23309	0.23707	0.2347	0.2339	0.23477	0.23449	0.23684	0.23422	0.23383
377.44	0.34284	0.24144	0.2411	0.24082	0.24217	0.24076	0.24029	0.23965	0.24067	0.24055	0.24084	0.239	0.2399	0.24301	0.2433	0.23952	0.23831	0.23802	0.23976	0.23696	0.23593	0.23836	0.23314	0.23598	0.23728	0.23492	0.236	0.23262	0.23255	0.2354	0.2344	0.23486	0.23338	0.23441	0.2351	0.23281	0.23401	0.23525	0.23344	0.23288	0.22941	0.23209	0.23079	0.2291	0.23097	0.22985	0.23103	0.22914	0.22955
377.9	0.33838	0.23574	0.23709	0.23738	0.23821	0.23621	0.23659	0.23578	0.23596	0.23643	0.23688	0.23459	0.23475	0.23828	0.23856	0.23522	0.23402	0.23521	0.2347	0.23274	0.2322	0.23338	0.22955	0.2323	0.23397	0.23036	0.23194	0.22857	0.22908	0.23159	0.23031	0.22985	0.22921	0.22951	0.23124	0.22775	0.22935	0.23125	0.23003	0.22874	0.22537	0.22753	0.22715	0.22456	0.22668	0.22609	0.22659	0.22523	0.22484
378.37	0.335	0.23092	0.23254	0.23304	0.23291	0.2325	0.23291	0.23179	0.23188	0.23375	0.23292	0.23021	0.22995	0.23333	0.23437	0.23172	0.23068	0.23216	0.23118	0.22883	0.22844	0.22984	0.22566	0.2286	0.22869	0.22601	0.22856	0.22447	0.22489	0.22683	0.22672	0.22502	0.22507	0.22518	0.22732	0.22344	0.22568	0.22725	0.22567	0.22395	0.22207	0.22397	0.22294	0.21959	0.22093	0.22144	0.22193	0.22112	0.22125
378.84	0.33221	0.22758	0.2292	0.22909	0.22996	0.22944	0.22844	0.22928	0.22788	0.23044	0.22994	0.22677	0.22751	0.23012	0.2316	0.22838	0.22776	0.22843	0.22702	0.22547	0.22503	0.22598	0.22182	0.22444	0.22478	0.22291	0.22454	0.22238	0.22119	0.22199	0.22157	0.22089	0.22244	0.22224	0.22422	0.2196	0.22159	0.22378	0.22278	0.21963	0.21844	0.22024	0.21803	0.21626	0.21638	0.21797	0.21673	0.21743	0.21777
379.3	0.32921	0.22492	0.22452	0.22602	0.22694	0.22489	0.22504	0.22565	0.22411	0.22723	0.2267	0.22311	0.22411	0.22547	0.22738	0.2241	0.22425	0.22562	0.22455	0.22234	0.22246	0.22218	0.21901	0.22117	0.22212	0.21892	0.22157	0.21943	0.21815	0.21747	0.21734	0.21814	0.21853	0.21846	0.22193	0.21624	0.21814	0.22068	0.21924	0.2158	0.21479	0.21652	0.21453	0.21216	0.21308	0.21469	0.21248	0.21361	0.21494
379.77	0.32551	0.22077	0.22176	0.22339	0.22383	0.22167	0.22226	0.2232	0.22124	0.22402	0.22297	0.22099	0.22053	0.22201	0.22381	0.21932	0.22071	0.22246	0.22074	0.21807	0.22051	0.21902	0.2159	0.21828	0.21844	0.21485	0.21852	0.21666	0.21469	0.21352	0.21424	0.21434	0.21659	0.21461	0.21886	0.21282	0.21404	0.21717	0.21555	0.21318	0.21217	0.21437	0.21166	0.20856	0.21	0.21012	0.20887	0.20967	0.21162
380.23	0.32336	0.21785	0.21892	0.21999	0.22151	0.21848	0.21937	0.22015	0.21813	0.22126	0.22007	0.21861	0.218	0.21797	0.2202	0.21571	0.21842	0.21924	0.21805	0.21557	0.21781	0.21637	0.21333	0.21665	0.21471	0.21189	0.21566	0.21417	0.21203	0.21047	0.21199	0.21135	0.21403	0.21177	0.21482	0.20989	0.2112	0.21367	0.21209	0.21099	0.20935	0.21225	0.20903	0.20693	0.20713	0.20772	0.2051	0.20708	0.20917
380.7	0.32061	0.21525	0.21633	0.21695	0.21942	0.21481	0.21686	0.21793	0.21455	0.21939	0.21866	0.21631	0.21572	0.21458	0.21706	0.21205	0.21462	0.21551	0.21507	0.21346	0.21493	0.21431	0.21054	0.21412	0.21251	0.20899	0.21207	0.21174	0.20948	0.20855	0.20947	0.20842	0.21159	0.20884	0.2114	0.20741	0.20805	0.21147	0.20954	0.20865	0.20672	0.20948	0.20627	0.20533	0.2047	0.20516	0.20203	0.20439	0.20714
381.17	0.31833	0.21229	0.21338	0.2149	0.21657	0.21157	0.21491	0.21558	0.21286	0.21667	0.21614	0.21369	0.21272	0.21177	0.21347	0.21023	0.21273	0.21382	0.21252	0.2103	0.21261	0.21226	0.20784	0.21105	0.21014	0.20591	0.21098	0.20898	0.20687	0.20637	0.20706	0.20565	0.20875	0.20628	0.20796	0.20512	0.20584	0.20925	0.20754	0.20614	0.20527	0.20653	0.20393	0.20198	0.20352	0.20261	0.20051	0.20221	0.20427
381.63	0.31509	0.21121	0.21117	0.21238	0.21436	0.20884	0.21306	0.2131	0.21082	0.21336	0.21315	0.21149	0.21138	0.20894	0.21032	0.20871	0.2101	0.21202	0.20989	0.20801	0.21011	0.20886	0.20572	0.20878	0.208	0.20342	0.20839	0.2073	0.20522	0.20396	0.20517	0.20361	0.20598	0.20367	0.20481	0.20246	0.20315	0.20649	0.20439	0.20375	0.20317	0.20455	0.20101	0.20036	0.2026	0.20022	0.19814	0.20053	0.2023
382.1	0.31254	0.20921	0.20961	0.21084	0.21108	0.20687	0.21026	0.21099	0.20871	0.21077	0.21125	0.21043	0.20972	0.20755	0.20681	0.20682	0.20794	0.2092	0.20726	0.20614	0.2086	0.20695	0.20437	0.20652	0.2064	0.20139	0.20583	0.20548	0.20407	0.20201	0.20278	0.20237	0.20454	0.20189	0.20195	0.19992	0.20187	0.20444	0.20173	0.20165	0.20217	0.20248	0.19957	0.19826	0.20069	0.19869	0.19573	0.19732	0.20075
382.56	0.3111	0.20734	0.20707	0.20945	0.20837	0.20506	0.2089	0.20886	0.20755	0.20984	0.20843	0.20945	0.20889	0.2058	0.20438	0.20583	0.20699	0.20762	0.20555	0.20428	0.20722	0.20513	0.20262	0.20434	0.2053	0.19874	0.20417	0.20354	0.20227	0.20118	0.20242	0.20104	0.20234	0.20039	0.20019	0.19845	0.19986	0.20272	0.19968	0.19899	0.20018	0.19989	0.19861	0.1967	0.19773	0.19709	0.19516	0.19574	0.19906
383.03	0.31006	0.20569	0.20509	0.20803	0.20665	0.20388	0.20647	0.2062	0.20679	0.20844	0.20621	0.20772	0.20782	0.20459	0.20289	0.20426	0.20589	0.20479	0.20417	0.20282	0.20515	0.20352	0.20162	0.20187	0.20216	0.19722	0.20216	0.2015	0.20009	0.19863	0.20026	0.19973	0.20015	0.19936	0.19763	0.19684	0.19736	0.20159	0.19774	0.19758	0.19827	0.19875	0.19711	0.19533	0.19627	0.19592	0.19408	0.19459	0.19742
383.49	0.30827	0.20451	0.20423	0.20722	0.20592	0.20297	0.20454	0.20497	0.20536	0.2066	0.20507	0.20748	0.20642	0.20372	0.20276	0.20293	0.20424	0.20336	0.20301	0.20251	0.20352	0.20125	0.2	0.20016	0.2012	0.19579	0.19962	0.20026	0.19963	0.19711	0.19894	0.19916	0.19905	0.19839	0.19549	0.19554	0.19674	0.19949	0.19632	0.19579	0.19604	0.19667	0.19549	0.19432	0.19532	0.19501	0.19269	0.19304	0.19581
383.96	0.30642	0.20396	0.20277	0.20642	0.20418	0.20117	0.20332	0.20359	0.20398	0.20577	0.20362	0.20661	0.20504	0.20154	0.20085	0.20105	0.20215	0.20204	0.20222	0.20114	0.20255	0.19996	0.19909	0.19791	0.20025	0.1941	0.19804	0.19799	0.19799	0.19665	0.19832	0.19831	0.19702	0.19652	0.19416	0.19455	0.19617	0.19797	0.1941	0.19429	0.19514	0.19563	0.19438	0.19302	0.19408	0.19425	0.19171	0.19197	0.19353
384.42	0.30615	0.20272	0.20231	0.20535	0.20266	0.20177	0.2029	0.2022	0.20402	0.20483	0.20273	0.20645	0.20346	0.2014	0.20053	0.20027	0.20175	0.20095	0.2008	0.20027	0.20198	0.1994	0.19772	0.19685	0.19863	0.19359	0.19664	0.19651	0.19705	0.19647	0.19783	0.1971	0.19647	0.19584	0.19268	0.1933	0.19488	0.19691	0.19331	0.19355	0.19451	0.19545	0.19378	0.19185	0.19308	0.19345	0.19103	0.19135	0.19241
384.89	0.30653	0.20219	0.20068	0.204	0.20204	0.20144	0.2017	0.20123	0.20245	0.2037	0.20142	0.20516	0.20248	0.20111	0.20037	0.19982	0.20186	0.20027	0.2001	0.20097	0.19987	0.19872	0.19713	0.19596	0.19748	0.19368	0.19513	0.19596	0.19679	0.19569	0.19747	0.19656	0.19434	0.19619	0.19143	0.19301	0.19434	0.1968	0.19252	0.19194	0.19367	0.19441	0.19286	0.19152	0.19197	0.19319	0.18992	0.19077	0.19212
385.35	0.3054	0.20174	0.19999	0.20389	0.20052	0.20101	0.20081	0.2006	0.2016	0.20371	0.20124	0.20472	0.20117	0.20056	0.19975	0.19995	0.20077	0.19933	0.20033	0.19989	0.19949	0.19802	0.19633	0.19472	0.19698	0.19292	0.1945	0.19574	0.19598	0.19518	0.19583	0.1956	0.193	0.19548	0.19253	0.19318	0.19285	0.19587	0.19243	0.19035	0.19437	0.193	0.19187	0.19007	0.19192	0.19236	0.18957	0.19039	0.19192
385.82	0.30564	0.20183	0.19991	0.20445	0.20026	0.20129	0.19994	0.20021	0.20242	0.20177	0.20029	0.2037	0.20109	0.20074	0.19927	0.20095	0.2006	0.19993	0.20025	0.1994	0.19917	0.1965	0.19608	0.19417	0.19616	0.19272	0.19445	0.19527	0.1952	0.19489	0.19566	0.19605	0.1924	0.19404	0.19201	0.19258	0.19148	0.19491	0.19248	0.18951	0.19334	0.19275	0.1923	0.18926	0.19145	0.19122	0.18931	0.1908	0.19064
386.29	0.30568	0.2016	0.1999	0.20324	0.20031	0.20129	0.19879	0.20019	0.20161	0.20083	0.20007	0.20382	0.20091	0.19966	0.19943	0.19989	0.20083	0.19896	0.19926	0.19875	0.1977	0.19659	0.19613	0.19465	0.19519	0.19246	0.19315	0.19523	0.19441	0.19493	0.19507	0.19608	0.19226	0.19379	0.19172	0.19127	0.19077	0.19384	0.1916	0.18953	0.19234	0.19314	0.19172	0.18894	0.19026	0.18978	0.18934	0.18997	0.19091
386.75	0.30584	0.20065	0.2002	0.20291	0.20001	0.20139	0.19835	0.20013	0.20087	0.20117	0.20028	0.20375	0.20054	0.19949	0.19996	0.19953	0.20078	0.19872	0.19872	0.19835	0.19781	0.19712	0.19645	0.19411	0.19585	0.19311	0.19234	0.19512	0.19395	0.19484	0.1941	0.19587	0.19255	0.19291	0.19144	0.19162	0.19082	0.19418	0.1918	0.18915	0.19151	0.19341	0.19068	0.18897	0.18965	0.18904	0.18817	0.18978	0.18989
387.22	0.30534	0.20075	0.1988	0.20231	0.20005	0.20184	0.19899	0.1996	0.20104	0.20127	0.20043	0.20368	0.20027	0.19961	0.20038	0.19962	0.20074	0.19851	0.19881	0.19755	0.19603	0.19632	0.19611	0.1941	0.19573	0.19365	0.1925	0.19445	0.19272	0.19547	0.19436	0.19534	0.19229	0.1927	0.19145	0.19193	0.19079	0.19387	0.1919	0.18911	0.19048	0.19364	0.19106	0.19008	0.19046	0.18844	0.18852	0.18986	0.18927
387.68	0.30454	0.20086	0.19976	0.2021	0.2006	0.20223	0.19849	0.19994	0.20126	0.19967	0.20122	0.20297	0.1999	0.19938	0.20029	0.19978	0.20096	0.19865	0.19837	0.19743	0.19615	0.19653	0.19589	0.19458	0.19498	0.19431	0.19245	0.19378	0.1923	0.19538	0.19312	0.19537	0.19165	0.19233	0.19115	0.19141	0.19076	0.19421	0.19282	0.18942	0.19048	0.19435	0.1901	0.18952	0.19091	0.18819	0.18886	0.18978	0.18815
388.15	0.30437	0.20201	0.20086	0.20109	0.20094	0.20257	0.19871	0.20045	0.20115	0.19968	0.20167	0.20339	0.19992	0.19969	0.19992	0.19948	0.20093	0.19873	0.19903	0.19772	0.19596	0.19745	0.19514	0.19602	0.19577	0.19435	0.19227	0.19385	0.19237	0.1957	0.19291	0.19522	0.19205	0.19262	0.1918	0.19254	0.19121	0.19411	0.19275	0.18966	0.19083	0.19425	0.19018	0.18851	0.19074	0.18812	0.18797	0.18959	0.18882
388.61	0.3048	0.2034	0.20158	0.20069	0.20098	0.20288	0.19931	0.20028	0.20237	0.19997	0.20133	0.20333	0.20031	0.19947	0.19895	0.19995	0.20112	0.19951	0.19901	0.19762	0.19572	0.19772	0.19573	0.1962	0.19634	0.19532	0.19309	0.1938	0.19241	0.19539	0.19287	0.19563	0.19229	0.19187	0.19316	0.1928	0.19052	0.19501	0.1931	0.19083	0.19174	0.19468	0.19114	0.18873	0.19166	0.18792	0.18796	0.19029	0.18967
389.08	0.30528	0.20341	0.20161	0.20095	0.20163	0.20379	0.20087	0.20064	0.20339	0.20037	0.20189	0.20314	0.20065	0.20032	0.20021	0.2009	0.20225	0.20077	0.19974	0.19826	0.1962	0.19785	0.19562	0.19688	0.19608	0.19645	0.19452	0.19437	0.19353	0.19551	0.19333	0.19558	0.19209	0.19247	0.19322	0.19335	0.19046	0.19471	0.19457	0.19168	0.1918	0.19433	0.19177	0.18975	0.19124	0.18762	0.18846	0.19053	0.19027
389.54	0.30511	0.204	0.20228	0.20133	0.20224	0.20416	0.20243	0.20165	0.20364	0.20081	0.20293	0.20358	0.20166	0.20111	0.20137	0.20188	0.20368	0.20196	0.20033	0.19837	0.19645	0.19822	0.19665	0.19798	0.19646	0.197	0.19505	0.19528	0.19408	0.19598	0.19382	0.19631	0.19236	0.1927	0.19372	0.19372	0.1921	0.19502	0.19557	0.19189	0.19307	0.19424	0.19249	0.19046	0.19194	0.1881	0.1894	0.19106	0.19008
390.01	0.30514	0.2056	0.20369	0.20218	0.20336	0.20471	0.20415	0.20256	0.20516	0.20183	0.20469	0.20426	0.2028	0.20214	0.20135	0.20272	0.20457	0.20276	0.20078	0.19836	0.1976	0.1983	0.19762	0.19863	0.19807	0.1979	0.19674	0.19634	0.19503	0.19769	0.19358	0.19709	0.19391	0.19352	0.19471	0.19419	0.19351	0.19494	0.19661	0.19243	0.19364	0.19456	0.1926	0.19037	0.19279	0.18831	0.19104	0.19205	0.19006
390.47	0.30534	0.20706	0.20427	0.20275	0.20467	0.20598	0.20502	0.20377	0.20556	0.20127	0.20534	0.20399	0.20477	0.20311	0.20248	0.20289	0.205	0.20412	0.201	0.19936	0.19809	0.19888	0.19859	0.19948	0.19896	0.19918	0.19724	0.19753	0.19599	0.19883	0.19528	0.19831	0.19476	0.19416	0.19459	0.19447	0.19453	0.19604	0.19661	0.19361	0.19348	0.19588	0.19295	0.19184	0.19303	0.18935	0.19193	0.19272	0.19036
390.94	0.30588	0.20697	0.20442	0.20385	0.20524	0.20701	0.20685	0.20511	0.20665	0.20307	0.20606	0.20574	0.20597	0.20308	0.20367	0.20356	0.20575	0.20506	0.20147	0.20053	0.1986	0.20053	0.1995	0.2004	0.20033	0.19992	0.19814	0.19876	0.19699	0.19972	0.19626	0.19853	0.19624	0.19655	0.19609	0.19605	0.19578	0.19722	0.19733	0.19442	0.19476	0.19713	0.19414	0.19312	0.19412	0.19011	0.1936	0.19326	0.19098
391.4	0.3074	0.20814	0.20614	0.20523	0.20703	0.20912	0.20869	0.20599	0.20728	0.20474	0.20694	0.20741	0.2074	0.20452	0.20489	0.20551	0.20669	0.20634	0.20307	0.20269	0.19992	0.20154	0.20112	0.20215	0.20169	0.20145	0.19903	0.19961	0.19856	0.19979	0.19757	0.19988	0.19793	0.19817	0.19786	0.19783	0.19698	0.19816	0.19908	0.19564	0.19554	0.1982	0.19542	0.19489	0.19542	0.19163	0.19501	0.1938	0.19233
391.87	0.30869	0.20944	0.20711	0.20706	0.20779	0.21016	0.20983	0.20762	0.20955	0.20592	0.20814	0.2091	0.2092	0.20598	0.20565	0.20644	0.20772	0.20708	0.20432	0.2036	0.20177	0.20287	0.20218	0.20266	0.20166	0.20263	0.20041	0.20069	0.19954	0.20171	0.19924	0.2012	0.19809	0.2	0.19924	0.1988	0.19878	0.1993	0.19996	0.19722	0.19731	0.19883	0.19749	0.19602	0.19698	0.19367	0.19683	0.19474	0.19396
392.33	0.31057	0.21122	0.20912	0.20887	0.20936	0.2106	0.21165	0.20888	0.21104	0.20705	0.20941	0.21096	0.21024	0.20709	0.20743	0.20802	0.20947	0.20882	0.2062	0.20453	0.20443	0.20478	0.20363	0.20359	0.20264	0.20384	0.20188	0.203	0.20256	0.20281	0.20068	0.20217	0.19933	0.20151	0.20016	0.19984	0.19978	0.20017	0.20117	0.19878	0.19941	0.1997	0.19854	0.19663	0.1976	0.19519	0.19835	0.19618	0.1951
392.8	0.3129	0.21219	0.2106	0.21058	0.21081	0.21183	0.21368	0.21064	0.21236	0.20914	0.2112	0.21346	0.21169	0.2094	0.20878	0.20844	0.21103	0.21032	0.20872	0.20594	0.20626	0.20638	0.2058	0.20556	0.20414	0.20511	0.20296	0.20533	0.20479	0.20339	0.20344	0.20382	0.20177	0.20369	0.20146	0.20229	0.20183	0.20136	0.20124	0.20072	0.20076	0.20074	0.20008	0.19857	0.19961	0.19754	0.19969	0.19824	0.19696
393.26	0.31394	0.21371	0.2111	0.2128	0.21192	0.21342	0.21566	0.21323	0.21378	0.21144	0.21271	0.21572	0.2135	0.21135	0.21117	0.21076	0.21258	0.21202	0.21003	0.20799	0.2083	0.20838	0.20774	0.20657	0.20546	0.20715	0.20555	0.20654	0.20632	0.20599	0.20508	0.20647	0.20368	0.20495	0.20285	0.20356	0.20317	0.20293	0.20265	0.20214	0.20248	0.20217	0.20153	0.20083	0.20136	0.19976	0.20185	0.20008	0.19829
393.73	0.31616	0.21536	0.21218	0.21577	0.21349	0.21492	0.21747	0.21546	0.21452	0.21316	0.21425	0.21765	0.21591	0.21384	0.21311	0.21257	0.21463	0.21335	0.21148	0.20976	0.21102	0.2098	0.20991	0.20843	0.20731	0.20812	0.20723	0.20894	0.20718	0.20849	0.20692	0.20763	0.20662	0.20786	0.20366	0.20596	0.2055	0.20452	0.20406	0.20308	0.20388	0.20394	0.20314	0.20215	0.20241	0.20203	0.20412	0.20186	0.19844
394.19	0.31733	0.2171	0.21501	0.21762	0.21532	0.21642	0.21912	0.21776	0.21672	0.21488	0.21656	0.21943	0.21778	0.21578	0.21426	0.21394	0.21558	0.21407	0.21238	0.21116	0.21249	0.21276	0.21271	0.21077	0.20989	0.20985	0.20849	0.21066	0.20858	0.21074	0.20829	0.20967	0.20953	0.20957	0.20582	0.20806	0.20771	0.20645	0.20522	0.20523	0.20545	0.20576	0.20443	0.20396	0.20568	0.2049	0.20597	0.20374	0.20056
394.66	0.31947	0.2192	0.21728	0.21907	0.2179	0.21798	0.21996	0.21879	0.21862	0.21743	0.21833	0.22106	0.21969	0.21774	0.21658	0.21596	0.21684	0.21574	0.21414	0.21366	0.21422	0.21504	0.21447	0.21182	0.21234	0.21244	0.21035	0.21259	0.21032	0.21269	0.20978	0.21212	0.21182	0.21138	0.20827	0.20985	0.2087	0.2087	0.20602	0.20782	0.2064	0.20765	0.20657	0.20592	0.20725	0.20721	0.20739	0.2054	0.20279
395.12	0.32127	0.22048	0.21967	0.22102	0.21963	0.21975	0.22122	0.22026	0.22098	0.22017	0.21945	0.22238	0.22115	0.21921	0.21916	0.21891	0.21921	0.21798	0.21696	0.2159	0.216	0.21743	0.21627	0.21461	0.21413	0.21411	0.21101	0.21352	0.21196	0.21455	0.21232	0.21483	0.21319	0.21306	0.20998	0.21226	0.21024	0.21043	0.20744	0.21041	0.20745	0.20913	0.20901	0.20846	0.20934	0.21015	0.20917	0.20716	0.20523
395.59	0.32434	0.22172	0.22185	0.22282	0.22187	0.22124	0.22346	0.22246	0.22376	0.22309	0.22224	0.22542	0.22284	0.22199	0.22122	0.22147	0.2223	0.22021	0.21934	0.21768	0.21874	0.21971	0.21842	0.21706	0.21642	0.21626	0.21383	0.21472	0.21425	0.21646	0.21419	0.2169	0.21552	0.21549	0.21247	0.21478	0.21226	0.21292	0.21005	0.2134	0.20934	0.21087	0.21177	0.21077	0.21119	0.21234	0.21099	0.20972	0.20696
396.05	0.32649	0.22523	0.22424	0.22448	0.22453	0.22391	0.22589	0.22454	0.22589	0.22583	0.22521	0.22709	0.2249	0.22463	0.22306	0.22428	0.22481	0.22124	0.22166	0.2193	0.22163	0.22223	0.22051	0.21924	0.21805	0.21831	0.2161	0.21667	0.21634	0.2182	0.21623	0.21919	0.21807	0.21744	0.21531	0.21576	0.21474	0.21551	0.21233	0.21583	0.21185	0.21282	0.2132	0.21326	0.21217	0.21579	0.21257	0.21141	0.2099
396.52	0.32893	0.22792	0.22574	0.22638	0.22653	0.22609	0.22791	0.22706	0.22799	0.2284	0.22756	0.22858	0.22717	0.22686	0.2249	0.22639	0.22699	0.22373	0.2236	0.22119	0.22474	0.22435	0.22295	0.22152	0.22095	0.22047	0.21921	0.21871	0.2189	0.22077	0.2182	0.22107	0.21967	0.21907	0.21744	0.21771	0.21743	0.21759	0.21437	0.21854	0.21489	0.21485	0.21537	0.21477	0.21397	0.21855	0.21412	0.21392	0.21144
396.98	0.33093	0.22951	0.22858	0.22865	0.22906	0.22889	0.2307	0.22907	0.22943	0.23051	0.23022	0.23055	0.22928	0.22943	0.22797	0.22883	0.2293	0.22625	0.2264	0.22361	0.22668	0.22672	0.22473	0.22417	0.22377	0.22215	0.22178	0.22176	0.22158	0.22211	0.22003	0.22352	0.22293	0.22193	0.2198	0.22001	0.21967	0.21915	0.21741	0.22041	0.21772	0.21707	0.21757	0.21654	0.2163	0.2201	0.2165	0.21657	0.21308
397.45	0.33323	0.2309	0.2317	0.23102	0.23155	0.23186	0.2332	0.23157	0.23138	0.23332	0.23259	0.23198	0.23199	0.23125	0.23042	0.23086	0.23175	0.22911	0.22878	0.22707	0.22828	0.22873	0.22762	0.2266	0.22606	0.22464	0.22465	0.22395	0.22324	0.22417	0.22276	0.22614	0.22572	0.22456	0.22282	0.22241	0.22218	0.22235	0.21955	0.22223	0.21982	0.21898	0.21951	0.21852	0.21873	0.22277	0.21874	0.21907	0.21533
397.91	0.33623	0.2346	0.23383	0.23328	0.23536	0.23497	0.23528	0.23447	0.2333	0.23662	0.23551	0.2344	0.23414	0.23329	0.23261	0.23398	0.23354	0.23215	0.23043	0.22954	0.23065	0.2311	0.23012	0.22917	0.22916	0.22753	0.22753	0.22629	0.22623	0.22732	0.22495	0.22938	0.22804	0.22603	0.22526	0.22406	0.22467	0.22432	0.22286	0.22491	0.22206	0.22102	0.22284	0.22097	0.22101	0.22364	0.22062	0.22075	0.21719
398.38	0.33878	0.23629	0.23659	0.23607	0.23835	0.23745	0.23774	0.23682	0.23654	0.23852	0.23822	0.23602	0.23676	0.23566	0.23534	0.23636	0.23599	0.23508	0.23256	0.23199	0.2333	0.23224	0.23253	0.23172	0.23161	0.22992	0.22949	0.22974	0.22861	0.22943	0.22812	0.23111	0.22966	0.22814	0.22778	0.22593	0.22721	0.22684	0.22464	0.22757	0.22448	0.2237	0.22595	0.22357	0.22324	0.22551	0.22343	0.22324	0.21887
398.84	0.34045	0.23851	0.24012	0.23756	0.24139	0.24062	0.24078	0.23983	0.2397	0.24079	0.24092	0.23856	0.23941	0.23826	0.23747	0.23933	0.23887	0.23818	0.23544	0.23431	0.23511	0.23543	0.23505	0.23445	0.23336	0.23298	0.2323	0.23218	0.23142	0.23218	0.23093	0.23328	0.23116	0.22998	0.23023	0.22787	0.2299	0.22968	0.22745	0.2304	0.22767	0.22656	0.22845	0.22652	0.22622	0.22776	0.22652	0.22546	0.22267
399.3	0.34412	0.24165	0.24301	0.24018	0.24416	0.24397	0.24362	0.24255	0.24219	0.24383	0.24339	0.24198	0.2419	0.24091	0.23988	0.24258	0.24309	0.24142	0.23872	0.23756	0.23774	0.23686	0.23754	0.23752	0.2366	0.23613	0.23502	0.23457	0.2342	0.23469	0.23357	0.23636	0.23367	0.2329	0.23315	0.22996	0.23277	0.23237	0.22978	0.23224	0.22955	0.22968	0.23025	0.229	0.22883	0.22966	0.2293	0.22748	0.22548
399.77	0.34658	0.24387	0.24566	0.24343	0.2471	0.24607	0.24716	0.24671	0.24505	0.24622	0.2461	0.2445	0.24466	0.244	0.24179	0.2457	0.24575	0.24382	0.24189	0.24007	0.24067	0.23914	0.23969	0.24039	0.23919	0.23889	0.23779	0.23707	0.23601	0.237	0.23709	0.23807	0.23605	0.23587	0.23545	0.23352	0.23578	0.23493	0.23281	0.23461	0.23277	0.2325	0.2323	0.23153	0.23181	0.23271	0.23162	0.23047	0.22811
400.23	0.34911	0.24764	0.24854	0.24586	0.25021	0.24933	0.2495	0.24993	0.24726	0.24939	0.24885	0.24845	0.2472	0.24686	0.24463	0.24816	0.24825	0.24626	0.24416	0.24333	0.24375	0.24185	0.24325	0.24278	0.24254	0.24207	0.24169	0.24017	0.23881	0.23956	0.23978	0.23975	0.23916	0.23853	0.2386	0.23598	0.23862	0.23845	0.23615	0.23719	0.23626	0.23543	0.23573	0.23407	0.23439	0.23491	0.23418	0.23389	0.23049
400.7	0.35191	0.25053	0.2521	0.24901	0.25243	0.25197	0.25203	0.25239	0.25044	0.25278	0.25185	0.25173	0.2494	0.24865	0.2478	0.25146	0.25067	0.24888	0.24676	0.24641	0.24692	0.24501	0.2464	0.2457	0.24535	0.24518	0.24451	0.24376	0.2416	0.24231	0.24283	0.24244	0.24198	0.24141	0.24146	0.2382	0.24193	0.24166	0.23878	0.23909	0.23908	0.23794	0.23794	0.23615	0.23686	0.23725	0.23695	0.23611	0.23379
401.16	0.35473	0.25358	0.25501	0.25193	0.25495	0.2541	0.25453	0.25452	0.25333	0.25445	0.25357	0.25504	0.25205	0.25179	0.25074	0.25383	0.25329	0.25248	0.24989	0.24947	0.24991	0.24767	0.24901	0.24852	0.24945	0.24815	0.24733	0.24636	0.24391	0.24636	0.24529	0.24465	0.24446	0.24417	0.24362	0.24204	0.24516	0.24347	0.241	0.24192	0.24187	0.24089	0.24056	0.2386	0.24015	0.2399	0.2389	0.23959	0.23649
401.63	0.35659	0.25634	0.25878	0.2552	0.25787	0.25648	0.25712	0.25637	0.2571	0.25695	0.25668	0.25856	0.25509	0.2553	0.25375	0.25626	0.25608	0.25524	0.2522	0.25229	0.25282	0.25112	0.25163	0.25019	0.25192	0.25105	0.24933	0.24945	0.24678	0.24952	0.24767	0.24741	0.24782	0.24696	0.24549	0.24433	0.24744	0.24624	0.24413	0.24376	0.24389	0.24314	0.24392	0.24199	0.24317	0.24259	0.24175	0.24328	0.239
402.09	0.36094	0.26031	0.26116	0.25793	0.26074	0.25961	0.25995	0.25957	0.26007	0.25983	0.25939	0.26109	0.25808	0.25842	0.25618	0.25918	0.25909	0.25813	0.25533	0.25529	0.25497	0.25394	0.2553	0.25335	0.25475	0.25466	0.25258	0.25155	0.24972	0.25273	0.25097	0.24979	0.25048	0.25	0.24841	0.24609	0.24969	0.24986	0.24616	0.24649	0.24599	0.2465	0.24625	0.24502	0.24555	0.24665	0.24449	0.24604	0.24287
402.56	0.36395	0.26321	0.263	0.26083	0.26344	0.26211	0.26206	0.26314	0.26278	0.26179	0.26235	0.26425	0.26119	0.26172	0.25828	0.26253	0.26125	0.26063	0.25752	0.25772	0.25808	0.25703	0.25707	0.25684	0.25779	0.25783	0.25493	0.25472	0.25276	0.25532	0.25336	0.25353	0.25312	0.25286	0.25117	0.24919	0.25215	0.25185	0.24929	0.25003	0.24879	0.24979	0.2497	0.24852	0.24843	0.24925	0.24692	0.24897	0.24642
403.02	0.36546	0.26516	0.26587	0.26427	0.26517	0.26409	0.26517	0.26532	0.26614	0.26418	0.2652	0.26613	0.26427	0.26407	0.26164	0.2654	0.26435	0.26296	0.25976	0.26075	0.26069	0.25975	0.25947	0.25873	0.25943	0.26065	0.25699	0.25732	0.25419	0.25807	0.25583	0.255	0.25512	0.2559	0.25401	0.25328	0.25459	0.2548	0.25185	0.25205	0.25109	0.25322	0.25181	0.2512	0.25026	0.25215	0.24955	0.2525	0.24937
403.48	0.36899	0.26887	0.26936	0.26708	0.26792	0.26701	0.26893	0.26809	0.26949	0.26667	0.26785	0.26955	0.2669	0.26771	0.26438	0.26858	0.26737	0.26533	0.26305	0.26337	0.26369	0.26363	0.26273	0.26191	0.26231	0.26369	0.26022	0.25967	0.25705	0.26116	0.25866	0.25747	0.25888	0.25922	0.25699	0.25634	0.2578	0.25694	0.25564	0.2549	0.25363	0.25571	0.2536	0.2535	0.25257	0.25456	0.25231	0.25491	0.25304
403.95	0.37238	0.27272	0.27174	0.26978	0.27104	0.26912	0.27127	0.27082	0.27243	0.26982	0.27068	0.2731	0.26861	0.27025	0.2677	0.2712	0.26971	0.2679	0.26584	0.2661	0.26656	0.26607	0.26585	0.26398	0.26547	0.26711	0.2629	0.26257	0.25961	0.26358	0.26139	0.26077	0.26132	0.26244	0.25987	0.25968	0.26018	0.25939	0.25794	0.25838	0.25585	0.25786	0.25595	0.25686	0.25571	0.2579	0.25431	0.25777	0.25589
404.41	0.37521	0.2753	0.27401	0.27245	0.27346	0.27133	0.27403	0.27309	0.27462	0.27178	0.27256	0.27467	0.27116	0.27314	0.27073	0.27423	0.27131	0.27061	0.26862	0.26875	0.26933	0.26954	0.26832	0.26672	0.26737	0.26875	0.26539	0.26594	0.26144	0.26597	0.26403	0.26329	0.26373	0.2643	0.26254	0.26262	0.26261	0.26266	0.26043	0.26121	0.25916	0.26037	0.2596	0.25954	0.25788	0.26056	0.25729	0.26016	0.25878
404.88	0.3784	0.2782	0.27662	0.27525	0.27618	0.27485	0.27628	0.27515	0.27771	0.27383	0.27576	0.27787	0.27368	0.2749	0.27345	0.27665	0.27384	0.27338	0.27193	0.27084	0.27186	0.27186	0.27129	0.26899	0.26961	0.27103	0.26781	0.26908	0.26394	0.26817	0.26643	0.26633	0.26663	0.26715	0.26504	0.26475	0.26507	0.26514	0.26335	0.26349	0.26209	0.26259	0.26299	0.26192	0.2608	0.26221	0.26008	0.26324	0.26103
405.34	0.38166	0.28019	0.279	0.27891	0.27877	0.27671	0.2792	0.27728	0.28045	0.27521	0.27876	0.28055	0.2765	0.27854	0.27667	0.27928	0.27633	0.27648	0.27515	0.27293	0.27465	0.27407	0.27374	0.27193	0.27245	0.27382	0.26968	0.27215	0.2672	0.27126	0.26941	0.27006	0.26943	0.27	0.2679	0.26754	0.26742	0.26772	0.26596	0.26549	0.26494	0.26583	0.26604	0.26478	0.26361	0.26511	0.26361	0.26494	0.2643
405.81	0.38433	0.28427	0.28124	0.28259	0.28196	0.2804	0.28204	0.27986	0.28179	0.27722	0.28088	0.28268	0.28033	0.28193	0.27898	0.28127	0.27872	0.27949	0.27761	0.27531	0.27607	0.2762	0.2759	0.27393	0.27487	0.27674	0.27173	0.27451	0.26964	0.27429	0.27188	0.2734	0.27214	0.27252	0.26945	0.26961	0.27055	0.26934	0.26846	0.26884	0.26813	0.26915	0.26903	0.26715	0.26696	0.26735	0.26635	0.26766	0.26668
406.27	0.38676	0.28655	0.28347	0.28499	0.28414	0.28283	0.28487	0.28248	0.28398	0.28036	0.28355	0.28517	0.28317	0.28473	0.28116	0.28403	0.28232	0.28176	0.28002	0.2783	0.27785	0.27812	0.27829	0.27634	0.27726	0.27938	0.27422	0.27702	0.27276	0.27565	0.27405	0.27685	0.2748	0.27453	0.27185	0.27123	0.27274	0.2724	0.27171	0.27188	0.27121	0.27108	0.27306	0.26978	0.26975	0.27003	0.26971	0.26993	0.26892
406.73	0.39071	0.28866	0.28535	0.28722	0.28632	0.2859	0.28753	0.28457	0.28614	0.28209	0.28644	0.2865	0.28519	0.28717	0.28362	0.28725	0.28422	0.28421	0.28289	0.28094	0.27961	0.28036	0.28075	0.27978	0.27987	0.28206	0.27742	0.28015	0.27541	0.27869	0.27728	0.27942	0.27748	0.27675	0.27509	0.27478	0.27559	0.27521	0.27363	0.27481	0.2742	0.27404	0.27544	0.27199	0.27255	0.27275	0.27251	0.27189	0.27225
407.2	0.39214	0.29065	0.28772	0.29019	0.28877	0.28846	0.28984	0.28679	0.28912	0.28444	0.2888	0.28883	0.28647	0.28937	0.28597	0.29028	0.28663	0.28625	0.28543	0.28397	0.28234	0.28328	0.28267	0.28284	0.28227	0.2841	0.27999	0.28354	0.2776	0.28112	0.27951	0.28262	0.27994	0.2787	0.27747	0.27825	0.27909	0.27804	0.27659	0.27784	0.27659	0.27625	0.27868	0.27481	0.27551	0.27489	0.27547	0.2741	0.27434
407.66	0.39474	0.29354	0.29031	0.29259	0.29201	0.29103	0.29284	0.28835	0.29184	0.28828	0.29092	0.2909	0.28898	0.29161	0.28878	0.29215	0.28931	0.28871	0.28773	0.28625	0.28503	0.28534	0.28585	0.28512	0.28469	0.28618	0.28292	0.28542	0.27986	0.28385	0.28212	0.28405	0.28285	0.28135	0.27998	0.28032	0.28192	0.28165	0.27897	0.28068	0.2791	0.27872	0.28099	0.27747	0.27876	0.27737	0.27846	0.27686	0.27696
408.13	0.399	0.29638	0.29364	0.29455	0.29475	0.29376	0.29522	0.29151	0.29443	0.29162	0.29299	0.29392	0.29198	0.29438	0.29111	0.29438	0.29211	0.29123	0.29104	0.28841	0.2874	0.28845	0.2889	0.28782	0.28809	0.28848	0.28611	0.2871	0.28326	0.28582	0.28468	0.28714	0.28583	0.28422	0.28312	0.28207	0.28463	0.28456	0.28144	0.28361	0.28214	0.28201	0.28382	0.28042	0.28196	0.28023	0.28177	0.27986	0.28069
408.59	0.40068	0.29848	0.29588	0.29685	0.29659	0.29627	0.29595	0.29312	0.29534	0.29492	0.29569	0.29548	0.29429	0.29652	0.29306	0.29598	0.294	0.29418	0.29341	0.29082	0.28897	0.29097	0.29114	0.28978	0.29036	0.29135	0.28845	0.28959	0.28634	0.28741	0.28691	0.29033	0.28815	0.28648	0.28628	0.2847	0.28715	0.28762	0.28382	0.28642	0.28477	0.28515	0.28664	0.28376	0.28661	0.28335	0.28403	0.28202	0.2832
409.05	0.40248	0.2996	0.29834	0.29927	0.29931	0.2982	0.29869	0.29498	0.29686	0.29715	0.29816	0.29727	0.29693	0.29876	0.29553	0.29852	0.29589	0.29627	0.29657	0.29317	0.29076	0.29291	0.29295	0.29246	0.29267	0.29265	0.29017	0.29225	0.28943	0.28981	0.28933	0.29284	0.29057	0.28878	0.2898	0.28711	0.28987	0.28977	0.28677	0.28886	0.2878	0.28872	0.29033	0.28662	0.28887	0.28605	0.28721	0.28494	0.28491
409.52	0.40487	0.30217	0.30027	0.30098	0.30164	0.30015	0.3006	0.2977	0.29959	0.29998	0.30086	0.30061	0.29965	0.30112	0.29823	0.29983	0.29833	0.29866	0.29874	0.2951	0.29287	0.29505	0.29574	0.29497	0.2955	0.29563	0.29274	0.29351	0.29243	0.29256	0.29251	0.29427	0.29255	0.29194	0.29222	0.28987	0.29251	0.29232	0.29008	0.29166	0.2907	0.29181	0.29362	0.28891	0.29177	0.28872	0.29073	0.28836	0.28776
409.98	0.40732	0.30405	0.30274	0.30231	0.3032	0.3024	0.30317	0.29969	0.3012	0.30222	0.30193	0.30252	0.30181	0.3044	0.29993	0.30186	0.30061	0.3014	0.29996	0.29834	0.29517	0.29796	0.29839	0.2983	0.29779	0.29782	0.29548	0.29592	0.29559	0.29526	0.29468	0.2971	0.29501	0.29476	0.29514	0.29248	0.295	0.2951	0.29262	0.29471	0.29298	0.29496	0.29623	0.29216	0.29387	0.29128	0.29392	0.29071	0.2906
410.45	0.40949	0.30634	0.30497	0.30344	0.30521	0.30481	0.30519	0.302	0.30305	0.30562	0.30419	0.30387	0.30447	0.30617	0.30146	0.30416	0.3025	0.30296	0.3021	0.30059	0.29757	0.30145	0.30058	0.30022	0.29958	0.29991	0.29832	0.29745	0.29835	0.29707	0.29626	0.29936	0.29765	0.29724	0.29718	0.29527	0.2977	0.29793	0.29535	0.29792	0.29552	0.29623	0.29761	0.29463	0.29639	0.29444	0.29643	0.29417	0.29342
410.91	0.41181	0.3068	0.30699	0.30464	0.30716	0.30582	0.30732	0.30374	0.30622	0.30736	0.3058	0.30702	0.30657	0.30801	0.30311	0.30698	0.30449	0.30424	0.30376	0.3033	0.29973	0.30344	0.30224	0.30308	0.30254	0.30151	0.30138	0.29917	0.30065	0.30007	0.29901	0.30074	0.29975	0.29974	0.30058	0.29909	0.29918	0.30078	0.29821	0.30042	0.29792	0.29865	0.30055	0.29768	0.29881	0.29782	0.29914	0.29692	0.29674
411.37	0.41446	0.30796	0.30891	0.30681	0.30891	0.30796	0.30995	0.30562	0.30866	0.30968	0.30864	0.30879	0.30822	0.31013	0.30562	0.30917	0.3066	0.30598	0.30653	0.3054	0.30171	0.30615	0.30437	0.30588	0.30383	0.30346	0.3037	0.30208	0.30324	0.30323	0.30209	0.3031	0.30188	0.30221	0.30356	0.30243	0.30177	0.30319	0.30108	0.30208	0.29984	0.30165	0.30238	0.30078	0.30156	0.30005	0.30227	0.29956	0.30018
411.84	0.41659	0.31026	0.31157	0.30881	0.31132	0.31018	0.31204	0.30866	0.31067	0.31207	0.31024	0.31111	0.31011	0.31306	0.30788	0.31078	0.30855	0.30822	0.30892	0.30792	0.30392	0.30809	0.30637	0.30747	0.30586	0.30532	0.30536	0.30387	0.30494	0.30557	0.30422	0.30512	0.3044	0.30463	0.30547	0.3049	0.30432	0.30579	0.30401	0.30513	0.30247	0.30424	0.3047	0.30411	0.30438	0.30263	0.3053	0.30235	0.30334
412.3	0.41789	0.31236	0.31318	0.31011	0.31348	0.31163	0.31366	0.31073	0.3122	0.31382	0.31184	0.31272	0.31339	0.31506	0.30957	0.31236	0.31051	0.31093	0.31114	0.3103	0.30613	0.30953	0.30895	0.30885	0.30854	0.30822	0.30737	0.30535	0.3075	0.30807	0.30768	0.30746	0.30739	0.30677	0.30799	0.30728	0.30624	0.30742	0.30656	0.30761	0.30528	0.30699	0.30811	0.30703	0.30748	0.30531	0.30812	0.30519	0.30613
412.77	0.41961	0.31383	0.31482	0.312	0.31482	0.31377	0.3155	0.3129	0.31421	0.31489	0.3141	0.31516	0.31481	0.31657	0.31201	0.3145	0.31254	0.31289	0.31405	0.313	0.30875	0.31201	0.31053	0.31115	0.31091	0.31049	0.30955	0.30765	0.31089	0.31038	0.30992	0.30983	0.31039	0.30839	0.31027	0.3106	0.30967	0.30953	0.31029	0.30916	0.30717	0.3094	0.31057	0.30981	0.30909	0.30774	0.31101	0.30766	0.30821
413.23	0.42047	0.31548	0.31589	0.31356	0.31583	0.31572	0.31768	0.3141	0.31581	0.31538	0.31565	0.317	0.31606	0.3185	0.31423	0.3166	0.31428	0.31554	0.31594	0.31573	0.31106	0.31374	0.31275	0.3135	0.31357	0.31314	0.31241	0.31071	0.31261	0.31362	0.31189	0.31264	0.31338	0.31099	0.31343	0.31357	0.31246	0.3124	0.31321	0.31205	0.30962	0.31151	0.3128	0.31235	0.31223	0.31084	0.31334	0.30946	0.31018
413.69	0.42279	0.31699	0.3173	0.31513	0.31819	0.31679	0.32002	0.31649	0.31844	0.31651	0.31726	0.31893	0.3181	0.31973	0.31683	0.31863	0.3164	0.3168	0.31797	0.31757	0.3136	0.31536	0.31524	0.31625	0.31681	0.3153	0.31449	0.31315	0.3142	0.31638	0.31434	0.31395	0.31591	0.3138	0.31496	0.31636	0.31564	0.31432	0.31581	0.31447	0.31275	0.31386	0.31575	0.31472	0.31462	0.3138	0.31615	0.31274	0.31296
414.16	0.42441	0.31896	0.31868	0.31664	0.31919	0.31884	0.32132	0.31793	0.31992	0.31759	0.31873	0.32079	0.32043	0.32187	0.31896	0.32003	0.31866	0.31936	0.31974	0.3195	0.31728	0.31784	0.31763	0.31878	0.32053	0.31808	0.31785	0.31481	0.31691	0.31928	0.31652	0.31605	0.31877	0.31568	0.31613	0.31877	0.31854	0.31759	0.3188	0.3166	0.3151	0.31552	0.31747	0.31618	0.31657	0.31609	0.31959	0.31546	0.31593
414.62	0.42506	0.32051	0.32025	0.31876	0.32143	0.32155	0.32278	0.31861	0.32203	0.31927	0.32066	0.32276	0.32187	0.32441	0.32045	0.32321	0.32059	0.3214	0.32171	0.32176	0.3194	0.31976	0.31969	0.32068	0.32187	0.32003	0.31978	0.31778	0.31986	0.32189	0.31881	0.31898	0.322	0.31747	0.31811	0.32121	0.32046	0.31964	0.3217	0.31977	0.31764	0.31733	0.31962	0.31901	0.31888	0.31949	0.32113	0.31761	0.31904
415.09	0.42566	0.32242	0.32101	0.3217	0.3228	0.32269	0.32404	0.32148	0.32343	0.32145	0.32284	0.32458	0.32368	0.32585	0.32304	0.32494	0.32268	0.32267	0.32389	0.32248	0.32169	0.32209	0.32202	0.32243	0.3245	0.32305	0.3223	0.31997	0.32194	0.32493	0.32169	0.32064	0.32448	0.31871	0.32052	0.32359	0.32258	0.32208	0.32362	0.32239	0.31966	0.31967	0.32171	0.32115	0.3224	0.32286	0.3233	0.3192	0.32266
415.55	0.42663	0.32335	0.32174	0.324	0.32351	0.3243	0.32597	0.32343	0.32538	0.32286	0.32386	0.32656	0.32499	0.32798	0.32502	0.32656	0.32528	0.32461	0.32561	0.32455	0.32419	0.3233	0.32335	0.32445	0.3267	0.32477	0.32456	0.3222	0.32356	0.32739	0.32455	0.32284	0.32581	0.32024	0.3226	0.32575	0.32482	0.32428	0.32577	0.32438	0.32148	0.32293	0.32433	0.32392	0.32449	0.32484	0.32576	0.32173	0.32411
416.01	0.42744	0.32447	0.32268	0.32642	0.3246	0.32567	0.32774	0.32512	0.32645	0.32486	0.326	0.32725	0.32661	0.33011	0.32675	0.32764	0.32756	0.32704	0.32788	0.32565	0.32727	0.3257	0.32562	0.32662	0.32766	0.32682	0.326	0.32456	0.32607	0.32819	0.32624	0.32513	0.32917	0.32248	0.32421	0.32821	0.32697	0.32642	0.32915	0.32646	0.32399	0.32521	0.32609	0.32586	0.32707	0.32786	0.32815	0.32479	0.32634
416.48	0.42863	0.32624	0.32431	0.32768	0.32647	0.32749	0.32846	0.32694	0.32799	0.32668	0.32705	0.32892	0.32782	0.33162	0.32841	0.32906	0.32857	0.32932	0.32891	0.32731	0.32908	0.3276	0.32848	0.32864	0.32917	0.32886	0.32895	0.32595	0.32739	0.32956	0.32815	0.32673	0.33184	0.32412	0.32626	0.33037	0.32916	0.32838	0.33012	0.32914	0.32679	0.3276	0.3277	0.32738	0.32943	0.32992	0.32943	0.32664	0.32794
416.94	0.42789	0.32757	0.32389	0.32938	0.32751	0.3278	0.32876	0.32814	0.32888	0.32807	0.32849	0.33004	0.3297	0.33212	0.3302	0.33063	0.33107	0.33017	0.33063	0.32882	0.33077	0.32884	0.33007	0.33061	0.33033	0.33107	0.3312	0.32741	0.32941	0.33166	0.33007	0.32887	0.33252	0.32701	0.33008	0.33161	0.3303	0.33031	0.33175	0.33105	0.32932	0.32921	0.33017	0.32934	0.3313	0.3314	0.33028	0.32843	0.32896
417.4	0.42906	0.32829	0.32544	0.33091	0.32801	0.32873	0.33054	0.32864	0.33022	0.33014	0.32987	0.33139	0.33101	0.33364	0.33254	0.33194	0.33207	0.33203	0.33117	0.32904	0.33245	0.33071	0.33122	0.33202	0.33167	0.33182	0.33306	0.3288	0.33074	0.33351	0.33063	0.32977	0.33366	0.32905	0.33169	0.33273	0.33154	0.3326	0.3333	0.33226	0.33143	0.33053	0.33069	0.33139	0.33285	0.33272	0.33219	0.33003	0.33124
417.87	0.42917	0.33024	0.32691	0.3316	0.32844	0.32876	0.33174	0.32987	0.33084	0.33089	0.33089	0.33212	0.33207	0.33554	0.33345	0.33287	0.333	0.33392	0.33148	0.32964	0.33345	0.3319	0.33324	0.33266	0.33313	0.33302	0.33425	0.33034	0.33241	0.33511	0.33207	0.33096	0.33327	0.33111	0.33397	0.33403	0.33254	0.33328	0.33379	0.33419	0.33377	0.33244	0.33228	0.33218	0.3348	0.33412	0.33352	0.33111	0.33259
418.33	0.42868	0.3317	0.32759	0.33263	0.33	0.32947	0.33164	0.33132	0.33171	0.33188	0.33207	0.33243	0.33282	0.33594	0.33401	0.3343	0.33418	0.33437	0.33291	0.32985	0.33449	0.33319	0.33354	0.33327	0.33326	0.33338	0.33445	0.33222	0.33399	0.33591	0.33399	0.33111	0.33398	0.33158	0.33395	0.33503	0.33354	0.33348	0.33508	0.33535	0.3352	0.33349	0.33386	0.33303	0.33564	0.33563	0.33415	0.33212	0.33439
418.79	0.42784	0.33244	0.32788	0.33283	0.32975	0.33043	0.33239	0.33161	0.3322	0.33216	0.33248	0.3331	0.33399	0.33663	0.33429	0.33534	0.33584	0.33543	0.33322	0.33055	0.33529	0.33375	0.33394	0.33378	0.3337	0.33371	0.33596	0.33227	0.33519	0.33594	0.33446	0.33205	0.33459	0.3317	0.33458	0.33583	0.33333	0.33477	0.3361	0.33662	0.3362	0.33441	0.33428	0.33455	0.33617	0.33627	0.33556	0.33332	0.33526
419.26	0.42828	0.33182	0.3283	0.33341	0.33002	0.33113	0.33283	0.33167	0.33347	0.33363	0.33333	0.33359	0.33403	0.33708	0.33515	0.33459	0.33626	0.33588	0.3332	0.33177	0.3348	0.33448	0.33468	0.33404	0.33239	0.33338	0.33551	0.33361	0.33523	0.33586	0.33439	0.3326	0.33539	0.33287	0.33582	0.33647	0.33407	0.3346	0.33643	0.33755	0.33634	0.33542	0.33476	0.33509	0.33747	0.33681	0.33552	0.33323	0.33676
419.72	0.42764	0.33149	0.3294	0.33389	0.33056	0.33023	0.33278	0.33291	0.33311	0.33394	0.33398	0.33321	0.3345	0.33718	0.33556	0.33433	0.33599	0.33575	0.33309	0.33222	0.33534	0.33459	0.33446	0.33306	0.33303	0.33378	0.33579	0.33421	0.3338	0.33543	0.33446	0.33313	0.33582	0.33302	0.3368	0.33668	0.33433	0.33516	0.33596	0.33726	0.33661	0.33602	0.33468	0.33508	0.3373	0.33659	0.33526	0.33437	0.33652
420.18	0.42707	0.33122	0.32942	0.333	0.33101	0.33003	0.33284	0.33187	0.33298	0.33362	0.33407	0.33335	0.33433	0.33735	0.33566	0.33475	0.3363	0.33586	0.33294	0.33312	0.33531	0.33393	0.33376	0.33268	0.33253	0.33252	0.33571	0.33387	0.33362	0.33512	0.33325	0.33237	0.33538	0.33339	0.33689	0.3365	0.33386	0.33508	0.33585	0.33645	0.33698	0.33571	0.33441	0.33537	0.3363	0.33591	0.33514	0.33532	0.33557
420.65	0.42514	0.33058	0.33	0.33232	0.33076	0.32947	0.3324	0.33106	0.33245	0.33234	0.33454	0.33356	0.33394	0.33577	0.3352	0.33447	0.33484	0.33632	0.3328	0.33244	0.33378	0.33297	0.3333	0.33258	0.33223	0.33187	0.33496	0.33324	0.33302	0.33441	0.33273	0.33142	0.33568	0.33352	0.33587	0.33545	0.33264	0.33448	0.33475	0.33669	0.33703	0.33542	0.3339	0.33434	0.33519	0.33438	0.33395	0.33405	0.33519
421.11	0.42275	0.33007	0.32926	0.33094	0.32998	0.32921	0.33198	0.33076	0.33249	0.33149	0.33343	0.33266	0.33313	0.33388	0.33494	0.33439	0.33374	0.3353	0.33247	0.33328	0.33298	0.33178	0.33261	0.33125	0.33171	0.33115	0.33371	0.33209	0.33272	0.33365	0.3312	0.32995	0.33402	0.33205	0.33612	0.33437	0.3312	0.33375	0.33325	0.33624	0.33584	0.335	0.33324	0.33347	0.33421	0.33299	0.33307	0.33234	0.33392
421.57	0.41964	0.32812	0.32748	0.33004	0.32889	0.32832	0.33082	0.32916	0.33167	0.32911	0.33243	0.33175	0.33203	0.33283	0.33324	0.33352	0.33283	0.33451	0.33132	0.33149	0.33209	0.3302	0.33012	0.32998	0.33148	0.33015	0.33179	0.33091	0.3323	0.3331	0.33	0.32883	0.33248	0.33076	0.33527	0.33244	0.33055	0.33202	0.33221	0.33515	0.33422	0.33358	0.3321	0.33241	0.33227	0.33219	0.33194	0.3313	0.33214
422.04	0.4179	0.32624	0.32663	0.32874	0.32756	0.32793	0.33075	0.32792	0.33082	0.32808	0.33086	0.33188	0.3313	0.33188	0.33145	0.3321	0.33149	0.33405	0.32991	0.32994	0.33151	0.32939	0.32839	0.32803	0.33064	0.32898	0.3302	0.32918	0.33098	0.33094	0.329	0.32771	0.33172	0.32915	0.33319	0.33115	0.33011	0.3304	0.33129	0.33304	0.33237	0.33234	0.33064	0.33109	0.33026	0.33049	0.33101	0.33027	0.33166
422.5	0.41501	0.3245	0.32477	0.32664	0.32592	0.32695	0.32949	0.32718	0.32952	0.32615	0.32938	0.3306	0.32915	0.33025	0.32925	0.33054	0.33057	0.331	0.32876	0.32835	0.33011	0.32797	0.32674	0.32769	0.32868	0.32756	0.32835	0.32728	0.32996	0.32915	0.32737	0.32669	0.3301	0.32742	0.33119	0.3301	0.32852	0.32956	0.32934	0.33132	0.32972	0.33122	0.32885	0.32917	0.32732	0.32886	0.32832	0.32892	0.32937
422.96	0.41234	0.32141	0.32274	0.32538	0.32464	0.32556	0.32745	0.32612	0.32811	0.32465	0.32699	0.32913	0.32739	0.32796	0.3278	0.32888	0.32919	0.32839	0.32817	0.32633	0.32779	0.32584	0.32442	0.32603	0.32749	0.32624	0.3262	0.32535	0.32775	0.32673	0.32507	0.325	0.32939	0.3252	0.32813	0.32803	0.32651	0.32759	0.32774	0.3297	0.32735	0.32896	0.32663	0.32712	0.32538	0.32776	0.32604	0.32699	0.32788
423.43	0.40922	0.31826	0.32125	0.32368	0.32254	0.32358	0.32693	0.32371	0.32609	0.3227	0.325	0.32765	0.32572	0.32565	0.3262	0.32616	0.32753	0.32572	0.32549	0.32446	0.32586	0.32403	0.32193	0.32433	0.32572	0.32461	0.32349	0.32193	0.32523	0.32368	0.32326	0.32273	0.32713	0.32334	0.3262	0.32541	0.32353	0.32503	0.32483	0.32653	0.32542	0.32677	0.3242	0.32502	0.32278	0.32541	0.32426	0.32491	0.32465
423.89	0.40642	0.31656	0.31947	0.322	0.32089	0.32183	0.32454	0.32189	0.32426	0.32118	0.32301	0.32537	0.32337	0.32289	0.32427	0.32357	0.32494	0.32366	0.32417	0.32295	0.32324	0.32166	0.31928	0.32253	0.32349	0.32167	0.32133	0.32031	0.32257	0.3224	0.32143	0.32099	0.32417	0.32149	0.32413	0.32285	0.32157	0.32217	0.32228	0.32412	0.32269	0.32399	0.32235	0.32234	0.32048	0.32246	0.321	0.3222	0.32243
424.35	0.40237	0.31408	0.31679	0.31987	0.31861	0.31881	0.32186	0.32027	0.32149	0.31894	0.32107	0.32282	0.32091	0.31995	0.32172	0.32219	0.32244	0.32073	0.32124	0.32115	0.32109	0.31844	0.31709	0.31948	0.32065	0.31963	0.31898	0.31774	0.31981	0.32104	0.31936	0.31837	0.32115	0.31929	0.32128	0.31962	0.31901	0.31841	0.31962	0.32114	0.32032	0.32045	0.31897	0.32025	0.31783	0.31952	0.3181	0.31958	0.3185
424.82	0.39798	0.31115	0.31352	0.31738	0.31437	0.31657	0.3194	0.31689	0.3189	0.31558	0.31763	0.32024	0.31751	0.31703	0.31888	0.31972	0.32029	0.31854	0.31892	0.318	0.3183	0.31519	0.31369	0.31683	0.31805	0.31712	0.3158	0.31496	0.31778	0.31871	0.31625	0.3151	0.31765	0.31718	0.31819	0.31634	0.31658	0.31644	0.31648	0.31856	0.31747	0.3173	0.3156	0.3174	0.31491	0.31643	0.31552	0.31696	0.3152
425.28	0.3945	0.30778	0.31099	0.31451	0.31018	0.314	0.31597	0.3137	0.3168	0.3127	0.31368	0.31748	0.31582	0.31393	0.31546	0.31648	0.31724	0.31528	0.31585	0.31515	0.315	0.31234	0.31042	0.31313	0.31597	0.31341	0.31205	0.31188	0.31565	0.31553	0.31386	0.31305	0.31402	0.31452	0.31448	0.31322	0.31316	0.3129	0.3137	0.31581	0.31432	0.31454	0.3129	0.31311	0.31212	0.31323	0.31328	0.31398	0.31206
425.74	0.39142	0.30483	0.30699	0.31147	0.3084	0.3115	0.31266	0.31124	0.31342	0.30996	0.31044	0.31412	0.3124	0.31094	0.31213	0.31347	0.31469	0.31176	0.31298	0.31247	0.3115	0.31001	0.30737	0.30935	0.31203	0.31045	0.30825	0.31012	0.31272	0.31297	0.31038	0.30967	0.31013	0.31077	0.31249	0.3104	0.31047	0.3094	0.31057	0.31136	0.31012	0.31139	0.30938	0.31	0.3091	0.30981	0.30977	0.31073	0.30924
426.21	0.38741	0.30211	0.3039	0.30826	0.30561	0.30759	0.30854	0.30828	0.30923	0.3059	0.30756	0.31054	0.30839	0.30791	0.30861	0.30875	0.31115	0.30713	0.30905	0.30771	0.30764	0.3069	0.30398	0.30549	0.30898	0.30725	0.30427	0.3066	0.30808	0.30964	0.30793	0.30738	0.30629	0.30717	0.30743	0.30649	0.30795	0.30611	0.30607	0.30672	0.30635	0.30723	0.30583	0.30653	0.30582	0.30577	0.3054	0.30734	0.30574
426.67	0.38383	0.29927	0.30086	0.30495	0.30238	0.30419	0.30549	0.30558	0.30558	0.30324	0.30377	0.30684	0.30565	0.30369	0.30589	0.30461	0.3074	0.30425	0.30528	0.30463	0.30445	0.30374	0.30064	0.30189	0.3055	0.30365	0.3	0.30306	0.3044	0.30486	0.30401	0.30319	0.30201	0.30368	0.30278	0.30251	0.30193	0.30209	0.30212	0.30247	0.30167	0.30321	0.30211	0.3025	0.30204	0.30128	0.30185	0.30374	0.3017
427.13	0.3802	0.29624	0.29699	0.30029	0.29858	0.30018	0.30143	0.30226	0.30187	0.29884	0.30055	0.30246	0.30021	0.29911	0.30217	0.30066	0.30325	0.30052	0.30093	0.30122	0.30003	0.29963	0.29752	0.29898	0.30142	0.29925	0.29632	0.29976	0.30008	0.30122	0.29948	0.29902	0.29837	0.29958	0.29806	0.29906	0.29703	0.29719	0.2973	0.29821	0.29711	0.29868	0.2977	0.29775	0.29798	0.29737	0.29821	0.29912	0.29683
427.59	0.37656	0.29278	0.29327	0.29647	0.29539	0.29692	0.29717	0.29806	0.29785	0.29469	0.29666	0.29818	0.29676	0.29398	0.2977	0.29663	0.29778	0.29757	0.29694	0.29705	0.29605	0.29433	0.29332	0.29376	0.29705	0.29545	0.29221	0.29525	0.29537	0.29622	0.2952	0.29442	0.29369	0.29471	0.29412	0.29488	0.29349	0.29173	0.29212	0.29347	0.29304	0.2941	0.29388	0.29246	0.29439	0.29275	0.29388	0.29439	0.29226
428.06	0.37113	0.28885	0.28862	0.29178	0.29089	0.29234	0.29343	0.29323	0.29375	0.2913	0.29272	0.29399	0.29326	0.28957	0.29301	0.29218	0.29307	0.29322	0.29221	0.29283	0.29245	0.29078	0.28879	0.28923	0.29192	0.29022	0.28829	0.29081	0.29016	0.29238	0.2914	0.28999	0.28741	0.29053	0.28903	0.29042	0.28854	0.28723	0.28687	0.2888	0.2882	0.29009	0.28979	0.28789	0.28913	0.28725	0.29021	0.2896	0.28732
428.52	0.3677	0.28473	0.28397	0.28627	0.28658	0.28804	0.28906	0.288	0.28952	0.2865	0.28847	0.28971	0.28826	0.28533	0.28874	0.28725	0.28841	0.28906	0.28812	0.28834	0.28751	0.28488	0.28505	0.28438	0.2871	0.28512	0.28433	0.28643	0.28529	0.28854	0.28585	0.28495	0.28259	0.28568	0.28358	0.28539	0.2847	0.28348	0.28233	0.28432	0.28287	0.28517	0.28489	0.28289	0.28483	0.28198	0.28498	0.28528	0.28234
428.98	0.36254	0.27908	0.27878	0.2814	0.28129	0.2834	0.28431	0.28367	0.28412	0.28209	0.28314	0.28502	0.28285	0.28107	0.28357	0.28304	0.28305	0.28265	0.28275	0.28251	0.2827	0.28022	0.27971	0.27882	0.28194	0.28073	0.27868	0.28084	0.28024	0.28286	0.28005	0.27977	0.27803	0.28037	0.27898	0.28001	0.27926	0.27867	0.27708	0.27818	0.2772	0.28053	0.27876	0.27717	0.27958	0.2774	0.27923	0.27991	0.27661
429.45	0.35841	0.27509	0.2742	0.27616	0.27651	0.27872	0.27932	0.27839	0.27929	0.27568	0.27733	0.28037	0.27826	0.27585	0.27782	0.27756	0.27896	0.27705	0.27686	0.27698	0.27718	0.27597	0.27437	0.27469	0.27808	0.2756	0.27317	0.2746	0.27479	0.27669	0.27456	0.27333	0.27192	0.27459	0.27423	0.27526	0.27317	0.27493	0.27146	0.27288	0.27178	0.27602	0.27332	0.27139	0.27329	0.2721	0.27317	0.27401	0.27124
429.91	0.35459	0.26924	0.26871	0.27029	0.27212	0.27348	0.2739	0.27298	0.27413	0.27111	0.27204	0.27527	0.27385	0.27045	0.27286	0.272	0.2731	0.27132	0.27134	0.27206	0.27226	0.27162	0.26925	0.26978	0.27222	0.27	0.26874	0.26898	0.26914	0.2702	0.26884	0.26792	0.26641	0.26977	0.26818	0.27011	0.26743	0.26828	0.26576	0.26682	0.26667	0.27015	0.26854	0.26563	0.26722	0.26641	0.26775	0.26768	0.265
430.37	0.34898	0.26411	0.26365	0.26437	0.26873	0.26867	0.26899	0.26729	0.26819	0.26614	0.26783	0.26852	0.26724	0.26455	0.26786	0.26669	0.26677	0.26627	0.26501	0.26713	0.26642	0.2657	0.26327	0.26429	0.26638	0.2654	0.26374	0.26325	0.26273	0.26454	0.26211	0.26244	0.26128	0.26394	0.26276	0.26462	0.26262	0.26279	0.25982	0.26112	0.2609	0.26422	0.26227	0.26116	0.26085	0.26127	0.26131	0.26106	0.25888
430.83	0.34309	0.25893	0.25823	0.25956	0.26257	0.26344	0.26382	0.26087	0.26293	0.26093	0.26254	0.26315	0.26217	0.25958	0.26226	0.26113	0.26096	0.25982	0.25853	0.2611	0.26052	0.26012	0.25743	0.25893	0.2608	0.26041	0.25857	0.25703	0.25604	0.25855	0.25668	0.25654	0.25545	0.25773	0.25585	0.25893	0.25707	0.25662	0.25401	0.25629	0.25508	0.25793	0.25588	0.2547	0.25545	0.25619	0.25534	0.25463	0.25266
431.3	0.33785	0.25293	0.25239	0.25324	0.25661	0.25839	0.25884	0.25397	0.25781	0.25669	0.2567	0.25771	0.2569	0.25467	0.25668	0.25606	0.25518	0.25567	0.25282	0.25546	0.25458	0.25444	0.25189	0.25364	0.25422	0.2549	0.25352	0.25098	0.25048	0.25253	0.25048	0.24983	0.24954	0.25246	0.25132	0.25268	0.25028	0.24992	0.24883	0.25057	0.24928	0.25159	0.24916	0.24847	0.2488	0.25002	0.25007	0.24813	0.24606
431.76	0.33229	0.24682	0.24753	0.24741	0.25086	0.25218	0.25315	0.24841	0.25179	0.25139	0.25175	0.25198	0.25102	0.24954	0.25041	0.25036	0.24921	0.249	0.24706	0.24999	0.24859	0.24848	0.24628	0.24803	0.24769	0.24799	0.24784	0.24488	0.24448	0.24686	0.24433	0.24431	0.24363	0.24632	0.24567	0.24754	0.24565	0.24429	0.24363	0.24528	0.24432	0.24611	0.24329	0.24307	0.2437	0.24376	0.24425	0.24155	0.2405
432.22	0.32688	0.24138	0.24258	0.24246	0.2455	0.24637	0.24693	0.24184	0.24564	0.24623	0.24577	0.24589	0.24491	0.2445	0.24491	0.24435	0.2438	0.24295	0.24156	0.24391	0.24221	0.24226	0.23999	0.24214	0.2417	0.2424	0.24153	0.23861	0.23907	0.24094	0.23806	0.23874	0.23683	0.2392	0.2399	0.24136	0.24053	0.2387	0.23792	0.23944	0.23819	0.24044	0.23648	0.23727	0.23767	0.23718	0.23744	0.23513	0.23478
432.69	0.32105	0.23518	0.2364	0.23743	0.23969	0.23957	0.24113	0.23559	0.23971	0.24118	0.24036	0.24084	0.23918	0.23925	0.23883	0.23887	0.23881	0.23623	0.23567	0.23826	0.23641	0.23724	0.2344	0.23615	0.23625	0.23589	0.23593	0.23325	0.23265	0.23531	0.23266	0.23227	0.23087	0.23322	0.23407	0.23511	0.23411	0.23264	0.23197	0.23396	0.23224	0.23387	0.22979	0.23117	0.23165	0.23118	0.23156	0.2293	0.22846
433.15	0.31645	0.22886	0.23043	0.23202	0.23409	0.23417	0.23507	0.23016	0.233	0.2346	0.23421	0.23416	0.23309	0.23396	0.2335	0.23268	0.23315	0.23024	0.22942	0.23212	0.22938	0.23085	0.22829	0.23076	0.2296	0.22942	0.22916	0.2271	0.22671	0.22847	0.22649	0.22636	0.22646	0.22665	0.22813	0.22866	0.22739	0.22728	0.22648	0.22798	0.22638	0.22655	0.2228	0.22442	0.226	0.22501	0.22394	0.2233	0.2228
433.61	0.30982	0.22306	0.22444	0.2268	0.22835	0.22815	0.22827	0.22537	0.22658	0.22946	0.22799	0.22851	0.22702	0.22847	0.22687	0.22706	0.227	0.22403	0.22351	0.22631	0.22376	0.22562	0.22189	0.22469	0.22338	0.22355	0.22314	0.22058	0.22123	0.22211	0.21979	0.22139	0.21987	0.22085	0.22322	0.22271	0.22135	0.22046	0.22031	0.22172	0.22033	0.22094	0.21692	0.21763	0.21948	0.21919	0.21831	0.21675	0.21711
434.07	0.30487	0.21684	0.21872	0.22054	0.22343	0.22151	0.22252	0.21907	0.22009	0.22298	0.22314	0.22259	0.22119	0.2217	0.22159	0.22139	0.22055	0.21942	0.2176	0.22083	0.21793	0.21934	0.21647	0.21858	0.21763	0.21758	0.21765	0.21552	0.21525	0.21636	0.21442	0.21526	0.21316	0.21512	0.21712	0.21744	0.21538	0.21463	0.21499	0.2166	0.21487	0.21446	0.21076	0.2115	0.21306	0.21263	0.21245	0.21106	0.21145
434.54	0.29905	0.21121	0.21313	0.21446	0.21777	0.21574	0.21685	0.2134	0.21442	0.21755	0.21818	0.21581	0.2151	0.21647	0.21514	0.21613	0.21382	0.21473	0.21326	0.21458	0.21241	0.21297	0.21008	0.21252	0.21155	0.21126	0.2125	0.21022	0.20986	0.21027	0.209	0.20999	0.20768	0.20894	0.21092	0.21148	0.2089	0.20908	0.20935	0.21043	0.209	0.20843	0.20574	0.20529	0.207	0.20692	0.20647	0.20534	0.20632
435	0.29473	0.20599	0.20744	0.2096	0.21179	0.21045	0.21166	0.20774	0.20919	0.21164	0.2129	0.21019	0.20912	0.21021	0.20905	0.20991	0.20819	0.20931	0.20775	0.20859	0.20574	0.20711	0.20496	0.20696	0.20621	0.20534	0.20588	0.20398	0.20476	0.20486	0.20397	0.20391	0.20233	0.20224	0.20571	0.20522	0.20308	0.20324	0.20395	0.20387	0.20229	0.20272	0.19945	0.20029	0.20146	0.20122	0.2009	0.19947	0.20071
435.46	0.28995	0.20037	0.20147	0.2044	0.20538	0.20407	0.20582	0.20335	0.20415	0.20685	0.20669	0.20525	0.20367	0.20465	0.2036	0.20382	0.20319	0.20297	0.2027	0.20204	0.20089	0.20201	0.1998	0.2014	0.20048	0.19935	0.20032	0.19863	0.19867	0.19927	0.19984	0.19826	0.19659	0.1961	0.20038	0.19937	0.19738	0.19769	0.19803	0.19843	0.19656	0.19624	0.19389	0.19437	0.19562	0.19463	0.19512	0.19408	0.19553
435.92	0.28646	0.19477	0.19662	0.19849	0.19992	0.19864	0.20016	0.19835	0.1992	0.20096	0.20069	0.19986	0.19779	0.19895	0.19872	0.19807	0.19831	0.19772	0.1971	0.19641	0.19625	0.19552	0.19518	0.19552	0.19542	0.19309	0.19554	0.19222	0.19302	0.19315	0.19409	0.19266	0.19095	0.19119	0.19531	0.19424	0.19123	0.19316	0.19229	0.19194	0.19172	0.19084	0.18909	0.18966	0.18977	0.18953	0.1892	0.18904	0.19002
436.39	0.28257	0.18957	0.19219	0.19334	0.19501	0.19315	0.19493	0.19389	0.19371	0.19484	0.19545	0.19439	0.19184	0.19274	0.1931	0.19295	0.19335	0.1918	0.19259	0.19131	0.19067	0.18913	0.18925	0.19	0.18992	0.18701	0.19057	0.18679	0.18878	0.18734	0.18935	0.18757	0.18558	0.18618	0.1895	0.18899	0.18645	0.18858	0.18568	0.18686	0.18674	0.18616	0.18426	0.18411	0.18413	0.18405	0.18421	0.18462	0.18452
436.85	0.27826	0.18492	0.18665	0.1881	0.18959	0.18816	0.18879	0.18804	0.18879	0.18956	0.18949	0.1886	0.18683	0.1873	0.18798	0.18844	0.18818	0.18628	0.18721	0.18571	0.18544	0.18434	0.18426	0.18418	0.185	0.18314	0.18558	0.18189	0.18364	0.1824	0.18429	0.18191	0.18107	0.18088	0.18377	0.1832	0.18104	0.18377	0.17952	0.1809	0.18144	0.1807	0.17859	0.17855	0.17867	0.17873	0.17895	0.1801	0.17944
437.31	0.27357	0.17984	0.18118	0.18323	0.18464	0.18321	0.18398	0.18379	0.18412	0.18488	0.18369	0.18389	0.18341	0.18162	0.18314	0.18488	0.18306	0.18146	0.18194	0.1798	0.18071	0.17971	0.17919	0.17832	0.18043	0.17803	0.18047	0.1763	0.17851	0.17679	0.17981	0.17636	0.17634	0.17617	0.17875	0.17733	0.17541	0.17811	0.17468	0.17561	0.17682	0.17488	0.17441	0.17326	0.17336	0.17411	0.17429	0.1751	0.17398
437.77	0.27041	0.17527	0.17712	0.17817	0.17968	0.17843	0.17914	0.1799	0.17995	0.17954	0.17876	0.17832	0.17842	0.17714	0.17926	0.17995	0.17869	0.17677	0.17699	0.17549	0.17561	0.1746	0.17383	0.17415	0.17499	0.17324	0.17486	0.17213	0.17384	0.17186	0.17473	0.17202	0.17195	0.17216	0.1735	0.17266	0.17057	0.17351	0.17033	0.1711	0.17169	0.1708	0.16977	0.16907	0.16826	0.16938	0.16951	0.17067	0.16914
438.24	0.26656	0.17211	0.17355	0.17304	0.17533	0.17424	0.17419	0.17438	0.17604	0.17513	0.174	0.17441	0.17378	0.17213	0.17401	0.17543	0.17441	0.17246	0.17272	0.1713	0.17138	0.17037	0.16975	0.16917	0.1712	0.16915	0.17047	0.16735	0.16865	0.16749	0.16999	0.16751	0.1663	0.16782	0.1691	0.16799	0.16716	0.16889	0.16557	0.16667	0.16691	0.16695	0.16562	0.16567	0.16358	0.1648	0.1653	0.16626	0.16437
438.7	0.26273	0.16745	0.16946	0.16854	0.1711	0.16888	0.16949	0.1691	0.17108	0.1712	0.16944	0.16941	0.17018	0.16781	0.1691	0.17164	0.17053	0.16848	0.16798	0.16674	0.1662	0.16628	0.16627	0.16557	0.16685	0.16447	0.166	0.16308	0.16419	0.16298	0.16599	0.16304	0.16201	0.16269	0.16407	0.16428	0.16263	0.16435	0.16153	0.16281	0.16277	0.16243	0.1613	0.16191	0.15919	0.16014	0.16066	0.1619	0.1596
439.16	0.25943	0.16348	0.16538	0.16495	0.16641	0.16452	0.16496	0.16437	0.16737	0.16715	0.16497	0.16529	0.16601	0.16374	0.1644	0.16657	0.1666	0.16435	0.16419	0.16205	0.16146	0.16178	0.16235	0.16162	0.1621	0.1602	0.16126	0.15829	0.15998	0.1586	0.16201	0.15943	0.15848	0.15797	0.15897	0.15919	0.15816	0.15953	0.15701	0.15755	0.15791	0.15796	0.15776	0.15756	0.15451	0.15652	0.1564	0.15719	0.15455
439.62	0.25577	0.15952	0.16103	0.16147	0.16227	0.16073	0.1616	0.16058	0.16317	0.1636	0.16049	0.16123	0.16238	0.15946	0.16057	0.16222	0.16295	0.15991	0.1603	0.15757	0.15714	0.15776	0.15869	0.15715	0.15792	0.15668	0.15678	0.15481	0.15633	0.15426	0.15775	0.15562	0.15489	0.15471	0.15433	0.15424	0.15447	0.15531	0.15284	0.15313	0.15398	0.15349	0.15332	0.15347	0.15085	0.1523	0.1529	0.15378	0.1502
440.09	0.25165	0.15572	0.15792	0.1567	0.15917	0.15634	0.15753	0.15705	0.15899	0.16002	0.15708	0.15714	0.1589	0.1561	0.15702	0.15917	0.1592	0.15529	0.15658	0.15428	0.15349	0.1541	0.15417	0.15367	0.15354	0.15284	0.15294	0.15103	0.15161	0.15039	0.15354	0.15297	0.15087	0.15139	0.15074	0.15103	0.15114	0.15146	0.14954	0.14964	0.1504	0.14981	0.14964	0.14944	0.14705	0.1479	0.14838	0.15002	0.14717
440.55	0.248	0.15272	0.15485	0.15335	0.15522	0.153	0.154	0.15285	0.15521	0.15586	0.15293	0.15352	0.15545	0.15254	0.15307	0.15579	0.15612	0.15164	0.15334	0.15059	0.14998	0.15088	0.15076	0.15053	0.14893	0.14974	0.1491	0.14743	0.14833	0.14676	0.14891	0.1491	0.14787	0.14822	0.14582	0.14762	0.14799	0.1477	0.14675	0.14575	0.14742	0.14694	0.14592	0.14589	0.1446	0.14474	0.14448	0.14661	0.1437
441.01	0.24457	0.14935	0.1515	0.15006	0.15192	0.1495	0.15041	0.14948	0.15097	0.15199	0.14978	0.14974	0.15249	0.14917	0.14923	0.15245	0.15238	0.1482	0.15061	0.14723	0.14669	0.14733	0.14674	0.14746	0.14549	0.14643	0.14496	0.14406	0.14528	0.14317	0.14529	0.14638	0.14533	0.1441	0.14212	0.14325	0.14464	0.1436	0.1437	0.1422	0.1438	0.14318	0.14237	0.14159	0.14105	0.14127	0.14174	0.14333	0.14065
441.47	0.24156	0.14665	0.14778	0.14677	0.14781	0.14649	0.14652	0.14684	0.14805	0.1482	0.14636	0.14632	0.1494	0.14633	0.1457	0.1487	0.14916	0.14481	0.14662	0.14377	0.14341	0.1441	0.14398	0.14431	0.14238	0.14319	0.14106	0.14109	0.1412	0.13996	0.14117	0.14326	0.14246	0.13971	0.13826	0.14007	0.14119	0.13927	0.14106	0.1383	0.13974	0.13968	0.1387	0.13875	0.13844	0.13816	0.13747	0.13922	0.13752
441.93	0.23836	0.14389	0.14498	0.14449	0.14498	0.14343	0.14372	0.14418	0.14475	0.14469	0.14433	0.14359	0.14587	0.14319	0.14308	0.14523	0.1459	0.14226	0.14419	0.1404	0.14044	0.14124	0.14091	0.14134	0.13888	0.1387	0.1382	0.13824	0.13735	0.13746	0.13833	0.14026	0.13863	0.13671	0.13554	0.13761	0.13852	0.137	0.13898	0.13455	0.13633	0.13625	0.13641	0.13518	0.13512	0.13565	0.13436	0.13642	0.13418
442.4	0.23557	0.14029	0.14227	0.14058	0.14157	0.14048	0.1412	0.14142	0.14153	0.14136	0.14143	0.1406	0.14287	0.14048	0.13964	0.14083	0.14291	0.13885	0.14125	0.13873	0.13748	0.13826	0.13844	0.13904	0.13569	0.13583	0.13544	0.13588	0.13369	0.13406	0.13514	0.13708	0.13577	0.13425	0.13167	0.13501	0.13521	0.13474	0.13617	0.1319	0.13218	0.13414	0.13369	0.13246	0.13265	0.13296	0.13129	0.13342	0.13114
442.86	0.23254	0.13766	0.13948	0.13763	0.13847	0.13698	0.13757	0.13844	0.13792	0.13837	0.13835	0.13735	0.13922	0.13727	0.13618	0.13754	0.13964	0.1362	0.13817	0.13524	0.13418	0.13544	0.13582	0.13519	0.13317	0.13296	0.13212	0.13241	0.13081	0.13187	0.13176	0.13336	0.13276	0.13089	0.12843	0.13172	0.13253	0.1321	0.13295	0.12946	0.12929	0.13048	0.13017	0.12969	0.12961	0.1299	0.12777	0.1297	0.12814
443.32	0.23016	0.13435	0.13625	0.13508	0.1354	0.1336	0.13495	0.13583	0.13507	0.1358	0.13616	0.13504	0.13582	0.13455	0.13355	0.13531	0.13646	0.13289	0.13499	0.13213	0.13161	0.13236	0.13277	0.13264	0.13044	0.13037	0.12902	0.13032	0.12797	0.12915	0.12901	0.13041	0.13074	0.12818	0.12672	0.12949	0.12871	0.12921	0.13004	0.12639	0.12677	0.12757	0.12739	0.12589	0.12669	0.12726	0.12493	0.12749	0.12514
443.78	0.22813	0.13262	0.13311	0.13215	0.13223	0.1323	0.13282	0.13347	0.13299	0.13239	0.13311	0.13289	0.13299	0.13235	0.13128	0.13193	0.13253	0.13042	0.13197	0.12969	0.1292	0.12968	0.12914	0.1294	0.12798	0.1274	0.12611	0.12865	0.12475	0.12633	0.12663	0.12685	0.12844	0.12593	0.12403	0.12613	0.12503	0.12693	0.12697	0.12308	0.1243	0.12478	0.12417	0.12352	0.12358	0.12431	0.12241	0.12452	0.12246
444.24	0.22621	0.13051	0.13117	0.12923	0.12939	0.13069	0.13051	0.1314	0.13059	0.12959	0.13015	0.13024	0.13057	0.13079	0.12835	0.12992	0.13046	0.12754	0.12862	0.1272	0.12693	0.12677	0.12683	0.12666	0.12492	0.12468	0.12301	0.12568	0.12232	0.12414	0.12375	0.12344	0.12565	0.12335	0.12158	0.12357	0.12185	0.12476	0.12335	0.12078	0.12185	0.12299	0.12165	0.12112	0.12144	0.12147	0.12071	0.12251	0.12099
444.71	0.22343	0.1284	0.12903	0.12713	0.12723	0.12851	0.12803	0.12902	0.12799	0.12796	0.12749	0.12843	0.12784	0.12851	0.12601	0.12795	0.128	0.1245	0.12559	0.12523	0.12478	0.12454	0.12442	0.12416	0.12262	0.12233	0.12076	0.12301	0.11906	0.12223	0.12077	0.12082	0.12258	0.12042	0.11962	0.12186	0.1197	0.12197	0.12076	0.11877	0.1186	0.12074	0.11917	0.11869	0.11938	0.11929	0.11725	0.11976	0.11871
445.17	0.22045	0.12653	0.12594	0.12519	0.12457	0.12656	0.12554	0.12702	0.12526	0.12564	0.12416	0.1259	0.12447	0.12551	0.12344	0.12527	0.12548	0.12226	0.12252	0.1226	0.12268	0.12192	0.12243	0.12166	0.12037	0.11905	0.11867	0.12039	0.11716	0.11988	0.11878	0.11743	0.11965	0.11761	0.11685	0.11879	0.11694	0.11887	0.11798	0.117	0.11549	0.1183	0.11647	0.11607	0.11781	0.11683	0.11507	0.11703	0.11526
445.63	0.21854	0.12336	0.12349	0.12197	0.12229	0.12391	0.12326	0.12448	0.12247	0.12247	0.12251	0.12396	0.12216	0.12309	0.12121	0.12245	0.12216	0.12128	0.12027	0.12048	0.11957	0.11929	0.12046	0.11952	0.11807	0.11607	0.11545	0.11817	0.11527	0.11727	0.11681	0.11501	0.11662	0.11513	0.11478	0.11636	0.11445	0.1157	0.11508	0.11451	0.11257	0.11577	0.11353	0.11303	0.11451	0.11448	0.11301	0.11466	0.11263
446.09	0.21575	0.12133	0.1217	0.11957	0.11988	0.12135	0.12086	0.12269	0.12092	0.12055	0.11996	0.12187	0.11937	0.12114	0.11903	0.12	0.11962	0.1193	0.11756	0.11834	0.11698	0.1181	0.11866	0.11679	0.11538	0.1138	0.11294	0.11589	0.11302	0.11499	0.11453	0.11194	0.11395	0.11358	0.11271	0.11403	0.11244	0.11284	0.11267	0.11339	0.11011	0.11368	0.11113	0.1114	0.11279	0.11112	0.11006	0.11196	0.11008
446.55	0.21306	0.11892	0.11931	0.11847	0.11814	0.11927	0.11901	0.11958	0.11853	0.11921	0.11778	0.12032	0.11738	0.11898	0.11729	0.11837	0.11719	0.11744	0.11554	0.11582	0.11508	0.11642	0.11612	0.11459	0.11396	0.11141	0.11094	0.11388	0.11032	0.11369	0.113	0.10925	0.11114	0.11176	0.11111	0.11226	0.10998	0.11065	0.11119	0.11158	0.10817	0.11081	0.10944	0.10925	0.11081	0.1097	0.10777	0.11021	0.10837
447.02	0.21103	0.11687	0.11671	0.11555	0.1157	0.11759	0.11712	0.11762	0.11613	0.11696	0.11465	0.11807	0.11555	0.11696	0.1151	0.1158	0.1155	0.11524	0.11306	0.11388	0.11297	0.11362	0.11411	0.11267	0.11221	0.11032	0.10878	0.11164	0.10909	0.11091	0.11068	0.10693	0.10922	0.10964	0.10891	0.10978	0.10746	0.10776	0.10855	0.11046	0.10629	0.10853	0.10701	0.10699	0.10862	0.10732	0.10618	0.10751	0.10632
447.48	0.20903	0.11542	0.1153	0.11477	0.11372	0.11607	0.11474	0.11583	0.11475	0.11534	0.11341	0.11574	0.11343	0.11536	0.11347	0.11434	0.11359	0.11342	0.11115	0.11186	0.11121	0.11232	0.11169	0.11078	0.11054	0.10813	0.10712	0.10979	0.10753	0.10924	0.10916	0.10544	0.10741	0.10737	0.10785	0.10784	0.10584	0.10606	0.10612	0.1085	0.10563	0.10663	0.10455	0.10519	0.1066	0.10557	0.10445	0.10598	0.10429
447.94	0.20691	0.11403	0.11356	0.11322	0.11246	0.11501	0.11307	0.11424	0.11296	0.11342	0.11195	0.11472	0.11222	0.11348	0.11164	0.11316	0.11257	0.11134	0.10978	0.11101	0.10955	0.111	0.10995	0.10953	0.10886	0.10664	0.10596	0.10811	0.10642	0.10715	0.10809	0.10425	0.10558	0.10603	0.10633	0.10598	0.10351	0.104	0.10489	0.10594	0.10425	0.10523	0.10353	0.10352	0.10523	0.10437	0.10368	0.10429	0.10295
448.4	0.20474	0.11257	0.1118	0.11209	0.11082	0.11357	0.11136	0.11277	0.11176	0.11165	0.11054	0.11261	0.11162	0.11211	0.11026	0.1114	0.11152	0.11059	0.10827	0.10913	0.10772	0.10894	0.10785	0.10764	0.10685	0.10474	0.10424	0.10625	0.10476	0.1057	0.10633	0.10275	0.10318	0.10407	0.10369	0.10408	0.1024	0.10234	0.10354	0.10414	0.10251	0.10349	0.10225	0.10275	0.10498	0.10226	0.10226	0.1019	0.10129
448.86	0.20333	0.11105	0.1103	0.11079	0.10941	0.11118	0.10935	0.11161	0.11044	0.11028	0.10919	0.11036	0.11038	0.10978	0.10885	0.10973	0.11036	0.10891	0.10698	0.10761	0.10615	0.10695	0.10634	0.10616	0.10558	0.10366	0.10332	0.10423	0.10294	0.104	0.10461	0.10183	0.1018	0.10276	0.10255	0.10221	0.10182	0.10089	0.10173	0.10297	0.10038	0.10162	0.10065	0.10102	0.10403	0.10135	0.10083	0.10034	0.09953
449.32	0.20075	0.10964	0.10858	0.10912	0.1083	0.10943	0.1078	0.11066	0.10945	0.10982	0.10794	0.10904	0.10893	0.108	0.1078	0.10721	0.10835	0.10741	0.1064	0.10633	0.10515	0.10606	0.10428	0.10496	0.10481	0.10257	0.10249	0.10337	0.10143	0.10269	0.10294	0.10062	0.10103	0.1014	0.10176	0.10123	0.10151	0.09948	0.10095	0.10181	0.09937	0.09934	0.09877	0.09969	0.10251	0.10043	0.09903	0.09868	0.09767
449.79	0.1999	0.10756	0.10715	0.1076	0.10657	0.10805	0.10563	0.10882	0.10861	0.10773	0.10701	0.10689	0.10801	0.10727	0.10704	0.10557	0.10671	0.10602	0.10528	0.10398	0.1033	0.10484	0.10241	0.10393	0.1029	0.10134	0.10123	0.10076	0.10044	0.10121	0.10198	0.09951	0.10015	0.09978	0.10011	0.09996	0.10014	0.09781	0.09976	0.10039	0.09889	0.09769	0.09741	0.09841	0.10098	0.09871	0.09804	0.09768	0.09606
450.25	0.19928	0.10596	0.10599	0.10639	0.1055	0.10692	0.10482	0.10699	0.10737	0.10601	0.10606	0.10545	0.10744	0.10604	0.10546	0.10408	0.1059	0.10464	0.10434	0.1027	0.10154	0.10306	0.1014	0.10196	0.10162	0.10078	0.10028	0.10012	0.09906	0.09957	0.10041	0.09823	0.09893	0.09855	0.09929	0.09848	0.09891	0.09718	0.09876	0.09844	0.09795	0.09616	0.09612	0.09732	0.09904	0.09806	0.09632	0.09586	0.09557
450.71	0.19812	0.1051	0.10414	0.1055	0.10476	0.1061	0.10306	0.10636	0.10614	0.10543	0.10446	0.10337	0.10575	0.10454	0.1036	0.10362	0.10487	0.10207	0.10282	0.10154	0.10037	0.1013	0.09934	0.1006	0.10113	0.09946	0.09941	0.09827	0.09796	0.09861	0.09858	0.09723	0.09791	0.09675	0.09827	0.09689	0.09703	0.09657	0.09771	0.09759	0.09625	0.09487	0.09548	0.0962	0.0975	0.09652	0.09467	0.09395	0.09431
451.17	0.19649	0.10403	0.10257	0.10455	0.10367	0.10507	0.10197	0.10466	0.10443	0.10447	0.10316	0.10197	0.10501	0.10276	0.10199	0.10221	0.10376	0.10106	0.10172	0.09938	0.09951	0.09905	0.09758	0.0995	0.10008	0.09869	0.09796	0.09751	0.09675	0.09798	0.09723	0.0962	0.09685	0.09582	0.09689	0.0958	0.09527	0.09614	0.09608	0.09608	0.09558	0.09319	0.09434	0.09445	0.09643	0.09557	0.09434	0.09314	0.09341
451.63	0.19508	0.10285	0.10211	0.10245	0.10272	0.10421	0.10051	0.10391	0.1031	0.10288	0.10202	0.1004	0.1038	0.10169	0.10071	0.1011	0.10228	0.09977	0.10121	0.0983	0.09848	0.09793	0.09691	0.09867	0.09815	0.09744	0.09634	0.09614	0.096	0.09636	0.0961	0.09521	0.09555	0.09473	0.09578	0.09407	0.09463	0.09497	0.09448	0.09471	0.09393	0.09213	0.09286	0.09327	0.09441	0.09362	0.09384	0.09169	0.09216
452.09	0.19334	0.10162	0.10086	0.10138	0.10175	0.10268	0.09899	0.10277	0.10209	0.10187	0.10086	0.09923	0.1023	0.10012	0.09938	0.09954	0.10103	0.09771	0.10016	0.09728	0.09635	0.09669	0.09579	0.09717	0.09649	0.09579	0.09459	0.09469	0.09446	0.09456	0.0948	0.09416	0.09409	0.09409	0.09473	0.09271	0.09403	0.0937	0.09316	0.09345	0.09251	0.09124	0.09118	0.09218	0.09291	0.092	0.09169	0.09057	0.09101
452.56	0.19243	0.09992	0.09908	0.09962	0.10089	0.10055	0.09828	0.101	0.10007	0.09983	0.09913	0.0984	0.10102	0.09855	0.09799	0.09826	0.09938	0.09588	0.0992	0.09564	0.09493	0.09504	0.09434	0.09503	0.09486	0.09416	0.09281	0.09272	0.09323	0.09342	0.09373	0.0922	0.09245	0.0933	0.09307	0.09149	0.09279	0.09207	0.09183	0.09188	0.09057	0.08975	0.09032	0.0902	0.09147	0.09039	0.09033	0.08981	0.08969
453.02	0.19122	0.09837	0.09781	0.09838	0.09925	0.09932	0.09789	0.09888	0.09932	0.09852	0.09757	0.09695	0.09964	0.09772	0.09684	0.09676	0.09765	0.09472	0.09779	0.09364	0.09387	0.09305	0.09304	0.09387	0.09315	0.09287	0.09145	0.09162	0.09174	0.09202	0.09194	0.0909	0.09023	0.09182	0.09137	0.09098	0.09168	0.09062	0.09098	0.09088	0.08948	0.08839	0.08846	0.08902	0.08984	0.08842	0.08887	0.08816	0.08798
453.48	0.19033	0.09696	0.09714	0.09654	0.09794	0.09808	0.09648	0.09759	0.09754	0.09665	0.0963	0.0956	0.09767	0.09658	0.09598	0.09534	0.0956	0.09305	0.09582	0.0925	0.09249	0.09241	0.09233	0.09255	0.09148	0.09172	0.09052	0.08973	0.09109	0.09034	0.09092	0.08999	0.08928	0.09086	0.09044	0.08922	0.09042	0.08901	0.08929	0.08932	0.08832	0.08721	0.08637	0.08726	0.08718	0.08767	0.08756	0.08663	0.08724
453.94	0.18832	0.09529	0.0963	0.09572	0.09683	0.09702	0.09551	0.09635	0.09626	0.09531	0.09546	0.0946	0.09615	0.09562	0.09479	0.09405	0.09428	0.09179	0.09477	0.09067	0.09096	0.09126	0.09116	0.09099	0.08952	0.0908	0.08936	0.08875	0.09112	0.08924	0.08947	0.08886	0.08797	0.08919	0.08924	0.08833	0.08862	0.0877	0.08831	0.08826	0.08732	0.08574	0.08556	0.08556	0.08551	0.08607	0.08633	0.08556	0.08637
454.4	0.18827	0.09398	0.09492	0.09493	0.09604	0.09591	0.09502	0.09407	0.09487	0.09361	0.09405	0.09344	0.0947	0.09447	0.09311	0.09368	0.09345	0.09094	0.09319	0.08943	0.08925	0.09037	0.09037	0.0897	0.0883	0.08921	0.08806	0.08757	0.09031	0.08815	0.08839	0.08794	0.08626	0.08784	0.08783	0.08743	0.08725	0.08635	0.08655	0.08709	0.08588	0.08503	0.08432	0.08408	0.08437	0.08414	0.08555	0.08434	0.08522
454.86	0.18684	0.09309	0.09316	0.09347	0.09458	0.09432	0.09456	0.09349	0.09393	0.09276	0.09259	0.09251	0.09277	0.09257	0.09182	0.0923	0.09267	0.09051	0.09182	0.08885	0.08858	0.08895	0.08931	0.08827	0.0868	0.08805	0.08689	0.08697	0.08875	0.08669	0.08682	0.08635	0.08526	0.08616	0.08632	0.08589	0.08618	0.08535	0.0854	0.08599	0.08435	0.08396	0.08336	0.08334	0.0829	0.08309	0.08464	0.0826	0.0843
455.32	0.18514	0.09236	0.09203	0.09203	0.09326	0.09278	0.09322	0.09241	0.09284	0.09217	0.09142	0.09166	0.09171	0.09213	0.09056	0.09113	0.09138	0.08921	0.09089	0.08736	0.08753	0.08826	0.08737	0.08722	0.08562	0.08671	0.08542	0.0856	0.08794	0.08593	0.08536	0.08509	0.08467	0.08519	0.08444	0.08449	0.08533	0.0841	0.08435	0.08501	0.08331	0.08284	0.08225	0.08176	0.08196	0.08179	0.08358	0.08221	0.08299
455.79	0.18409	0.09131	0.0912	0.09108	0.09195	0.09149	0.09246	0.09073	0.09169	0.0919	0.09073	0.09158	0.09042	0.09149	0.09021	0.09064	0.09075	0.08913	0.08993	0.08644	0.08702	0.08762	0.0869	0.08571	0.08432	0.08577	0.08442	0.08479	0.08674	0.08492	0.08518	0.08367	0.08355	0.08445	0.08359	0.08356	0.08445	0.08305	0.08363	0.08396	0.08218	0.08181	0.08112	0.08097	0.08163	0.08066	0.08237	0.08185	0.08226
456.25	0.18292	0.09041	0.08994	0.08969	0.09059	0.0897	0.09149	0.08959	0.09071	0.09054	0.09014	0.09064	0.08932	0.09041	0.08972	0.0895	0.08972	0.08818	0.08875	0.0857	0.08535	0.08723	0.08656	0.08451	0.08334	0.08388	0.08365	0.0839	0.08544	0.08327	0.08463	0.08286	0.08187	0.08345	0.0829	0.08311	0.08348	0.082	0.0827	0.08248	0.08081	0.08138	0.08012	0.0804	0.07988	0.07935	0.08087	0.08107	0.08086
456.71	0.18216	0.0898	0.08835	0.08874	0.08922	0.08847	0.09052	0.08818	0.08958	0.08952	0.08926	0.08968	0.08771	0.08895	0.08912	0.08819	0.08889	0.08731	0.08736	0.08474	0.08377	0.08579	0.08525	0.0829	0.08282	0.08302	0.08325	0.08292	0.08433	0.0821	0.08294	0.08207	0.08107	0.08269	0.08163	0.08221	0.08259	0.08135	0.08109	0.08216	0.0801	0.08162	0.07932	0.07969	0.07949	0.0787	0.07963	0.07973	0.08053
457.17	0.18156	0.08829	0.08782	0.08777	0.08873	0.08768	0.09014	0.08666	0.08841	0.08834	0.08811	0.08902	0.08675	0.08838	0.08793	0.08804	0.08748	0.08679	0.08612	0.08359	0.08326	0.08458	0.08433	0.08162	0.08181	0.08239	0.08288	0.08214	0.08288	0.08172	0.08226	0.08144	0.0805	0.08131	0.08098	0.08166	0.08103	0.08011	0.07998	0.0814	0.07911	0.08106	0.0782	0.07897	0.0786	0.07849	0.0785	0.07886	0.07977
457.63	0.1802	0.08733	0.08691	0.08675	0.08776	0.08685	0.08893	0.0849	0.08768	0.0885	0.08721	0.08807	0.08527	0.08748	0.08687	0.08676	0.08592	0.08603	0.08543	0.08234	0.08223	0.08347	0.08376	0.08072	0.08129	0.08181	0.08199	0.08162	0.08188	0.08097	0.08108	0.0804	0.07985	0.07978	0.08034	0.08087	0.08047	0.07934	0.07904	0.08078	0.07854	0.08054	0.07699	0.07849	0.07785	0.07752	0.07722	0.07814	0.0789
458.09	0.17937	0.08653	0.08569	0.08568	0.08664	0.08582	0.08734	0.08393	0.08663	0.08778	0.08634	0.08734	0.08427	0.08649	0.08624	0.08556	0.0848	0.0854	0.08442	0.08207	0.08079	0.08288	0.08281	0.07966	0.0812	0.08016	0.08093	0.08081	0.08082	0.08003	0.07978	0.07914	0.07938	0.07842	0.07987	0.07943	0.0792	0.07802	0.07743	0.07983	0.07704	0.07927	0.07633	0.07699	0.07703	0.07718	0.07585	0.07785	0.07815
458.55	0.17881	0.08533	0.08436	0.08485	0.08589	0.08511	0.08637	0.08337	0.08583	0.08713	0.08535	0.08661	0.08355	0.08535	0.0844	0.08484	0.08415	0.08506	0.08402	0.08124	0.07999	0.08173	0.08146	0.07903	0.08093	0.07888	0.07961	0.08026	0.07991	0.07943	0.07851	0.07801	0.07879	0.07719	0.07849	0.07898	0.07762	0.07745	0.07646	0.07949	0.07587	0.07823	0.0759	0.07596	0.07608	0.07643	0.07471	0.07713	0.0765
459.01	0.17813	0.08472	0.08345	0.08392	0.08451	0.08438	0.08512	0.08238	0.08513	0.0864	0.08426	0.08567	0.08274	0.08496	0.08356	0.08436	0.08328	0.08419	0.08262	0.08097	0.0797	0.08092	0.08044	0.07837	0.08097	0.07766	0.0787	0.07896	0.07875	0.07874	0.07771	0.07657	0.07801	0.07676	0.07738	0.07792	0.07713	0.07679	0.07574	0.07864	0.07521	0.07774	0.07464	0.07551	0.07519	0.07572	0.07397	0.0763	0.07593
459.48	0.17611	0.08361	0.08224	0.08257	0.08322	0.08344	0.08355	0.08174	0.08421	0.08504	0.08339	0.08513	0.08253	0.08387	0.0834	0.08349	0.08243	0.08375	0.081	0.08059	0.07902	0.07975	0.07948	0.07739	0.07994	0.07675	0.07773	0.07813	0.07771	0.07776	0.07726	0.07565	0.0772	0.07612	0.07688	0.07648	0.07626	0.07622	0.07561	0.07798	0.07403	0.07658	0.07412	0.07514	0.07433	0.07483	0.07255	0.0749	0.07507
459.94	0.17523	0.08221	0.08161	0.08103	0.08211	0.08251	0.0826	0.08039	0.08278	0.08394	0.08258	0.08435	0.08195	0.08263	0.08248	0.08294	0.08109	0.08326	0.08049	0.07988	0.07801	0.07883	0.07863	0.07644	0.07955	0.07552	0.07685	0.07723	0.07686	0.07686	0.07677	0.07524	0.07625	0.07566	0.07618	0.07576	0.07482	0.0755	0.07476	0.07665	0.07324	0.0758	0.07311	0.074	0.07419	0.07392	0.07195	0.07423	0.07392
460.4	0.17398	0.08107	0.08085	0.07989	0.08125	0.08108	0.08112	0.07936	0.0818	0.08285	0.08202	0.08327	0.08063	0.08139	0.08174	0.08198	0.07999	0.08286	0.07927	0.07926	0.07745	0.0778	0.07822	0.07579	0.07866	0.07492	0.07604	0.0765	0.07565	0.07587	0.07591	0.0745	0.07521	0.07453	0.07541	0.07574	0.07384	0.07488	0.07363	0.07589	0.07209	0.07515	0.07244	0.07299	0.07314	0.07256	0.07117	0.07333	0.07337
460.86	0.1728	0.08006	0.0798	0.07948	0.08034	0.08038	0.08006	0.07826	0.08131	0.08117	0.08111	0.08192	0.08023	0.08066	0.08037	0.08027	0.07889	0.08175	0.07812	0.0778	0.07636	0.07642	0.07699	0.07528	0.07795	0.07376	0.07534	0.07579	0.07451	0.07478	0.07426	0.07369	0.07482	0.07379	0.07389	0.07472	0.07314	0.07389	0.07253	0.07446	0.07163	0.07428	0.07156	0.07177	0.07197	0.0717	0.07068	0.07221	0.07198
461.32	0.17189	0.07885	0.07878	0.07865	0.07969	0.0798	0.07932	0.0774	0.08022	0.08041	0.08013	0.08132	0.07928	0.08005	0.07916	0.07949	0.07795	0.0804	0.0775	0.07773	0.07584	0.07554	0.07555	0.07419	0.07729	0.07339	0.07428	0.07472	0.0739	0.07461	0.07314	0.07271	0.07395	0.0726	0.07226	0.07308	0.07238	0.07292	0.07217	0.07364	0.07048	0.0731	0.0712	0.07113	0.07148	0.07132	0.07033	0.07087	0.07123
461.78	0.17048	0.07722	0.07831	0.07794	0.07918	0.07868	0.07871	0.07689	0.07938	0.08001	0.0788	0.08065	0.07915	0.07959	0.07833	0.07846	0.07712	0.07966	0.07626	0.07671	0.07497	0.07482	0.07477	0.07365	0.07632	0.07263	0.07331	0.07433	0.07315	0.07426	0.07271	0.07201	0.07317	0.07162	0.07187	0.07255	0.07125	0.07293	0.07179	0.07232	0.06998	0.07117	0.07038	0.06999	0.07106	0.07045	0.0694	0.0703	0.07005
462.24	0.16961	0.07674	0.07745	0.07695	0.0779	0.07771	0.07784	0.07577	0.07886	0.07938	0.07841	0.07973	0.0781	0.0787	0.07749	0.07721	0.07631	0.07891	0.07564	0.07635	0.07423	0.07409	0.0735	0.07351	0.07612	0.07131	0.07247	0.07386	0.07283	0.07394	0.07185	0.07117	0.07255	0.07073	0.07087	0.0713	0.0705	0.07274	0.0711	0.07164	0.06914	0.06957	0.07003	0.06916	0.0703	0.06968	0.06906	0.06928	0.06915
462.7	0.16873	0.07577	0.07655	0.07605	0.07687	0.07707	0.07697	0.07559	0.07823	0.07785	0.0778	0.07905	0.07753	0.07812	0.07674	0.07658	0.07618	0.07835	0.07502	0.07553	0.07345	0.07305	0.07243	0.07256	0.07496	0.07032	0.07208	0.07315	0.07198	0.07325	0.07059	0.07084	0.07128	0.06987	0.0696	0.0701	0.06959	0.07189	0.07032	0.07085	0.06786	0.06821	0.06875	0.06857	0.06974	0.06902	0.06868	0.06785	0.0688
463.16	0.16754	0.07484	0.07583	0.07525	0.07638	0.07636	0.07603	0.07516	0.07689	0.07683	0.07707	0.07788	0.07689	0.07725	0.07583	0.07554	0.0754	0.07744	0.07448	0.07413	0.07291	0.07218	0.07112	0.07171	0.07381	0.07027	0.07169	0.07185	0.07141	0.0726	0.07058	0.07002	0.07107	0.06935	0.0687	0.06928	0.06921	0.07132	0.06956	0.06987	0.06746	0.06743	0.06764	0.0678	0.06932	0.06806	0.06778	0.06692	0.06811
463.62	0.16631	0.07434	0.07543	0.0747	0.07545	0.07539	0.07525	0.07425	0.07595	0.07644	0.0766	0.07647	0.07629	0.07631	0.07493	0.07506	0.07427	0.07583	0.07356	0.0737	0.07214	0.07068	0.07051	0.07096	0.07317	0.06972	0.07135	0.07089	0.07059	0.07172	0.06985	0.06887	0.06995	0.06871	0.06829	0.06823	0.06888	0.06976	0.06893	0.06843	0.06676	0.06657	0.06707	0.06725	0.0687	0.06719	0.06708	0.06647	0.06765
464.09	0.16589	0.07297	0.07465	0.0735	0.07459	0.07406	0.07452	0.07379	0.07502	0.07521	0.07545	0.07592	0.07551	0.07489	0.07389	0.07368	0.0734	0.07439	0.07282	0.073	0.07124	0.06996	0.07023	0.07017	0.07209	0.06914	0.07062	0.07039	0.0695	0.07057	0.06923	0.06813	0.06891	0.06757	0.06737	0.06735	0.06799	0.06882	0.06828	0.06744	0.06594	0.06562	0.06622	0.06619	0.06817	0.06597	0.06565	0.06572	0.06674
464.55	0.16464	0.07234	0.07394	0.07304	0.07401	0.07297	0.07406	0.07338	0.07412	0.07467	0.07469	0.07477	0.07428	0.07399	0.07288	0.07257	0.07238	0.07297	0.07266	0.07189	0.07072	0.06931	0.06924	0.06931	0.0715	0.06856	0.06993	0.06952	0.06857	0.06953	0.0684	0.06682	0.06811	0.06713	0.06606	0.06664	0.0672	0.06809	0.06705	0.06627	0.06554	0.06516	0.06544	0.06478	0.06764	0.06565	0.06489	0.06564	0.06552
465.01	0.16325	0.0717	0.07338	0.07267	0.07337	0.07211	0.07267	0.0727	0.07306	0.07363	0.07403	0.07396	0.07356	0.07334	0.07178	0.07163	0.07164	0.07164	0.07172	0.07096	0.06997	0.06869	0.0683	0.06857	0.07058	0.06793	0.06922	0.06871	0.06794	0.06912	0.06748	0.06572	0.06666	0.06659	0.0655	0.06574	0.0669	0.06703	0.06644	0.06592	0.06482	0.06468	0.06462	0.0642	0.06673	0.06489	0.06386	0.06463	0.06451
465.47	0.16268	0.07091	0.07273	0.07206	0.07234	0.07144	0.07225	0.07209	0.07229	0.07268	0.07294	0.07328	0.07315	0.07275	0.07097	0.07119	0.07072	0.07088	0.07097	0.07005	0.06877	0.06764	0.06752	0.06757	0.06988	0.06711	0.06815	0.0677	0.06745	0.06856	0.06689	0.06487	0.0655	0.06609	0.0651	0.06434	0.06586	0.06601	0.06571	0.06493	0.06436	0.06387	0.06407	0.06392	0.06577	0.06431	0.06327	0.06362	0.06352
465.93	0.1619	0.07044	0.07216	0.07117	0.0714	0.07054	0.07204	0.07152	0.07146	0.07172	0.07223	0.07273	0.07226	0.07164	0.07	0.07049	0.06997	0.06981	0.07021	0.06987	0.06749	0.06719	0.06682	0.06688	0.06909	0.06689	0.0674	0.06682	0.06646	0.06772	0.06679	0.06428	0.06418	0.06515	0.06486	0.06362	0.06523	0.06557	0.06489	0.06449	0.06356	0.0633	0.06329	0.06329	0.06509	0.06347	0.06262	0.0627	0.06282
466.39	0.16129	0.06997	0.07192	0.07041	0.0708	0.07001	0.07064	0.0708	0.07119	0.07105	0.07134	0.07185	0.0718	0.07129	0.0696	0.07017	0.06934	0.06891	0.06955	0.06884	0.06662	0.06631	0.06616	0.06648	0.06801	0.06655	0.06685	0.06626	0.06615	0.06689	0.0664	0.06394	0.06374	0.0644	0.06475	0.06337	0.06492	0.06493	0.06405	0.06331	0.0632	0.06274	0.06203	0.06238	0.06434	0.06302	0.06201	0.06197	0.06221
466.85	0.16104	0.06954	0.07088	0.06979	0.07029	0.06983	0.06971	0.06983	0.07072	0.07027	0.07115	0.07112	0.07096	0.07071	0.06911	0.06936	0.0683	0.06844	0.06916	0.06845	0.06632	0.06595	0.0658	0.06597	0.06724	0.06578	0.06672	0.06539	0.06534	0.06584	0.06564	0.06292	0.06334	0.06386	0.06383	0.06252	0.06423	0.06352	0.06345	0.06282	0.06281	0.06224	0.06173	0.06133	0.06347	0.06219	0.06134	0.06109	0.06118
467.31	0.16024	0.06867	0.06997	0.06897	0.06978	0.06924	0.0689	0.06963	0.0704	0.06963	0.07072	0.0705	0.07042	0.07	0.06863	0.06905	0.06799	0.06763	0.06873	0.06765	0.0659	0.06546	0.06537	0.06466	0.06643	0.06521	0.06612	0.06417	0.06475	0.06483	0.06506	0.06226	0.06276	0.06389	0.06303	0.06195	0.06408	0.0627	0.06299	0.06177	0.062	0.06214	0.06123	0.06069	0.06296	0.06141	0.06069	0.06065	0.06044
467.77	0.15941	0.06827	0.06967	0.06858	0.06949	0.06874	0.06819	0.06917	0.07005	0.06923	0.07023	0.06958	0.06997	0.06915	0.06815	0.06881	0.06744	0.06721	0.06775	0.06763	0.06516	0.06534	0.06525	0.06477	0.06603	0.06449	0.06562	0.0639	0.0641	0.06394	0.06469	0.06156	0.06294	0.06378	0.06322	0.06145	0.0632	0.06215	0.06228	0.06143	0.06174	0.0616	0.06109	0.06003	0.06206	0.06078	0.05966	0.05994	0.05935
468.23	0.15871	0.06746	0.0693	0.06787	0.06886	0.06809	0.06814	0.06866	0.06995	0.06892	0.06983	0.06916	0.06935	0.06857	0.06776	0.06834	0.06652	0.06656	0.06672	0.067	0.06446	0.06496	0.06475	0.06423	0.06543	0.06364	0.06504	0.06329	0.06333	0.0636	0.06394	0.06152	0.06207	0.06291	0.06316	0.06116	0.06294	0.06187	0.06191	0.06114	0.06117	0.06162	0.06094	0.05927	0.06105	0.06016	0.05948	0.05937	0.05888
468.69	0.15781	0.06688	0.06847	0.0673	0.06866	0.06789	0.0681	0.06781	0.06979	0.06804	0.06896	0.06952	0.0688	0.06848	0.06791	0.06752	0.0664	0.06607	0.06659	0.06671	0.06436	0.06512	0.06425	0.06359	0.06495	0.0635	0.06467	0.06307	0.06298	0.06321	0.06367	0.0613	0.06164	0.06244	0.06286	0.06116	0.06254	0.06189	0.06168	0.06071	0.06095	0.06116	0.06028	0.0588	0.06074	0.05966	0.05958	0.05907	0.05858
469.15	0.15711	0.06657	0.06814	0.06716	0.06849	0.06787	0.06781	0.06684	0.06965	0.06796	0.06959	0.06925	0.06829	0.06821	0.06764	0.06699	0.0667	0.06636	0.06719	0.06611	0.06379	0.06481	0.06374	0.06332	0.06436	0.06296	0.06369	0.0627	0.06264	0.06351	0.06308	0.06108	0.06175	0.06238	0.0625	0.06074	0.06232	0.06163	0.06074	0.06012	0.06046	0.06101	0.06002	0.05869	0.0605	0.06002	0.05971	0.05895	0.05798
469.61	0.15708	0.06654	0.068	0.06693	0.0678	0.06765	0.06736	0.06656	0.06941	0.06771	0.0693	0.06891	0.06804	0.06785	0.06719	0.06641	0.06626	0.06606	0.06681	0.06592	0.06341	0.06412	0.06352	0.06301	0.064	0.06242	0.06345	0.06248	0.06211	0.0635	0.06223	0.06116	0.06197	0.06188	0.06221	0.06041	0.06207	0.06101	0.06093	0.06008	0.06008	0.06045	0.0596	0.05881	0.05992	0.05947	0.05968	0.05798	0.05821
470.07	0.15659	0.06654	0.0676	0.06698	0.06762	0.06773	0.0672	0.06628	0.06945	0.06758	0.06869	0.06875	0.06785	0.06783	0.06739	0.066	0.06593	0.06587	0.0663	0.06566	0.06332	0.06367	0.06346	0.06297	0.06361	0.06167	0.06285	0.06241	0.06181	0.06306	0.0618	0.06125	0.06174	0.06154	0.06217	0.06029	0.06166	0.06067	0.06025	0.05972	0.05981	0.05995	0.05957	0.05851	0.05918	0.05901	0.05921	0.05752	0.05819
470.54	0.15618	0.06633	0.06706	0.06646	0.06712	0.06742	0.06707	0.06606	0.06922	0.06696	0.06846	0.06786	0.06712	0.06696	0.06696	0.06495	0.06565	0.06525	0.06571	0.06486	0.06328	0.06358	0.06299	0.06277	0.06319	0.06141	0.06271	0.06197	0.06096	0.06251	0.06157	0.06103	0.06167	0.06112	0.06157	0.06032	0.0613	0.06037	0.05966	0.05911	0.05961	0.05972	0.05888	0.05788	0.05892	0.05838	0.05857	0.05722	0.05754
471	0.15583	0.06578	0.0667	0.06592	0.06702	0.06698	0.06592	0.06571	0.06843	0.06686	0.06797	0.067	0.06675	0.06661	0.06709	0.06424	0.06527	0.06464	0.06529	0.0637	0.06301	0.06343	0.06295	0.06217	0.0625	0.06124	0.0623	0.06132	0.06087	0.06208	0.0609	0.06049	0.06121	0.06086	0.06114	0.06008	0.06064	0.05997	0.05897	0.05864	0.05898	0.05894	0.05823	0.05729	0.05851	0.05805	0.05787	0.05694	0.05721
471.46	0.15575	0.0649	0.06627	0.06579	0.06617	0.06657	0.06621	0.06511	0.0678	0.0666	0.06747	0.06638	0.06607	0.0659	0.06671	0.06364	0.06494	0.06465	0.0649	0.06319	0.06293	0.06298	0.06262	0.06229	0.06167	0.06038	0.06214	0.0607	0.06049	0.06115	0.06041	0.05946	0.06088	0.06064	0.06041	0.05954	0.06009	0.05969	0.05876	0.05922	0.05884	0.05851	0.05796	0.05674	0.05822	0.05739	0.05721	0.05674	0.05681
471.92	0.15555	0.06456	0.06639	0.06524	0.06576	0.06616	0.06596	0.06473	0.06769	0.06591	0.06722	0.06612	0.0657	0.06546	0.06608	0.06371	0.06493	0.0644	0.06465	0.06266	0.06267	0.06237	0.0616	0.0625	0.06101	0.06007	0.06143	0.06024	0.06007	0.06092	0.05998	0.0592	0.06037	0.06003	0.06015	0.05913	0.05964	0.05946	0.05885	0.05884	0.05802	0.05858	0.05723	0.05659	0.05755	0.05682	0.05692	0.0566	0.05672
472.38	0.15567	0.06437	0.06651	0.06509	0.06555	0.06573	0.06555	0.06443	0.06695	0.06611	0.06688	0.06569	0.06562	0.06498	0.06573	0.06336	0.06475	0.0642	0.06418	0.06193	0.06225	0.06196	0.06111	0.06224	0.06081	0.05977	0.06116	0.06005	0.05963	0.06057	0.05949	0.05878	0.05982	0.0597	0.06007	0.05923	0.05875	0.05889	0.05841	0.05872	0.05787	0.05762	0.05685	0.05599	0.05712	0.05612	0.05684	0.0563	0.05633
472.84	0.15563	0.06406	0.06608	0.06496	0.06527	0.06522	0.06527	0.06392	0.06625	0.06564	0.06675	0.06566	0.06511	0.06506	0.06543	0.06274	0.06425	0.06348	0.06385	0.06141	0.06205	0.06133	0.06043	0.06109	0.06029	0.05973	0.06069	0.05966	0.05928	0.06001	0.05914	0.05878	0.05925	0.05914	0.05945	0.05918	0.05804	0.05821	0.05808	0.05831	0.05755	0.05738	0.05654	0.05544	0.05682	0.05594	0.05674	0.05583	0.0561
473.3	0.1556	0.06401	0.06574	0.06434	0.06484	0.06485	0.06476	0.06374	0.06577	0.0653	0.06622	0.06487	0.0648	0.06457	0.06508	0.06264	0.06431	0.06309	0.06363	0.06154	0.06149	0.06061	0.0605	0.06099	0.0598	0.05972	0.06002	0.05965	0.0588	0.05964	0.05871	0.05863	0.0591	0.05926	0.05902	0.05837	0.05728	0.05756	0.05782	0.05774	0.0575	0.05699	0.05629	0.05575	0.05698	0.05506	0.05636	0.05574	0.05548
473.76	0.15545	0.06362	0.06556	0.06438	0.06446	0.06435	0.06393	0.0637	0.0654	0.06523	0.06566	0.0639	0.06456	0.0638	0.0647	0.06232	0.0636	0.06298	0.06305	0.06109	0.06125	0.0604	0.06	0.0606	0.05893	0.05936	0.0595	0.05914	0.05853	0.05962	0.05825	0.05824	0.05878	0.05863	0.05863	0.05747	0.05705	0.05713	0.05781	0.05734	0.05712	0.05638	0.05589	0.05578	0.05679	0.05451	0.05571	0.05508	0.05514
474.22	0.15506	0.06319	0.06498	0.06349	0.06392	0.0642	0.06332	0.06367	0.0644	0.06495	0.06463	0.06332	0.06463	0.06319	0.06426	0.06228	0.06275	0.06264	0.0618	0.06114	0.06117	0.06009	0.05969	0.06012	0.05865	0.05897	0.05945	0.05872	0.05833	0.05884	0.05816	0.05797	0.05832	0.05779	0.05863	0.0573	0.05689	0.05678	0.05825	0.05745	0.05684	0.05574	0.05584	0.05533	0.05647	0.0537	0.05527	0.05414	0.0549
474.68	0.15523	0.06257	0.065	0.06322	0.0637	0.0637	0.06317	0.063	0.06421	0.06387	0.06421	0.06285	0.06461	0.0627	0.06398	0.06199	0.06272	0.06229	0.0618	0.06069	0.06054	0.06014	0.05889	0.05987	0.05827	0.05887	0.05895	0.05803	0.05839	0.05827	0.05799	0.05796	0.05757	0.05716	0.05779	0.05708	0.05596	0.05668	0.05792	0.05675	0.05647	0.05577	0.05551	0.05471	0.05595	0.05296	0.0547	0.05444	0.05421
475.14	0.1551	0.0621	0.0648	0.06254	0.06339	0.0633	0.06299	0.06301	0.06368	0.06341	0.0644	0.0625	0.06434	0.06239	0.06338	0.06174	0.06219	0.0617	0.06146	0.06099	0.05995	0.0598	0.05856	0.05955	0.0582	0.05866	0.05859	0.05762	0.05763	0.05789	0.05767	0.05733	0.05731	0.05679	0.0571	0.05652	0.05558	0.05637	0.05795	0.05647	0.05597	0.05533	0.05522	0.05414	0.05579	0.05256	0.05482	0.05438	0.05387
475.6	0.15472	0.06156	0.06456	0.0627	0.0636	0.06345	0.06233	0.063	0.06323	0.06318	0.06418	0.06283	0.06405	0.06227	0.06354	0.06181	0.06176	0.06171	0.06136	0.06095	0.05968	0.0595	0.05864	0.05928	0.05778	0.05827	0.05806	0.05732	0.05769	0.05791	0.05731	0.05715	0.05717	0.05611	0.05729	0.0559	0.05539	0.0559	0.05735	0.05635	0.05538	0.05502	0.05501	0.0541	0.05536	0.0525	0.05529	0.05433	0.05362
476.06	0.15421	0.06181	0.06412	0.06255	0.06316	0.06284	0.06272	0.06266	0.06315	0.06276	0.0637	0.06297	0.06383	0.06211	0.0635	0.06184	0.06122	0.06164	0.06099	0.06103	0.05986	0.05925	0.05839	0.05942	0.05779	0.05779	0.05807	0.05763	0.05715	0.05769	0.05681	0.05639	0.05681	0.05566	0.05709	0.05572	0.05506	0.05545	0.05716	0.05625	0.05546	0.05477	0.05512	0.05401	0.05529	0.05231	0.05503	0.05444	0.05343
476.52	0.15331	0.06226	0.06407	0.06219	0.06312	0.06237	0.06225	0.06272	0.06278	0.06284	0.06357	0.06265	0.06334	0.06172	0.0631	0.06158	0.0607	0.06126	0.06035	0.06071	0.05934	0.05903	0.05823	0.0589	0.05799	0.05759	0.05767	0.05759	0.05666	0.05772	0.05639	0.05653	0.05655	0.05534	0.05686	0.05549	0.05494	0.05492	0.05662	0.05591	0.05504	0.05452	0.05461	0.05401	0.05477	0.0518	0.05482	0.05393	0.05294
476.98	0.15263	0.06191	0.06353	0.06153	0.06259	0.0617	0.06169	0.06253	0.06231	0.06274	0.06311	0.06199	0.06273	0.06157	0.06259	0.06097	0.06039	0.06078	0.05984	0.06038	0.05886	0.05866	0.05799	0.05787	0.05785	0.05704	0.05705	0.05721	0.05642	0.05709	0.0561	0.05637	0.05639	0.05518	0.05634	0.05506	0.0547	0.05437	0.0557	0.05582	0.05489	0.05415	0.05424	0.05383	0.05433	0.05178	0.05462	0.0535	0.05233
477.44	0.15135	0.06157	0.0627	0.06126	0.06221	0.06117	0.06098	0.06221	0.06181	0.06228	0.06257	0.06174	0.06246	0.06128	0.06213	0.06074	0.05977	0.06021	0.05919	0.06006	0.05824	0.05826	0.05743	0.05767	0.0573	0.05681	0.05598	0.05678	0.05577	0.05663	0.05551	0.0561	0.0564	0.05433	0.05551	0.05407	0.0545	0.05404	0.05523	0.05505	0.05457	0.05424	0.05387	0.05395	0.05392	0.05159	0.05347	0.05258	0.05173
477.9	0.15031	0.06136	0.06242	0.06047	0.06149	0.06062	0.06049	0.06143	0.06133	0.06179	0.06164	0.06126	0.06219	0.06037	0.06166	0.0604	0.05931	0.06009	0.05845	0.05939	0.05802	0.05805	0.05678	0.05798	0.05671	0.05589	0.05572	0.05593	0.0555	0.05623	0.05492	0.05535	0.05572	0.05408	0.05485	0.05332	0.05431	0.05387	0.05492	0.05457	0.05403	0.054	0.05329	0.05354	0.05353	0.05075	0.05325	0.05235	0.05168
478.36	0.14916	0.06057	0.06162	0.05987	0.06119	0.05976	0.05957	0.0607	0.06039	0.06096	0.06103	0.06103	0.06148	0.0597	0.06096	0.05959	0.05867	0.05935	0.05764	0.05892	0.05744	0.05743	0.05606	0.05696	0.05622	0.05517	0.05537	0.05498	0.05485	0.05514	0.05419	0.0544	0.05484	0.05327	0.05404	0.05293	0.05375	0.05336	0.05448	0.05387	0.05332	0.05308	0.05244	0.05284	0.05258	0.05059	0.05259	0.05106	0.05139
478.82	0.14819	0.0598	0.06081	0.05884	0.06035	0.05893	0.05879	0.05975	0.05937	0.05989	0.06054	0.06044	0.06035	0.05893	0.05984	0.05909	0.05829	0.05845	0.05707	0.05816	0.05664	0.05627	0.05579	0.05621	0.05555	0.05442	0.0546	0.0544	0.05423	0.0541	0.05374	0.05367	0.05453	0.05281	0.05329	0.05256	0.05279	0.05295	0.05313	0.05349	0.05265	0.05268	0.05201	0.05191	0.0516	0.05023	0.05196	0.05043	0.05063
479.28	0.14688	0.05939	0.06027	0.05843	0.06007	0.0581	0.05841	0.059	0.0596	0.05901	0.06014	0.05973	0.05935	0.05886	0.05951	0.05861	0.05777	0.05768	0.05643	0.05707	0.05608	0.05508	0.05529	0.05589	0.05459	0.05411	0.05361	0.05365	0.05343	0.05355	0.05311	0.05278	0.05363	0.05228	0.05237	0.05198	0.05193	0.05218	0.05231	0.05247	0.05213	0.0526	0.05131	0.05151	0.05062	0.04967	0.05109	0.05016	0.04964
479.74	0.1457	0.05862	0.05912	0.05752	0.05958	0.05739	0.05742	0.05885	0.059	0.05881	0.0594	0.05911	0.05824	0.0585	0.05847	0.05833	0.05682	0.05727	0.05562	0.05654	0.05536	0.0544	0.05495	0.05488	0.05374	0.05356	0.05273	0.05335	0.05235	0.05263	0.05243	0.05178	0.05265	0.05191	0.05233	0.05121	0.0514	0.05124	0.05134	0.05199	0.05147	0.05163	0.05081	0.05104	0.05008	0.04885	0.05053	0.0493	0.04889
480.2	0.14505	0.05778	0.05784	0.05722	0.05853	0.05657	0.05665	0.0577	0.05833	0.05785	0.05824	0.0584	0.05712	0.05746	0.05773	0.0575	0.05648	0.05647	0.05489	0.0552	0.0547	0.05338	0.05429	0.05404	0.05261	0.05299	0.05191	0.05249	0.05192	0.05208	0.05153	0.05119	0.05187	0.05106	0.0513	0.05063	0.05075	0.05076	0.05003	0.05117	0.05047	0.05058	0.04987	0.05039	0.04917	0.04815	0.04951	0.04863	0.04838
480.66	0.14414	0.05738	0.05713	0.05646	0.05767	0.05577	0.05615	0.05643	0.05773	0.05734	0.05726	0.05753	0.05677	0.05685	0.05675	0.05679	0.05576	0.05562	0.05442	0.0548	0.05362	0.05236	0.05319	0.05341	0.05193	0.05221	0.05174	0.05215	0.05116	0.05123	0.05041	0.05034	0.0508	0.05084	0.05008	0.05026	0.04996	0.05028	0.04976	0.05046	0.04984	0.04969	0.04909	0.04986	0.04862	0.04751	0.04804	0.04762	0.04791
481.12	0.1435	0.05597	0.05652	0.05569	0.05692	0.05528	0.05518	0.05563	0.05708	0.05618	0.05658	0.0565	0.05626	0.05606	0.05572	0.05608	0.05552	0.05517	0.05412	0.05427	0.05266	0.05126	0.05246	0.05269	0.0514	0.05125	0.05065	0.05127	0.05053	0.05051	0.05033	0.05016	0.05013	0.05011	0.04943	0.04946	0.04934	0.0494	0.04891	0.04954	0.04884	0.04897	0.04835	0.04904	0.0479	0.0469	0.04769	0.04658	0.0472
481.58	0.14306	0.05519	0.05559	0.05496	0.05619	0.05492	0.05475	0.05482	0.05647	0.05522	0.05576	0.05559	0.05598	0.05553	0.055	0.05538	0.05512	0.05439	0.0539	0.05373	0.05218	0.05043	0.05134	0.05201	0.05095	0.05048	0.04992	0.05058	0.04979	0.04963	0.04982	0.04928	0.04935	0.04954	0.04891	0.04865	0.04838	0.04873	0.04832	0.04849	0.04824	0.04818	0.04804	0.04804	0.04735	0.04654	0.04709	0.04578	0.04687
482.04	0.14202	0.05453	0.05478	0.05468	0.05547	0.0547	0.05432	0.05383	0.05567	0.05431	0.05494	0.0549	0.05539	0.05478	0.05422	0.0551	0.05441	0.05361	0.05304	0.05346	0.0516	0.04957	0.05081	0.05158	0.05024	0.04987	0.04938	0.04986	0.04931	0.04922	0.04886	0.04852	0.04855	0.04876	0.04818	0.04784	0.04773	0.04835	0.04785	0.04748	0.04752	0.04722	0.04733	0.04723	0.04686	0.04587	0.04613	0.04512	0.04607
482.5	0.14156	0.05388	0.0545	0.05434	0.05479	0.05381	0.05392	0.05308	0.05527	0.05299	0.05415	0.05428	0.05478	0.05449	0.05376	0.05425	0.05361	0.05332	0.05269	0.05289	0.05127	0.04905	0.05059	0.05104	0.04926	0.04911	0.04923	0.04939	0.04914	0.04856	0.04865	0.04831	0.04762	0.0486	0.048	0.04753	0.04713	0.04773	0.04732	0.04703	0.04653	0.04692	0.04666	0.04594	0.04613	0.04526	0.04635	0.04489	0.04582
482.96	0.1413	0.05337	0.05344	0.05383	0.05433	0.05352	0.05366	0.05276	0.05487	0.05263	0.05384	0.05365	0.05432	0.054	0.05336	0.05367	0.05334	0.05272	0.05255	0.0524	0.05085	0.04834	0.05043	0.05069	0.04883	0.04875	0.04853	0.04887	0.04859	0.04805	0.04843	0.04778	0.04719	0.04824	0.04773	0.04749	0.04673	0.04735	0.04706	0.04651	0.0461	0.04655	0.04618	0.04571	0.04561	0.04496	0.04555	0.0445	0.0452
483.42	0.14093	0.05323	0.05311	0.05408	0.0539	0.05338	0.05338	0.05258	0.05495	0.05251	0.05335	0.05352	0.05393	0.0539	0.05303	0.0537	0.05319	0.05257	0.05237	0.05187	0.05122	0.04842	0.05031	0.05081	0.04898	0.0487	0.04801	0.04903	0.04868	0.0479	0.04815	0.04776	0.04714	0.04833	0.04744	0.04751	0.04649	0.04726	0.04647	0.04641	0.04538	0.04602	0.04586	0.04575	0.04546	0.04454	0.0454	0.04496	0.04517
483.88	0.14085	0.05328	0.05283	0.05392	0.05375	0.05326	0.0534	0.053	0.05505	0.05272	0.05344	0.05369	0.05413	0.05413	0.05291	0.05348	0.05293	0.05269	0.05231	0.05163	0.05064	0.04875	0.05008	0.05049	0.04924	0.04848	0.0481	0.04898	0.04834	0.0475	0.04775	0.04762	0.04699	0.04843	0.04728	0.04736	0.04654	0.04692	0.04635	0.04646	0.04532	0.04572	0.04536	0.04549	0.04538	0.04424	0.04485	0.045	0.04493
484.34	0.14104	0.05279	0.05278	0.05378	0.0534	0.05313	0.05324	0.05284	0.05407	0.05274	0.05321	0.05343	0.05405	0.05376	0.05259	0.0533	0.05268	0.05228	0.05222	0.05184	0.05061	0.04887	0.04997	0.05016	0.04915	0.04816	0.04815	0.04906	0.04809	0.04718	0.04785	0.04752	0.04696	0.04845	0.04723	0.04721	0.04628	0.04689	0.04597	0.04624	0.04479	0.0454	0.04521	0.04504	0.04537	0.04431	0.04457	0.04463	0.04532
484.8	0.14075	0.05275	0.05247	0.05374	0.05309	0.05334	0.05338	0.05209	0.05352	0.05304	0.05302	0.05368	0.05391	0.05369	0.05284	0.05309	0.05269	0.05172	0.05198	0.05151	0.05061	0.04904	0.05012	0.05058	0.04931	0.04809	0.04856	0.04906	0.04842	0.04712	0.04777	0.04729	0.0474	0.04814	0.04681	0.04736	0.04633	0.04652	0.04563	0.04604	0.04466	0.04544	0.04481	0.0451	0.045	0.04441	0.04443	0.04429	0.0454
485.26	0.14018	0.05243	0.05287	0.0534	0.05301	0.05307	0.0534	0.0517	0.05348	0.05329	0.0529	0.05321	0.05406	0.05388	0.05259	0.05307	0.05248	0.05149	0.05191	0.05131	0.05065	0.04925	0.04966	0.05012	0.04941	0.04821	0.04873	0.04871	0.0482	0.04684	0.04794	0.04725	0.04772	0.04821	0.04686	0.047	0.04601	0.04616	0.04597	0.04586	0.04493	0.04541	0.04478	0.045	0.04506	0.0441	0.04422	0.04437	0.04483
485.72	0.14032	0.05222	0.05232	0.05307	0.05283	0.0528	0.05342	0.05188	0.05328	0.05296	0.05269	0.05326	0.05412	0.05337	0.05254	0.05269	0.05265	0.05161	0.05162	0.05095	0.05085	0.04973	0.0497	0.04982	0.04915	0.04785	0.04865	0.04829	0.04831	0.04655	0.04815	0.04698	0.04774	0.04801	0.04687	0.04662	0.04597	0.04597	0.0457	0.04581	0.04502	0.04541	0.04467	0.0446	0.04494	0.04382	0.04439	0.04418	0.04443
486.18	0.13977	0.05213	0.05237	0.05291	0.05262	0.05274	0.0533	0.05211	0.05286	0.05297	0.05265	0.05313	0.0538	0.053	0.05255	0.05244	0.05187	0.05153	0.05123	0.05034	0.05069	0.05014	0.04905	0.04945	0.04873	0.04797	0.04866	0.04807	0.04849	0.04643	0.04779	0.04648	0.04775	0.04793	0.04683	0.04654	0.0457	0.04616	0.04544	0.04552	0.04473	0.04567	0.0444	0.0445	0.0445	0.04363	0.04401	0.04412	0.04432
486.64	0.13953	0.05155	0.05232	0.05272	0.05218	0.0525	0.05257	0.05223	0.05264	0.05261	0.05245	0.05338	0.05311	0.05296	0.05223	0.05214	0.05123	0.0513	0.0506	0.05001	0.05057	0.05008	0.04919	0.04911	0.0484	0.04781	0.04829	0.04761	0.04815	0.04649	0.04747	0.04648	0.04753	0.04748	0.04654	0.0464	0.04574	0.04611	0.04539	0.04528	0.04437	0.04564	0.0438	0.04444	0.04441	0.04321	0.04342	0.04404	0.04345
487.1	0.13924	0.05127	0.05197	0.05236	0.05201	0.05169	0.05215	0.05245	0.05254	0.05284	0.05222	0.05349	0.05301	0.0523	0.05201	0.0518	0.05098	0.05084	0.05033	0.0496	0.05012	0.05018	0.04895	0.04887	0.04828	0.04786	0.0481	0.04764	0.04794	0.04639	0.04773	0.04648	0.04723	0.04725	0.04672	0.04629	0.04549	0.04583	0.04512	0.04507	0.04407	0.0457	0.04375	0.0446	0.04406	0.04294	0.0432	0.04397	0.04335
487.56	0.13912	0.05093	0.05142	0.05163	0.05159	0.05152	0.05202	0.05209	0.05238	0.05293	0.05222	0.05287	0.05257	0.05197	0.05154	0.05163	0.05054	0.05072	0.04978	0.04939	0.0499	0.05029	0.04846	0.04849	0.04853	0.04758	0.04748	0.0472	0.04749	0.04617	0.04726	0.0458	0.04666	0.04652	0.04655	0.04586	0.04519	0.04592	0.04498	0.04487	0.044	0.04507	0.04342	0.04485	0.04375	0.04277	0.04262	0.0435	0.04317
488.01	0.13852	0.05062	0.05128	0.05115	0.05132	0.05055	0.05172	0.0519	0.05211	0.05242	0.05194	0.05215	0.05209	0.05172	0.05135	0.05113	0.04987	0.05055	0.04916	0.04904	0.0494	0.04996	0.04812	0.04814	0.04826	0.04756	0.04693	0.04716	0.04704	0.04618	0.04672	0.04559	0.04636	0.0457	0.04545	0.04533	0.04507	0.04568	0.04418	0.0445	0.04364	0.04432	0.04315	0.04447	0.04349	0.0425	0.04209	0.04283	0.04249
488.47	0.13801	0.04997	0.05056	0.05036	0.05081	0.05026	0.05141	0.05118	0.05183	0.05195	0.05133	0.05156	0.05205	0.05118	0.05094	0.05045	0.04924	0.05008	0.04902	0.04836	0.04842	0.04925	0.04742	0.04754	0.0471	0.04698	0.04656	0.04648	0.04607	0.04588	0.04615	0.04459	0.04577	0.04518	0.04487	0.04447	0.04446	0.04517	0.04409	0.04422	0.04351	0.04439	0.04294	0.04361	0.04306	0.04243	0.04114	0.04217	0.04177
488.93	0.13634	0.04919	0.05007	0.04986	0.05041	0.04996	0.05073	0.0503	0.05115	0.05097	0.05056	0.05084	0.0509	0.05034	0.05061	0.04993	0.0485	0.04948	0.04848	0.04768	0.04811	0.04868	0.04667	0.04711	0.04599	0.04658	0.04574	0.04559	0.0456	0.0458	0.04559	0.04391	0.04499	0.04454	0.04431	0.04372	0.04412	0.04477	0.04391	0.04357	0.04289	0.04422	0.04243	0.0435	0.04257	0.04204	0.0408	0.04162	0.04145
489.39	0.1351	0.0487	0.04917	0.04938	0.04969	0.0496	0.05012	0.04956	0.05085	0.05022	0.0496	0.05034	0.05039	0.04974	0.05008	0.04941	0.04801	0.04918	0.04815	0.04707	0.04726	0.04799	0.04579	0.04636	0.04596	0.04602	0.04507	0.04493	0.04481	0.04529	0.0446	0.04322	0.04428	0.04389	0.04371	0.04327	0.04372	0.04397	0.04349	0.04302	0.04262	0.04352	0.04202	0.04328	0.04189	0.04134	0.04058	0.04141	0.04076
489.85	0.13384	0.04818	0.049	0.0487	0.04951	0.04891	0.0492	0.0492	0.05043	0.0494	0.04904	0.04948	0.05002	0.04923	0.04935	0.04886	0.04733	0.04885	0.04745	0.04656	0.04676	0.047	0.04494	0.04537	0.04524	0.04529	0.04447	0.04406	0.04399	0.04477	0.04417	0.04259	0.04359	0.04348	0.04363	0.04244	0.04341	0.04399	0.04318	0.04246	0.04186	0.04283	0.04164	0.04273	0.04189	0.04117	0.03986	0.04119	0.04038
490.31	0.13321	0.04771	0.04857	0.04798	0.04909	0.04838	0.04869	0.04907	0.05002	0.04861	0.04877	0.04938	0.04937	0.04865	0.04905	0.04834	0.04661	0.04866	0.04715	0.0463	0.04611	0.0467	0.04459	0.04532	0.04477	0.04463	0.04397	0.04401	0.04358	0.04444	0.04408	0.04214	0.04311	0.04296	0.0434	0.04222	0.04321	0.0436	0.04279	0.04223	0.04138	0.04272	0.04127	0.04226	0.04127	0.04107	0.0395	0.04083	0.04018
490.77	0.13206	0.04719	0.04845	0.04726	0.0483	0.04765	0.04806	0.04838	0.04949	0.04814	0.04841	0.0484	0.04873	0.04839	0.04843	0.04823	0.04592	0.04794	0.0466	0.0459	0.04542	0.04574	0.04426	0.04469	0.04456	0.04458	0.04319	0.04367	0.04274	0.04396	0.04338	0.04197	0.04256	0.04258	0.04292	0.04198	0.04288	0.04315	0.04242	0.04198	0.0408	0.04214	0.04109	0.04175	0.04081	0.0409	0.03896	0.04063	0.03988
491.23	0.13079	0.04702	0.04779	0.04695	0.04802	0.04717	0.04739	0.04758	0.04929	0.04794	0.04805	0.04794	0.04826	0.04837	0.04787	0.04773	0.0459	0.04738	0.04625	0.04573	0.04492	0.04492	0.04427	0.04425	0.04433	0.0442	0.04296	0.0431	0.04197	0.04359	0.04269	0.04186	0.04227	0.04228	0.04259	0.04153	0.04296	0.0431	0.04243	0.04173	0.04077	0.04147	0.04067	0.04145	0.04047	0.04069	0.03855	0.04021	0.03943
491.69	0.12989	0.04692	0.04711	0.0466	0.0478	0.04691	0.04731	0.04707	0.04895	0.04802	0.04779	0.0473	0.04821	0.048	0.04746	0.04744	0.04612	0.04697	0.04606	0.04552	0.04475	0.04473	0.04414	0.04411	0.04384	0.04399	0.04289	0.04299	0.04179	0.04356	0.04241	0.04141	0.04205	0.042	0.04253	0.04122	0.04281	0.0426	0.04211	0.04161	0.04063	0.04139	0.04081	0.04125	0.04009	0.04061	0.03821	0.04026	0.03949
492.15	0.12953	0.04658	0.04709	0.04659	0.04769	0.04685	0.04733	0.04665	0.04872	0.04753	0.04757	0.04673	0.04812	0.04786	0.04724	0.04697	0.04601	0.04696	0.04588	0.04531	0.04492	0.04449	0.0436	0.04369	0.04345	0.04384	0.04266	0.04286	0.04143	0.04333	0.04186	0.04103	0.0417	0.04193	0.04189	0.04109	0.04288	0.04233	0.04169	0.04138	0.04053	0.04095	0.0405	0.0409	0.03986	0.04032	0.0382	0.04014	0.03917
492.61	0.12877	0.04638	0.04678	0.04679	0.04739	0.04683	0.04722	0.04687	0.04836	0.04749	0.04718	0.04702	0.04794	0.04741	0.04713	0.04675	0.04599	0.04668	0.04588	0.04554	0.04475	0.04443	0.04332	0.04369	0.04322	0.04378	0.0428	0.04278	0.04135	0.04349	0.04181	0.04093	0.04186	0.04195	0.04151	0.04109	0.0424	0.04225	0.04143	0.04118	0.04021	0.04102	0.0404	0.04054	0.0398	0.04023	0.03829	0.04023	0.03893
493.07	0.12838	0.04621	0.04676	0.04707	0.04687	0.04692	0.04707	0.04688	0.04799	0.04753	0.04698	0.04733	0.04793	0.04711	0.04629	0.04699	0.04601	0.04642	0.04588	0.04544	0.04481	0.0445	0.04299	0.04317	0.04319	0.04367	0.04275	0.04249	0.04112	0.0433	0.04156	0.04076	0.04188	0.04184	0.04198	0.04084	0.04217	0.04204	0.04167	0.04115	0.03998	0.04085	0.04022	0.04024	0.03967	0.03989	0.03829	0.04035	0.03893
493.53	0.12816	0.04599	0.04701	0.0467	0.04649	0.04628	0.04665	0.04696	0.04728	0.04772	0.04718	0.04737	0.04729	0.04688	0.04598	0.04677	0.04583	0.04621	0.04533	0.04532	0.04476	0.0445	0.04294	0.04282	0.04329	0.04317	0.04241	0.04248	0.04127	0.04301	0.04161	0.04079	0.04158	0.04135	0.04182	0.04086	0.04201	0.04168	0.0412	0.04067	0.0397	0.04047	0.03999	0.03987	0.03955	0.03953	0.03858	0.04026	0.03854
493.99	0.1289	0.04591	0.04694	0.04621	0.04599	0.04616	0.04655	0.04689	0.04708	0.04789	0.04687	0.04709	0.04775	0.04686	0.04596	0.0465	0.04583	0.04579	0.04506	0.04516	0.04472	0.04441	0.04303	0.04273	0.04334	0.04289	0.0424	0.04276	0.0409	0.04289	0.04134	0.04096	0.04145	0.04076	0.0417	0.04092	0.04194	0.04137	0.04098	0.04039	0.03946	0.04017	0.03985	0.03937	0.03943	0.03936	0.03855	0.04032	0.03817
494.44	0.1292	0.04622	0.04667	0.04613	0.04577	0.04571	0.04645	0.04716	0.04675	0.04788	0.04713	0.0472	0.0475	0.04691	0.04586	0.04653	0.04545	0.0456	0.04479	0.04497	0.04515	0.04435	0.04295	0.04281	0.04294	0.04262	0.04267	0.04238	0.04109	0.04257	0.04141	0.0411	0.04115	0.04073	0.04172	0.04096	0.04188	0.0411	0.04103	0.04036	0.03914	0.03995	0.03971	0.03944	0.03933	0.03927	0.0385	0.03994	0.03798
494.9	0.12931	0.04603	0.04641	0.04622	0.04561	0.04558	0.04631	0.04697	0.04669	0.04742	0.04715	0.04704	0.0472	0.04643	0.04605	0.04629	0.04548	0.04575	0.04467	0.04487	0.04483	0.04429	0.0428	0.04297	0.04276	0.04245	0.04235	0.04209	0.04087	0.04217	0.04114	0.04112	0.04077	0.04037	0.04145	0.04101	0.04139	0.04103	0.04088	0.04017	0.03934	0.03979	0.03963	0.03888	0.03853	0.03886	0.03848	0.03945	0.03739
495.36	0.12951	0.04591	0.04629	0.04649	0.04567	0.04578	0.04614	0.04674	0.04657	0.04717	0.04699	0.04657	0.04717	0.04617	0.04607	0.04616	0.04567	0.04539	0.04464	0.04464	0.04493	0.04397	0.04282	0.04276	0.04282	0.04246	0.04225	0.04208	0.04081	0.04195	0.04066	0.04117	0.04043	0.04031	0.04118	0.04078	0.04137	0.04136	0.04073	0.03984	0.03919	0.03951	0.03896	0.03886	0.03847	0.03851	0.03859	0.03897	0.03756
495.82	0.12976	0.04571	0.04624	0.04691	0.04571	0.04583	0.04614	0.04694	0.04645	0.04738	0.04704	0.04675	0.0471	0.04632	0.0462	0.04604	0.04604	0.04529	0.04464	0.04447	0.04498	0.04383	0.04262	0.04296	0.04276	0.04261	0.04222	0.04199	0.04063	0.04203	0.04067	0.04102	0.0401	0.04017	0.04095	0.04062	0.04098	0.04135	0.04078	0.03975	0.03903	0.03935	0.03878	0.03885	0.03881	0.0382	0.03837	0.03858	0.03755
496.28	0.13037	0.04582	0.0466	0.04679	0.04571	0.04606	0.0465	0.04729	0.04638	0.0476	0.04701	0.04697	0.04709	0.04654	0.04631	0.04607	0.04592	0.04558	0.04443	0.04461	0.04531	0.04407	0.04279	0.04313	0.04265	0.04247	0.04219	0.0419	0.0406	0.04214	0.04072	0.04107	0.04029	0.04035	0.04093	0.0405	0.04072	0.04117	0.04051	0.03963	0.0388	0.03923	0.03898	0.03888	0.03902	0.0381	0.03842	0.0385	0.03735
496.74	0.13056	0.04575	0.04655	0.04667	0.04564	0.04582	0.04632	0.04726	0.04629	0.04735	0.0473	0.04713	0.04708	0.0465	0.0464	0.0461	0.04541	0.04589	0.04425	0.04493	0.0449	0.04378	0.04277	0.04295	0.04243	0.04234	0.04209	0.04174	0.04072	0.04195	0.04044	0.04112	0.04007	0.04051	0.04085	0.04059	0.04024	0.04136	0.04034	0.03961	0.03853	0.03916	0.03886	0.03883	0.03879	0.03788	0.0384	0.03812	0.03726
497.2	0.13039	0.04605	0.04642	0.04617	0.04533	0.04578	0.04612	0.0473	0.04593	0.04713	0.04712	0.04711	0.04705	0.0466	0.04646	0.04628	0.0455	0.04542	0.04426	0.04471	0.04469	0.04374	0.04304	0.04257	0.04261	0.0421	0.04206	0.0415	0.04067	0.04151	0.04026	0.04104	0.04025	0.04043	0.04108	0.04061	0.03996	0.04097	0.04033	0.03936	0.03844	0.03934	0.03897	0.03874	0.03893	0.03819	0.03805	0.03818	0.03732
497.66	0.13042	0.04612	0.04642	0.04575	0.04531	0.04554	0.0456	0.04696	0.04588	0.04693	0.04703	0.04683	0.04686	0.0467	0.04619	0.04635	0.04543	0.04521	0.044	0.04435	0.0445	0.04325	0.04302	0.04252	0.04262	0.04193	0.04165	0.04125	0.04022	0.04112	0.03978	0.04076	0.04015	0.04006	0.04122	0.04068	0.04038	0.04067	0.04023	0.03933	0.03867	0.03912	0.03896	0.0386	0.03895	0.03799	0.03753	0.03831	0.03714
498.12	0.13009	0.04605	0.04629	0.04551	0.04537	0.04577	0.04529	0.04668	0.04558	0.04688	0.04689	0.04659	0.04674	0.04686	0.04652	0.04607	0.04544	0.04501	0.04398	0.04436	0.04435	0.04306	0.0432	0.04284	0.04246	0.04159	0.04169	0.04127	0.0404	0.04123	0.03999	0.04075	0.03972	0.04017	0.041	0.04076	0.04044	0.04063	0.03994	0.03903	0.03868	0.03916	0.03893	0.03852	0.03876	0.0381	0.0376	0.03801	0.0369
498.58	0.13006	0.04621	0.04604	0.04567	0.04555	0.04601	0.0459	0.04685	0.04596	0.04672	0.04677	0.04652	0.04682	0.04709	0.04649	0.04636	0.04549	0.04502	0.04412	0.04453	0.04417	0.04287	0.04296	0.04277	0.04241	0.04188	0.04187	0.04133	0.04054	0.04121	0.04011	0.04078	0.0402	0.04043	0.04124	0.04063	0.04068	0.0411	0.03997	0.03921	0.03897	0.03944	0.03922	0.03895	0.03863	0.03805	0.03749	0.03795	0.03727
499.03	0.12987	0.04645	0.04603	0.0461	0.04557	0.04549	0.04589	0.04677	0.04608	0.04661	0.04676	0.04656	0.0466	0.04695	0.04641	0.04601	0.04559	0.04528	0.04404	0.04481	0.04412	0.04253	0.04295	0.04269	0.04247	0.04182	0.04169	0.04113	0.04055	0.04099	0.04038	0.04068	0.04003	0.04059	0.04132	0.0407	0.04035	0.04125	0.04011	0.03906	0.03905	0.0394	0.03957	0.03924	0.03856	0.03815	0.03723	0.03761	0.03748
499.49	0.12946	0.04633	0.04618	0.04627	0.04574	0.04544	0.04583	0.04643	0.04643	0.04651	0.0466	0.04653	0.04651	0.04668	0.04648	0.04608	0.04571	0.04512	0.04432	0.04463	0.04369	0.04266	0.04299	0.04252	0.04233	0.04212	0.04141	0.04121	0.04047	0.04156	0.04024	0.04077	0.04046	0.04037	0.04104	0.04056	0.04029	0.04165	0.0399	0.03928	0.03927	0.03936	0.03955	0.03889	0.03866	0.03795	0.0372	0.03762	0.03745
499.95	0.1297	0.04607	0.04615	0.04623	0.04535	0.0454	0.04591	0.04643	0.04609	0.04678	0.04652	0.04652	0.04635	0.04662	0.04609	0.04589	0.04562	0.0446	0.04422	0.0444	0.04385	0.0425	0.04296	0.04221	0.04239	0.04195	0.04123	0.04139	0.04047	0.04158	0.04008	0.04051	0.04059	0.04035	0.04107	0.04033	0.04035	0.04148	0.03989	0.03949	0.03894	0.03954	0.03935	0.0388	0.03872	0.0379	0.03707	0.03764	0.03746
500.41	0.12946	0.04612	0.04598	0.04597	0.04513	0.045	0.04579	0.04648	0.04619	0.04699	0.04625	0.04651	0.04611	0.04664	0.04582	0.04593	0.04564	0.04465	0.04399	0.04446	0.04375	0.04247	0.04269	0.04218	0.04237	0.04191	0.04103	0.04112	0.04018	0.04183	0.03983	0.04018	0.04052	0.04012	0.04087	0.04042	0.04023	0.04103	0.0397	0.03944	0.03867	0.03946	0.03971	0.03862	0.03862	0.038	0.03688	0.03774	0.03706
500.87	0.1291	0.0459	0.04605	0.04592	0.04527	0.04492	0.04548	0.04643	0.04658	0.04682	0.04618	0.04638	0.04596	0.04663	0.04566	0.04577	0.04527	0.04468	0.04402	0.04425	0.04396	0.04256	0.04263	0.0424	0.04239	0.04146	0.04074	0.04089	0.04028	0.0416	0.03997	0.04028	0.0408	0.04	0.04099	0.04031	0.04022	0.04088	0.03951	0.03931	0.03896	0.03943	0.03986	0.03833	0.03821	0.03822	0.03703	0.03797	0.03696
501.33	0.12874	0.04579	0.04566	0.04572	0.04503	0.04496	0.04516	0.04607	0.04631	0.04658	0.04615	0.04613	0.0457	0.04621	0.04534	0.04574	0.04503	0.04434	0.04386	0.04384	0.04361	0.04235	0.04207	0.04211	0.04201	0.04103	0.0406	0.04079	0.04032	0.04132	0.03968	0.04014	0.04051	0.03998	0.04046	0.0402	0.04022	0.04087	0.03962	0.03925	0.03858	0.03934	0.03981	0.03841	0.03807	0.03801	0.03701	0.03803	0.03697
501.79	0.12859	0.04559	0.04559	0.04556	0.04504	0.04486	0.04506	0.04577	0.04598	0.04634	0.04562	0.04569	0.04572	0.04582	0.04506	0.0456	0.04514	0.04439	0.04402	0.04317	0.04342	0.04227	0.04174	0.04217	0.04233	0.04104	0.04059	0.04043	0.03998	0.0409	0.03952	0.03989	0.04056	0.03983	0.04023	0.04009	0.04032	0.04052	0.0396	0.0391	0.0385	0.03923	0.0397	0.03838	0.03843	0.03816	0.0373	0.03811	0.03701
502.25	0.12874	0.04524	0.04537	0.04557	0.04527	0.0447	0.04491	0.04572	0.04639	0.04653	0.04562	0.04549	0.04515	0.04583	0.04479	0.04546	0.0448	0.04453	0.04407	0.04321	0.04326	0.04229	0.04147	0.04223	0.04215	0.04094	0.04075	0.04029	0.0397	0.04101	0.03961	0.0397	0.04019	0.03956	0.04035	0.03978	0.04035	0.0405	0.03967	0.03914	0.03869	0.03878	0.03948	0.03826	0.03811	0.03784	0.03734	0.03811	0.03685
502.7	0.1286	0.04502	0.04526	0.04524	0.04513	0.04465	0.04518	0.04566	0.0461	0.04618	0.0453	0.04522	0.04515	0.04578	0.04479	0.04502	0.0449	0.04395	0.04375	0.04281	0.04298	0.04218	0.04137	0.04183	0.04174	0.04094	0.04095	0.04005	0.03957	0.04088	0.03969	0.03967	0.03987	0.03971	0.03976	0.03928	0.03988	0.04018	0.03963	0.03887	0.03817	0.03845	0.03915	0.03807	0.03784	0.03745	0.03703	0.03775	0.03662
503.16	0.12828	0.04485	0.04498	0.04476	0.04482	0.04445	0.0447	0.04554	0.04603	0.04578	0.04487	0.04499	0.04436	0.04561	0.04425	0.04479	0.04462	0.0436	0.04343	0.04233	0.04271	0.0419	0.04097	0.04119	0.04144	0.04069	0.04034	0.03982	0.0393	0.04028	0.03925	0.0396	0.03962	0.03948	0.03979	0.03877	0.0394	0.03969	0.03948	0.03855	0.03802	0.03814	0.03882	0.03774	0.03766	0.03727	0.03697	0.03739	0.03653
503.62	0.12802	0.04508	0.04461	0.04487	0.04446	0.04421	0.04394	0.04516	0.04581	0.04561	0.04484	0.04511	0.04419	0.04499	0.04417	0.04437	0.04427	0.04348	0.04332	0.04205	0.04288	0.04153	0.04097	0.04096	0.04138	0.04055	0.0401	0.03934	0.03902	0.04009	0.03869	0.03976	0.03921	0.03895	0.03948	0.03852	0.03895	0.03932	0.03933	0.03842	0.03772	0.03773	0.03841	0.03724	0.03727	0.03702	0.03671	0.03691	0.03621
504.08	0.12773	0.04467	0.04444	0.04459	0.04448	0.04437	0.04367	0.04479	0.04578	0.0457	0.04472	0.04472	0.04408	0.04487	0.04416	0.04456	0.04391	0.04325	0.04319	0.04165	0.04241	0.04145	0.0407	0.04087	0.04142	0.04055	0.04025	0.03903	0.03898	0.03999	0.03838	0.03945	0.03919	0.03876	0.03879	0.03828	0.03872	0.03912	0.03876	0.03856	0.0378	0.03728	0.0383	0.0371	0.03727	0.03686	0.03689	0.03674	0.03585
504.54	0.12774	0.04439	0.04433	0.04424	0.04418	0.04456	0.04364	0.04488	0.0459	0.04548	0.04463	0.04445	0.04404	0.04459	0.04379	0.04429	0.04384	0.04317	0.04284	0.04145	0.0424	0.04132	0.04056	0.04072	0.0416	0.04023	0.03989	0.03909	0.03892	0.03961	0.03855	0.03933	0.03912	0.03893	0.03887	0.03811	0.03837	0.03879	0.03869	0.03847	0.03745	0.03726	0.03809	0.03688	0.03729	0.03687	0.03688	0.0367	0.03613
505	0.12758	0.04439	0.04424	0.04421	0.04465	0.04464	0.04363	0.04499	0.04615	0.04552	0.04474	0.04439	0.04422	0.04465	0.04391	0.04449	0.04407	0.04313	0.0429	0.0418	0.0422	0.04178	0.04054	0.0407	0.0413	0.04045	0.04018	0.03913	0.03896	0.03981	0.03864	0.0399	0.03911	0.039	0.03874	0.03809	0.0386	0.03867	0.03865	0.03855	0.03777	0.03706	0.03825	0.03726	0.03736	0.03699	0.03667	0.03676	0.0361
505.46	0.12759	0.04442	0.04442	0.04416	0.04486	0.0448	0.04378	0.04513	0.04616	0.04507	0.04491	0.04454	0.04455	0.04483	0.04417	0.04424	0.04379	0.04318	0.04253	0.04153	0.04212	0.04158	0.04057	0.04052	0.04121	0.04037	0.04008	0.03905	0.03921	0.03948	0.03861	0.03988	0.03904	0.03907	0.03864	0.03807	0.03879	0.03852	0.03876	0.03839	0.03796	0.03704	0.03799	0.03709	0.03747	0.03719	0.03693	0.0364	0.036
505.91	0.12779	0.04465	0.04425	0.04378	0.04459	0.04475	0.04375	0.0448	0.04557	0.04493	0.04475	0.04419	0.04426	0.04478	0.04426	0.04396	0.04361	0.04305	0.04226	0.04172	0.04185	0.04162	0.04048	0.03984	0.0412	0.04014	0.03998	0.03888	0.03939	0.03926	0.03874	0.03971	0.0388	0.03922	0.03848	0.0379	0.03886	0.03858	0.0387	0.03843	0.03745	0.03698	0.03772	0.03704	0.03737	0.03683	0.03676	0.03598	0.03579
506.37	0.12778	0.04431	0.04401	0.04372	0.04466	0.0443	0.04393	0.04458	0.04571	0.04479	0.04481	0.04431	0.04471	0.04459	0.04422	0.04419	0.04364	0.04297	0.04258	0.04151	0.04195	0.04181	0.04069	0.03965	0.04148	0.04067	0.03978	0.03894	0.03926	0.03915	0.03912	0.03948	0.03842	0.03888	0.03881	0.03785	0.03895	0.03821	0.03857	0.03864	0.03732	0.03691	0.03761	0.03679	0.03745	0.03681	0.03661	0.03617	0.03583
506.83	0.12757	0.04416	0.0439	0.04402	0.04452	0.04427	0.04392	0.04434	0.04622	0.04469	0.04479	0.04442	0.04447	0.0442	0.04434	0.04431	0.04365	0.04246	0.04266	0.04162	0.0418	0.04189	0.04067	0.03927	0.04124	0.04078	0.03983	0.03925	0.0395	0.03932	0.03942	0.03924	0.03853	0.03872	0.03874	0.0375	0.03855	0.0383	0.03841	0.0386	0.03705	0.03687	0.0377	0.03639	0.03705	0.0367	0.03618	0.03607	0.03576
507.29	0.12739	0.04408	0.04396	0.0441	0.04405	0.04434	0.04382	0.04408	0.04608	0.04444	0.04466	0.0444	0.04457	0.04407	0.04467	0.04429	0.04393	0.04254	0.04237	0.04154	0.04171	0.04153	0.0409	0.03953	0.04125	0.04106	0.03943	0.03915	0.0394	0.03933	0.03952	0.03945	0.03883	0.03865	0.03861	0.03782	0.0381	0.03832	0.03828	0.03844	0.03728	0.03682	0.03794	0.03591	0.03701	0.03649	0.0363	0.03565	0.03595
507.75	0.1276	0.04423	0.04391	0.04439	0.04392	0.04474	0.04362	0.04404	0.04638	0.04464	0.04488	0.04447	0.04462	0.04392	0.04478	0.04446	0.04396	0.04322	0.04281	0.04163	0.04199	0.04167	0.041	0.03976	0.04122	0.04113	0.0394	0.03934	0.03981	0.03936	0.03967	0.03962	0.03917	0.03894	0.03897	0.03792	0.03867	0.03862	0.03839	0.03867	0.03772	0.03711	0.03804	0.0362	0.03707	0.03676	0.03637	0.03566	0.03614
508.21	0.12767	0.04412	0.04387	0.04454	0.04431	0.04462	0.04376	0.04431	0.04602	0.04463	0.04527	0.04437	0.04503	0.04387	0.04519	0.04457	0.04401	0.04338	0.04302	0.04215	0.04215	0.04202	0.04102	0.03991	0.04136	0.04125	0.03971	0.03913	0.03976	0.03966	0.04004	0.03948	0.03971	0.03932	0.03906	0.03816	0.03882	0.03868	0.03843	0.03887	0.03781	0.03733	0.03817	0.03647	0.03691	0.03705	0.03641	0.03621	0.03625
508.66	0.12758	0.04344	0.04408	0.04415	0.04477	0.04477	0.04398	0.04424	0.04589	0.04452	0.04532	0.04389	0.04521	0.04416	0.04537	0.04465	0.04426	0.04341	0.04337	0.04242	0.04241	0.04234	0.04101	0.04022	0.04144	0.04106	0.03977	0.03926	0.03966	0.03975	0.04015	0.03917	0.03967	0.03958	0.03904	0.03835	0.0389	0.0385	0.03855	0.03889	0.03775	0.03735	0.03822	0.03686	0.03717	0.03736	0.03655	0.03627	0.03641
509.12	0.12784	0.04352	0.04419	0.04399	0.04456	0.04491	0.04419	0.04447	0.04546	0.04443	0.04509	0.04401	0.04544	0.04421	0.04541	0.04476	0.0442	0.04324	0.04361	0.0427	0.04288	0.04267	0.0413	0.04026	0.04126	0.04089	0.03931	0.03932	0.03971	0.03976	0.04002	0.03932	0.03984	0.03976	0.03953	0.03825	0.03891	0.03875	0.03874	0.03904	0.03763	0.0381	0.0381	0.03702	0.03719	0.03718	0.03657	0.03661	0.03651
509.58	0.12775	0.04334	0.04386	0.04387	0.04452	0.04487	0.04384	0.04444	0.04486	0.04442	0.04511	0.04375	0.04521	0.04413	0.0456	0.04487	0.04423	0.04301	0.04343	0.04271	0.04256	0.04227	0.04076	0.04038	0.04083	0.04066	0.03931	0.03923	0.03959	0.03946	0.03945	0.03915	0.03915	0.03963	0.03907	0.03806	0.039	0.0385	0.03843	0.03875	0.03754	0.03794	0.03807	0.03706	0.03688	0.0372	0.0362	0.0368	0.03602
510.04	0.12735	0.04326	0.04375	0.04394	0.04403	0.04446	0.04371	0.04441	0.04458	0.04397	0.04471	0.04362	0.04494	0.04432	0.04547	0.04488	0.04384	0.04306	0.04328	0.04233	0.04258	0.04151	0.04065	0.04023	0.04089	0.04032	0.03913	0.03897	0.03925	0.03896	0.03938	0.03863	0.0389	0.03958	0.03897	0.03786	0.0387	0.03832	0.03837	0.03851	0.03733	0.03818	0.03778	0.03662	0.03702	0.03698	0.03608	0.03648	0.03594
510.5	0.12745	0.04345	0.04359	0.04395	0.04437	0.04465	0.0438	0.04414	0.04451	0.04414	0.04448	0.0436	0.04449	0.04442	0.04547	0.0452	0.04371	0.04325	0.04369	0.04247	0.04267	0.04143	0.04075	0.04032	0.04078	0.04055	0.03919	0.03898	0.03936	0.03925	0.03978	0.03889	0.03909	0.03962	0.03931	0.03804	0.0386	0.03873	0.03845	0.0386	0.03729	0.03813	0.03831	0.03659	0.03721	0.03674	0.03621	0.03678	0.03624
510.96	0.1275	0.04322	0.04353	0.04412	0.04441	0.04485	0.04401	0.04461	0.04493	0.04429	0.04477	0.04411	0.04494	0.04433	0.0455	0.04544	0.04392	0.04369	0.04416	0.04231	0.04283	0.04143	0.04117	0.04059	0.04102	0.04057	0.03952	0.03918	0.0396	0.03987	0.03987	0.0392	0.03944	0.03955	0.03947	0.03862	0.03845	0.03846	0.03859	0.03835	0.03769	0.03834	0.03841	0.03697	0.03774	0.03674	0.03626	0.03698	0.03637
511.41	0.12737	0.04321	0.04366	0.04409	0.04413	0.04479	0.04377	0.0447	0.04501	0.0446	0.04438	0.04386	0.04456	0.04435	0.04528	0.04525	0.04415	0.04388	0.04402	0.04271	0.04291	0.0409	0.04114	0.04086	0.04105	0.04053	0.03951	0.03939	0.0396	0.04017	0.03954	0.03919	0.0394	0.0396	0.03962	0.0388	0.03832	0.03858	0.03883	0.03814	0.0383	0.03864	0.0384	0.03711	0.03775	0.03681	0.03641	0.03705	0.03629
511.87	0.12751	0.0432	0.0437	0.0437	0.04406	0.04466	0.04374	0.04517	0.04462	0.04451	0.04424	0.04366	0.04458	0.04474	0.04511	0.04507	0.04409	0.04393	0.04342	0.04288	0.04301	0.04067	0.04103	0.04105	0.04072	0.04021	0.03925	0.03937	0.03939	0.03976	0.0396	0.03939	0.03902	0.03977	0.03926	0.03894	0.03829	0.03825	0.03902	0.03797	0.03861	0.03837	0.03809	0.03726	0.03772	0.03659	0.03667	0.03725	0.03609
512.33	0.12714	0.04294	0.04345	0.0433	0.0439	0.04417	0.0437	0.04484	0.04413	0.04438	0.0441	0.04349	0.04446	0.04472	0.04496	0.04463	0.0438	0.04361	0.04337	0.04266	0.04301	0.04094	0.0405	0.04111	0.04051	0.03983	0.03926	0.03938	0.03951	0.03947	0.03945	0.03909	0.03879	0.03982	0.03875	0.03891	0.03851	0.03819	0.03895	0.03807	0.03791	0.03836	0.03778	0.03754	0.03765	0.03683	0.03642	0.0373	0.03606
512.79	0.12672	0.04247	0.04304	0.04296	0.04393	0.04376	0.04372	0.04478	0.04389	0.04415	0.04385	0.04351	0.04427	0.04464	0.04485	0.04455	0.04372	0.04332	0.04308	0.04246	0.04301	0.04065	0.04056	0.04089	0.0407	0.03963	0.03922	0.03937	0.03934	0.03939	0.03953	0.03876	0.03839	0.0396	0.03859	0.0389	0.03808	0.03744	0.03866	0.03798	0.03778	0.03807	0.0379	0.03739	0.03789	0.03678	0.03643	0.03738	0.03592
513.25	0.12675	0.0424	0.04288	0.04301	0.04367	0.04345	0.04374	0.04431	0.04403	0.04412	0.04352	0.04364	0.04445	0.04457	0.04465	0.04412	0.04377	0.04339	0.04265	0.04197	0.04285	0.04031	0.04056	0.04065	0.04043	0.03951	0.03918	0.03962	0.03968	0.03903	0.03918	0.03843	0.03791	0.03932	0.03835	0.03881	0.03771	0.0375	0.03898	0.03806	0.03782	0.03836	0.03798	0.03713	0.03808	0.03634	0.03616	0.03704	0.03592
513.7	0.12685	0.0425	0.04292	0.04319	0.04337	0.04329	0.04381	0.04443	0.04385	0.04391	0.04349	0.04356	0.04423	0.04448	0.04429	0.04419	0.04406	0.0432	0.04218	0.04168	0.0426	0.04012	0.04065	0.04058	0.04003	0.03961	0.03936	0.0397	0.03976	0.0391	0.03953	0.03851	0.03813	0.03924	0.0383	0.03897	0.03798	0.0378	0.03925	0.03792	0.03763	0.03818	0.03807	0.03636	0.03819	0.03621	0.03628	0.03722	0.03568
514.16	0.12681	0.0426	0.04297	0.0433	0.04357	0.04307	0.04376	0.04409	0.04423	0.0436	0.04389	0.04378	0.04394	0.04434	0.04407	0.04393	0.04461	0.04349	0.04186	0.04167	0.04252	0.03977	0.04024	0.0406	0.04008	0.03972	0.03978	0.0399	0.03968	0.03889	0.03975	0.03828	0.03815	0.03929	0.03833	0.03896	0.03801	0.03776	0.03918	0.03753	0.03753	0.03794	0.03795	0.03622	0.03806	0.03624	0.03599	0.03691	0.03565
514.62	0.12684	0.04252	0.04339	0.04365	0.04361	0.04265	0.04395	0.04386	0.0445	0.04356	0.04391	0.04376	0.04404	0.04477	0.0441	0.04376	0.0446	0.04397	0.04189	0.0417	0.04263	0.03982	0.04084	0.04061	0.04028	0.03979	0.04004	0.0397	0.03974	0.03905	0.04015	0.03829	0.03878	0.03949	0.03837	0.03886	0.03823	0.03812	0.03951	0.03758	0.03778	0.03824	0.03816	0.0366	0.03814	0.03629	0.03601	0.03666	0.03569
515.08	0.12722	0.04247	0.04325	0.04328	0.04335	0.04284	0.04388	0.04343	0.04458	0.04382	0.04408	0.04373	0.04416	0.04454	0.0442	0.04343	0.04465	0.04406	0.04173	0.04168	0.04265	0.04018	0.04091	0.04068	0.04025	0.04016	0.03985	0.03996	0.04008	0.03931	0.03985	0.03825	0.0391	0.03952	0.0384	0.03884	0.03833	0.03796	0.03931	0.03744	0.03772	0.03798	0.03831	0.03722	0.03818	0.03648	0.03631	0.03699	0.03614
515.54	0.1271	0.04232	0.04294	0.04294	0.04288	0.04222	0.04343	0.04329	0.04417	0.04383	0.04429	0.04377	0.04454	0.0441	0.04392	0.04319	0.04473	0.0436	0.04166	0.0417	0.0425	0.04032	0.04079	0.0406	0.04042	0.03959	0.03974	0.04012	0.04	0.0387	0.03976	0.03795	0.03885	0.03931	0.03844	0.0389	0.03824	0.03751	0.03901	0.03751	0.03783	0.03816	0.03775	0.03737	0.03791	0.03648	0.03603	0.03717	0.03591
515.99	0.12689	0.04247	0.04287	0.04306	0.043	0.04197	0.04324	0.04268	0.0441	0.04398	0.04417	0.04398	0.04453	0.04408	0.04403	0.04313	0.04464	0.04315	0.04169	0.04214	0.04246	0.04028	0.04088	0.04094	0.04034	0.03998	0.03981	0.04009	0.03957	0.03882	0.03951	0.03778	0.03882	0.03918	0.03887	0.03858	0.03843	0.03784	0.03887	0.03779	0.038	0.0381	0.03781	0.03732	0.03764	0.03665	0.03616	0.03727	0.03597
516.45	0.12722	0.04292	0.04347	0.04289	0.04314	0.04173	0.04369	0.04274	0.04418	0.04367	0.04416	0.04418	0.04515	0.04412	0.04442	0.04339	0.04439	0.04286	0.0417	0.04216	0.04246	0.04041	0.04106	0.04104	0.04035	0.03996	0.03971	0.03991	0.03982	0.03892	0.0396	0.03799	0.03932	0.03895	0.03873	0.03874	0.03827	0.03795	0.03844	0.03769	0.03785	0.03811	0.03808	0.03743	0.03731	0.0369	0.03598	0.03698	0.03604
516.91	0.12734	0.04292	0.04341	0.04296	0.04332	0.04195	0.04356	0.04279	0.04393	0.04377	0.04447	0.04425	0.04502	0.04379	0.04444	0.04338	0.04446	0.04294	0.04175	0.04197	0.04254	0.04078	0.04139	0.04091	0.0406	0.03993	0.03984	0.03976	0.03982	0.0393	0.03931	0.03812	0.03952	0.03869	0.03924	0.03881	0.03851	0.03822	0.03868	0.03775	0.0376	0.03797	0.0381	0.03746	0.03723	0.0371	0.03594	0.03664	0.0362
517.37	0.12766	0.04319	0.04343	0.04317	0.04356	0.04219	0.04386	0.04323	0.04438	0.04393	0.0447	0.0444	0.04516	0.04362	0.04448	0.04364	0.04446	0.04326	0.04173	0.04227	0.04221	0.04055	0.04189	0.04066	0.04083	0.04011	0.04007	0.03955	0.03995	0.03946	0.03917	0.03815	0.03983	0.03874	0.0397	0.03884	0.03868	0.03874	0.03881	0.03808	0.03788	0.03798	0.03816	0.03771	0.03731	0.03725	0.03601	0.0368	0.03638
517.82	0.1278	0.04347	0.04401	0.04341	0.04351	0.04238	0.04394	0.04347	0.04466	0.04417	0.04497	0.04453	0.04515	0.04359	0.04463	0.04382	0.04426	0.04332	0.04179	0.04279	0.04231	0.04062	0.04161	0.04096	0.04096	0.04048	0.04022	0.03975	0.04006	0.03975	0.03912	0.03832	0.04005	0.0387	0.03983	0.03883	0.03864	0.03943	0.03903	0.03808	0.03814	0.03816	0.03861	0.03761	0.03726	0.03739	0.03626	0.03683	0.03677
518.28	0.12782	0.04354	0.04467	0.04344	0.04388	0.0426	0.04413	0.04368	0.04521	0.04459	0.04527	0.04506	0.0455	0.0437	0.04451	0.0442	0.04422	0.04364	0.04236	0.04325	0.04249	0.04089	0.04188	0.04148	0.04123	0.0411	0.04036	0.03971	0.04007	0.04018	0.03961	0.03861	0.04023	0.03903	0.03998	0.03886	0.03899	0.03979	0.03886	0.03806	0.03798	0.03803	0.03875	0.03792	0.03736	0.03778	0.0366	0.03731	0.03695
518.74	0.12781	0.04385	0.04477	0.04356	0.04374	0.04269	0.0442	0.04363	0.04548	0.04462	0.0453	0.04536	0.04588	0.04377	0.04496	0.04433	0.04391	0.044	0.04263	0.04322	0.0426	0.04116	0.04197	0.04157	0.0418	0.04107	0.04032	0.03965	0.04032	0.0405	0.03934	0.03899	0.04	0.03937	0.0402	0.03905	0.03891	0.03991	0.0388	0.03818	0.03855	0.03864	0.03898	0.03865	0.03738	0.03771	0.03662	0.03742	0.03755
519.2	0.12748	0.04399	0.04457	0.04382	0.0439	0.04283	0.04436	0.04405	0.04556	0.04506	0.0452	0.04531	0.04627	0.04386	0.04504	0.0445	0.04362	0.04391	0.04301	0.04318	0.0427	0.04138	0.04225	0.0418	0.04208	0.04124	0.04044	0.03981	0.04029	0.04083	0.03955	0.03934	0.04022	0.03944	0.04037	0.03926	0.03916	0.03989	0.03922	0.03838	0.03853	0.03887	0.0392	0.03844	0.03762	0.03765	0.03705	0.03761	0.03763
519.66	0.12759	0.0444	0.04465	0.04368	0.04425	0.0431	0.04475	0.04409	0.04558	0.04526	0.04514	0.04567	0.04653	0.04378	0.04501	0.04441	0.04348	0.04402	0.04274	0.04348	0.04301	0.04175	0.04228	0.04181	0.04238	0.04141	0.04076	0.04	0.04025	0.041	0.0397	0.03933	0.04013	0.03931	0.04085	0.0396	0.03885	0.03982	0.03943	0.03857	0.03871	0.03884	0.03882	0.03819	0.03781	0.03759	0.03716	0.03798	0.0379
520.11	0.12782	0.04483	0.04511	0.04354	0.04498	0.04323	0.04492	0.04461	0.04576	0.04542	0.04551	0.04621	0.04694	0.04384	0.04502	0.04472	0.04394	0.04417	0.04334	0.04371	0.04331	0.04189	0.04246	0.042	0.04269	0.04148	0.04108	0.04052	0.04037	0.04124	0.0402	0.03958	0.0405	0.03958	0.04107	0.03973	0.03892	0.04021	0.03976	0.03892	0.03895	0.03911	0.03893	0.03812	0.03783	0.03756	0.03712	0.03808	0.03794
520.57	0.12771	0.04489	0.04532	0.04424	0.04537	0.0437	0.04507	0.04505	0.04611	0.0459	0.04523	0.04628	0.04706	0.04417	0.04537	0.04518	0.04442	0.04473	0.04341	0.04416	0.04365	0.04203	0.04294	0.04226	0.04285	0.04231	0.04175	0.04087	0.0407	0.04166	0.0402	0.03992	0.04104	0.03987	0.04146	0.03958	0.03921	0.04071	0.03994	0.03914	0.03898	0.03926	0.03947	0.03847	0.03811	0.03765	0.03734	0.03804	0.03852
521.03	0.12789	0.04536	0.04546	0.04422	0.04546	0.04413	0.04539	0.04573	0.04625	0.04575	0.04529	0.04619	0.0469	0.04438	0.04525	0.04551	0.04458	0.04515	0.04325	0.04408	0.04358	0.0423	0.04277	0.04245	0.0428	0.04215	0.0419	0.04116	0.04086	0.04149	0.04013	0.03978	0.04113	0.04001	0.0409	0.03993	0.03921	0.04086	0.04006	0.03898	0.03867	0.03959	0.03948	0.03869	0.0383	0.03797	0.03759	0.03789	0.03848
521.49	0.12806	0.04514	0.04493	0.04453	0.0457	0.04453	0.04509	0.04588	0.04593	0.04615	0.04558	0.0462	0.04652	0.04441	0.04552	0.04545	0.04473	0.04542	0.04354	0.04436	0.04362	0.04241	0.04282	0.04285	0.04276	0.04222	0.04218	0.04114	0.04124	0.04115	0.0402	0.03998	0.04081	0.04042	0.04088	0.0399	0.03944	0.04082	0.04069	0.03938	0.03858	0.03944	0.03915	0.03902	0.03862	0.03779	0.03781	0.03823	0.03888
521.94	0.12758	0.04525	0.04484	0.04464	0.04563	0.04455	0.04527	0.04567	0.04616	0.04627	0.04555	0.0464	0.04654	0.04478	0.04592	0.04522	0.04446	0.04501	0.04381	0.04439	0.04351	0.04234	0.0428	0.04298	0.04301	0.04236	0.04237	0.04116	0.04122	0.04114	0.04034	0.04	0.04118	0.04076	0.04071	0.03993	0.03963	0.0406	0.04049	0.03926	0.03882	0.03966	0.03929	0.03911	0.03886	0.03804	0.03768	0.03851	0.03905
522.4	0.12767	0.04551	0.04501	0.04518	0.04571	0.04476	0.04519	0.04555	0.04635	0.04647	0.04541	0.04634	0.04675	0.0448	0.04586	0.04543	0.04434	0.04457	0.04408	0.0444	0.0441	0.04232	0.04281	0.04326	0.04276	0.04208	0.04243	0.0414	0.04142	0.04133	0.04049	0.04022	0.04122	0.04077	0.04044	0.03989	0.03969	0.04051	0.04038	0.03897	0.03929	0.03975	0.03956	0.0389	0.03913	0.03806	0.03786	0.03827	0.03933
522.86	0.1276	0.04542	0.04485	0.04507	0.04578	0.04464	0.045	0.04533	0.04624	0.04613	0.04532	0.04639	0.04679	0.04507	0.04589	0.04549	0.04426	0.0447	0.04406	0.04439	0.04408	0.04227	0.04281	0.04292	0.0424	0.04174	0.0425	0.04103	0.04159	0.04098	0.04076	0.04025	0.04136	0.04054	0.04052	0.03973	0.03994	0.04055	0.04022	0.03916	0.03915	0.03968	0.03899	0.03917	0.03913	0.03767	0.03796	0.03828	0.03894
523.32	0.12752	0.04544	0.04465	0.04502	0.04567	0.04493	0.04502	0.04546	0.04638	0.04569	0.04507	0.04604	0.04648	0.04497	0.04622	0.04553	0.04436	0.04448	0.04412	0.04417	0.044	0.04226	0.04247	0.04286	0.04221	0.04131	0.04234	0.04115	0.04134	0.04072	0.04047	0.04041	0.0414	0.04044	0.04069	0.03976	0.04008	0.04054	0.04028	0.03917	0.03923	0.03973	0.03891	0.03915	0.03904	0.03751	0.03784	0.03815	0.03876
523.77	0.1273	0.04544	0.04461	0.04503	0.04594	0.04535	0.04506	0.04567	0.04628	0.0459	0.04517	0.04613	0.04644	0.04506	0.0461	0.04549	0.04433	0.04452	0.04414	0.04459	0.04393	0.04225	0.04246	0.04298	0.04188	0.04159	0.04235	0.04134	0.04113	0.04047	0.04052	0.04017	0.04168	0.04044	0.04065	0.0395	0.03986	0.0403	0.04017	0.03923	0.03899	0.03941	0.03922	0.03938	0.03897	0.03764	0.03797	0.03827	0.0384
524.23	0.12744	0.04553	0.04515	0.0446	0.04596	0.04515	0.04514	0.04556	0.04615	0.0458	0.04522	0.04611	0.04611	0.04522	0.04613	0.04556	0.0441	0.04462	0.04408	0.04488	0.04379	0.04251	0.04258	0.04294	0.04168	0.04155	0.04214	0.04096	0.04128	0.04046	0.04054	0.03998	0.04154	0.04073	0.04075	0.03974	0.03959	0.0404	0.03983	0.03945	0.03905	0.0392	0.03934	0.03945	0.03873	0.03787	0.03821	0.0383	0.03846
524.69	0.12743	0.04545	0.04513	0.04477	0.0455	0.04539	0.04483	0.04588	0.04587	0.04568	0.04542	0.04593	0.04603	0.04514	0.04631	0.04573	0.04461	0.04428	0.04461	0.04464	0.0436	0.04269	0.04259	0.04254	0.04153	0.04191	0.0421	0.0409	0.04126	0.04046	0.04042	0.04019	0.04139	0.04086	0.0405	0.03983	0.03986	0.04056	0.03964	0.03949	0.03912	0.03919	0.03965	0.03952	0.03877	0.03802	0.03823	0.03832	0.03842
525.15	0.12702	0.04537	0.04499	0.04521	0.04532	0.0455	0.04495	0.04586	0.04568	0.04576	0.04523	0.04557	0.04575	0.04549	0.04644	0.04603	0.04438	0.04435	0.04473	0.04446	0.04366	0.04285	0.04258	0.04255	0.04157	0.04181	0.04211	0.0404	0.04117	0.04058	0.04037	0.04027	0.04081	0.04105	0.04053	0.04005	0.03982	0.04071	0.03991	0.03964	0.03921	0.03916	0.03965	0.0392	0.03901	0.03798	0.03824	0.03837	0.03815
525.6	0.12733	0.04544	0.04527	0.04497	0.04515	0.04535	0.04489	0.04599	0.04545	0.04524	0.04548	0.04551	0.04571	0.04545	0.04605	0.04575	0.04428	0.04384	0.04471	0.04407	0.04344	0.04282	0.04232	0.04256	0.04121	0.04166	0.04177	0.04	0.04086	0.04082	0.04016	0.0401	0.04046	0.04114	0.04017	0.04014	0.03967	0.04063	0.03989	0.03934	0.03923	0.039	0.0392	0.03891	0.03861	0.03779	0.03805	0.03856	0.03781
526.06	0.12751	0.04519	0.04533	0.04517	0.04538	0.04532	0.04486	0.04556	0.0455	0.04543	0.0454	0.04529	0.04563	0.0455	0.04611	0.04589	0.04448	0.04409	0.04488	0.04403	0.04377	0.04269	0.04247	0.04225	0.04117	0.0419	0.04159	0.04008	0.04094	0.04076	0.04018	0.04003	0.04048	0.04108	0.04056	0.03993	0.03983	0.04055	0.04023	0.03956	0.0394	0.0388	0.03942	0.03877	0.03869	0.03759	0.03799	0.03895	0.03783
526.52	0.12766	0.04483	0.04552	0.04504	0.04548	0.04558	0.04514	0.04571	0.04585	0.04512	0.04567	0.04532	0.04568	0.04587	0.0461	0.04596	0.04472	0.04409	0.04486	0.0437	0.04399	0.04302	0.04265	0.04216	0.04122	0.042	0.04153	0.04054	0.04068	0.04108	0.04041	0.03997	0.04088	0.04111	0.04096	0.03977	0.03987	0.04087	0.04021	0.03946	0.03969	0.03922	0.03951	0.03848	0.03876	0.03767	0.03834	0.03864	0.03761
526.97	0.12771	0.04476	0.04569	0.04519	0.04556	0.04522	0.04548	0.0458	0.04584	0.04521	0.0453	0.04534	0.04591	0.04593	0.04568	0.04638	0.04513	0.04455	0.04498	0.04393	0.04442	0.0432	0.04254	0.04235	0.04131	0.04197	0.04142	0.04076	0.04073	0.04089	0.04059	0.03982	0.04058	0.04098	0.04094	0.03982	0.0399	0.04103	0.04049	0.03976	0.03986	0.03932	0.03957	0.0387	0.03903	0.03725	0.03875	0.03876	0.03754
527.43	0.12784	0.04454	0.04613	0.04482	0.0457	0.04527	0.04555	0.04601	0.04566	0.0449	0.04539	0.04561	0.0459	0.04608	0.04562	0.04628	0.04557	0.04501	0.04476	0.04424	0.04428	0.04357	0.04253	0.04222	0.04192	0.04227	0.04121	0.04069	0.04045	0.04086	0.04048	0.03968	0.04073	0.04104	0.04085	0.03969	0.03963	0.04119	0.04064	0.03982	0.03917	0.03926	0.03933	0.0389	0.03889	0.03724	0.03895	0.03907	0.03717
527.89	0.12814	0.04434	0.04645	0.0452	0.04587	0.04521	0.04574	0.04593	0.04554	0.0451	0.04542	0.04593	0.04601	0.046	0.0458	0.04629	0.04588	0.04511	0.04488	0.04394	0.04408	0.04385	0.0425	0.04273	0.04197	0.04235	0.04095	0.04101	0.04015	0.04107	0.04039	0.04005	0.0405	0.04104	0.04079	0.03974	0.03965	0.04108	0.04065	0.03944	0.03912	0.0394	0.03946	0.03898	0.0388	0.03764	0.03861	0.03902	0.03754
528.35	0.12804	0.0442	0.04637	0.04528	0.04583	0.04487	0.04587	0.04562	0.04515	0.04541	0.04594	0.04591	0.04593	0.04579	0.04583	0.04619	0.04602	0.04531	0.04461	0.04387	0.04392	0.04417	0.04281	0.04272	0.04222	0.04231	0.04122	0.04111	0.04018	0.04141	0.04034	0.03996	0.04044	0.04115	0.04055	0.03971	0.04007	0.04108	0.04077	0.03942	0.03908	0.03899	0.0398	0.03894	0.03903	0.03749	0.03867	0.03903	0.03781
528.8	0.12813	0.04398	0.04627	0.04549	0.04565	0.04463	0.04605	0.04539	0.04528	0.04532	0.04592	0.04575	0.04582	0.04598	0.04596	0.04616	0.04587	0.04535	0.04464	0.04392	0.04387	0.04407	0.04274	0.04282	0.04218	0.04206	0.04121	0.04083	0.04017	0.04129	0.0405	0.03998	0.04014	0.04095	0.04056	0.03946	0.04028	0.04103	0.0408	0.03923	0.03897	0.03933	0.03954	0.03876	0.03913	0.03745	0.03866	0.03933	0.03799
529.26	0.12833	0.0437	0.04583	0.04561	0.04576	0.04487	0.04584	0.04548	0.04541	0.04528	0.0464	0.04606	0.0459	0.04599	0.04613	0.04597	0.04636	0.04538	0.0446	0.0437	0.04384	0.04386	0.04291	0.04319	0.04237	0.04185	0.04118	0.04104	0.04033	0.04136	0.04054	0.04036	0.04014	0.04094	0.04035	0.0391	0.04053	0.04126	0.04116	0.03931	0.0391	0.03948	0.03966	0.03892	0.03929	0.03757	0.03815	0.03931	0.03808
529.72	0.12846	0.04362	0.04608	0.04559	0.04619	0.04478	0.04597	0.04516	0.0458	0.04558	0.04618	0.04618	0.04607	0.04609	0.04598	0.04595	0.04612	0.04563	0.04434	0.04412	0.0441	0.0437	0.04302	0.04347	0.04257	0.0415	0.04105	0.04115	0.04039	0.04153	0.04052	0.04019	0.04051	0.04133	0.04053	0.03905	0.04088	0.04115	0.04146	0.03937	0.03885	0.03944	0.03957	0.03869	0.03955	0.03752	0.03821	0.03915	0.03805
530.17	0.12845	0.04354	0.04633	0.04576	0.04601	0.04498	0.04619	0.04489	0.04607	0.04545	0.04629	0.04653	0.04657	0.04606	0.04599	0.04569	0.04609	0.0458	0.04396	0.04433	0.04428	0.04324	0.04309	0.04349	0.04239	0.04172	0.04095	0.04138	0.04049	0.04159	0.04072	0.04	0.04038	0.04119	0.04032	0.03924	0.04093	0.0411	0.04123	0.0393	0.03916	0.03927	0.03977	0.03928	0.03955	0.03776	0.03837	0.03896	0.03813
530.63	0.12848	0.04324	0.04611	0.04577	0.04597	0.04538	0.04647	0.04494	0.04645	0.04574	0.04636	0.04684	0.04662	0.04618	0.04664	0.04584	0.04604	0.04616	0.04381	0.04454	0.04394	0.04332	0.04334	0.04339	0.04284	0.04151	0.04081	0.04172	0.04085	0.04134	0.04114	0.04033	0.04082	0.0413	0.04045	0.03948	0.04076	0.04098	0.04148	0.03983	0.03921	0.03939	0.04024	0.03949	0.0402	0.03803	0.03845	0.03876	0.03851
531.09	0.1281	0.04325	0.04648	0.04575	0.04598	0.04527	0.04666	0.04516	0.04634	0.04559	0.04664	0.04686	0.04671	0.04603	0.04676	0.04573	0.04589	0.04545	0.04363	0.04481	0.04367	0.04356	0.04309	0.04313	0.04289	0.04135	0.04101	0.04143	0.04099	0.04153	0.04139	0.04057	0.04047	0.04133	0.04027	0.03914	0.04073	0.04108	0.04105	0.03978	0.03897	0.03966	0.03987	0.0394	0.04033	0.03814	0.03836	0.03854	0.03864
531.55	0.12785	0.04369	0.04619	0.04596	0.04615	0.0449	0.04683	0.04514	0.04633	0.0456	0.04645	0.04697	0.04693	0.04588	0.04657	0.04565	0.04584	0.04531	0.04381	0.04511	0.04369	0.04356	0.04287	0.04291	0.04309	0.04129	0.04112	0.0413	0.04093	0.04143	0.04131	0.04059	0.04022	0.04127	0.03994	0.03943	0.0409	0.04085	0.04068	0.04024	0.03909	0.03959	0.04025	0.0393	0.04037	0.03839	0.03825	0.03854	0.03861
532	0.1285	0.04379	0.04637	0.04593	0.04639	0.04519	0.04668	0.0451	0.04665	0.04568	0.0464	0.04712	0.04685	0.04613	0.04692	0.04579	0.04587	0.0457	0.04393	0.04512	0.04353	0.04385	0.04327	0.04297	0.0431	0.0408	0.04098	0.04125	0.04119	0.04144	0.04135	0.04085	0.04043	0.04144	0.04008	0.03925	0.04102	0.0412	0.04059	0.04048	0.03911	0.03966	0.04025	0.03941	0.04012	0.0386	0.03812	0.03845	0.03824
532.46	0.12836	0.04393	0.04605	0.04616	0.04638	0.04503	0.04687	0.04527	0.04643	0.04594	0.04655	0.04693	0.0472	0.04606	0.04703	0.04611	0.04569	0.04545	0.04442	0.04476	0.04346	0.04374	0.04327	0.04309	0.04286	0.04084	0.04129	0.04185	0.04129	0.04138	0.04175	0.041	0.04032	0.04112	0.04035	0.03931	0.04138	0.04095	0.04069	0.04072	0.03943	0.04026	0.04046	0.03965	0.04048	0.03852	0.038	0.03834	0.03846
532.92	0.12814	0.04434	0.04595	0.04641	0.04642	0.04546	0.04718	0.04557	0.0467	0.0463	0.04658	0.04658	0.04768	0.04601	0.04712	0.04611	0.04561	0.04569	0.04472	0.04501	0.04379	0.0441	0.04357	0.04312	0.04297	0.04104	0.04166	0.04185	0.04173	0.04163	0.04196	0.04095	0.04022	0.04101	0.04068	0.03955	0.04141	0.04104	0.04084	0.04121	0.03968	0.04061	0.04049	0.03988	0.04099	0.03861	0.03842	0.03841	0.03821
533.37	0.12836	0.04472	0.04622	0.04662	0.04622	0.04571	0.04699	0.04545	0.04691	0.04643	0.04654	0.04667	0.04793	0.04638	0.04707	0.04625	0.04535	0.04556	0.04451	0.0454	0.04381	0.0441	0.04367	0.0431	0.04339	0.04153	0.04187	0.04175	0.04186	0.04185	0.04223	0.04127	0.04026	0.0409	0.04086	0.03956	0.04085	0.0408	0.04062	0.04109	0.03999	0.04117	0.04007	0.04009	0.04084	0.03854	0.03826	0.0385	0.03841
533.83	0.12883	0.04502	0.04636	0.04651	0.0464	0.04617	0.04691	0.04562	0.04712	0.04647	0.04677	0.047	0.04824	0.04649	0.04701	0.04635	0.04608	0.04548	0.04441	0.04531	0.04432	0.04445	0.04359	0.04288	0.04367	0.04164	0.04194	0.04205	0.04223	0.04207	0.04255	0.04128	0.04052	0.04108	0.04101	0.0399	0.04083	0.04093	0.04058	0.04112	0.04052	0.04111	0.04007	0.03996	0.04087	0.03846	0.03834	0.03823	0.03819
534.29	0.12906	0.04525	0.0468	0.04728	0.04673	0.04618	0.04728	0.04583	0.04742	0.0468	0.04684	0.04729	0.04843	0.04697	0.04701	0.04686	0.04618	0.04567	0.04431	0.04554	0.04442	0.04462	0.04349	0.04256	0.04378	0.04227	0.04245	0.04289	0.04237	0.04224	0.04303	0.04121	0.04076	0.04144	0.04132	0.04028	0.04093	0.04084	0.04082	0.04096	0.04085	0.041	0.04031	0.04005	0.04129	0.03842	0.03837	0.03837	0.03847
534.74	0.12886	0.04541	0.04692	0.0474	0.04686	0.04647	0.04763	0.04629	0.04755	0.04692	0.04774	0.04768	0.04838	0.04722	0.04718	0.04759	0.04673	0.04605	0.04477	0.04566	0.04454	0.04475	0.04378	0.04342	0.04369	0.04253	0.04286	0.04325	0.04289	0.04246	0.04329	0.04172	0.04079	0.04134	0.04173	0.04046	0.04088	0.0412	0.04096	0.04127	0.04138	0.04156	0.04072	0.04037	0.0413	0.0386	0.03843	0.03839	0.03886
535.2	0.12941	0.04586	0.04697	0.04764	0.04686	0.04635	0.04779	0.047	0.04776	0.04725	0.04796	0.04814	0.04829	0.04747	0.04728	0.04832	0.04733	0.04604	0.04525	0.04605	0.04432	0.04545	0.04398	0.044	0.04369	0.04297	0.04326	0.04332	0.04333	0.04277	0.04328	0.04201	0.04142	0.04156	0.04201	0.0408	0.04124	0.04124	0.04135	0.04143	0.04169	0.04197	0.041	0.04035	0.0413	0.03914	0.03858	0.039	0.03935
535.66	0.12947	0.04655	0.0472	0.04831	0.04669	0.04644	0.0481	0.04741	0.04764	0.04738	0.04793	0.04828	0.04878	0.0477	0.04743	0.04847	0.04749	0.04647	0.04572	0.04626	0.04523	0.04556	0.04419	0.04446	0.0439	0.04323	0.04368	0.04353	0.04338	0.04304	0.043	0.04209	0.04152	0.04142	0.04228	0.04103	0.04184	0.04171	0.04135	0.04157	0.04212	0.04219	0.04131	0.04046	0.0412	0.03942	0.03875	0.03894	0.03927
536.11	0.12975	0.04674	0.04722	0.04842	0.04692	0.04672	0.04817	0.04769	0.04782	0.04782	0.04798	0.04874	0.04914	0.04801	0.04762	0.04869	0.04784	0.04722	0.04578	0.04626	0.04554	0.04535	0.04439	0.04497	0.04407	0.04369	0.04383	0.04401	0.04334	0.0435	0.04323	0.04214	0.04208	0.04188	0.04269	0.04158	0.04219	0.04152	0.04184	0.04151	0.04257	0.04206	0.04152	0.04101	0.04111	0.03962	0.03914	0.03953	0.0396
536.57	0.12992	0.04717	0.04761	0.04875	0.04688	0.04735	0.04789	0.048	0.04824	0.04801	0.04814	0.04911	0.04913	0.04838	0.04768	0.0492	0.04807	0.04755	0.04591	0.04628	0.04557	0.04549	0.04455	0.04536	0.04401	0.04394	0.04408	0.04442	0.0437	0.04363	0.04323	0.04244	0.04261	0.04207	0.04318	0.04183	0.04225	0.04178	0.04228	0.04136	0.04232	0.04214	0.04149	0.04099	0.04115	0.03966	0.03905	0.0396	0.03982
537.03	0.12977	0.04749	0.04752	0.04906	0.04709	0.04785	0.04812	0.04838	0.04836	0.04796	0.04852	0.04914	0.04945	0.04886	0.04778	0.04943	0.04799	0.04773	0.0459	0.04673	0.0457	0.04515	0.04454	0.04571	0.04415	0.04483	0.04463	0.04467	0.04346	0.04406	0.04335	0.04278	0.04305	0.04244	0.04353	0.04254	0.04243	0.04155	0.0421	0.04137	0.04244	0.04259	0.04175	0.04099	0.04158	0.0403	0.03914	0.03952	0.04036
537.48	0.12998	0.04764	0.04743	0.04901	0.04737	0.04815	0.0481	0.0482	0.04863	0.0484	0.0486	0.0498	0.04933	0.04892	0.04819	0.04955	0.04823	0.04828	0.04584	0.04707	0.04601	0.04526	0.04473	0.04571	0.04412	0.04484	0.04472	0.04462	0.04375	0.04432	0.04342	0.04324	0.04304	0.04307	0.04409	0.04254	0.04254	0.04155	0.04239	0.04122	0.04254	0.04251	0.04201	0.04118	0.04133	0.04033	0.03928	0.0397	0.03994
537.94	0.13031	0.04783	0.04716	0.04864	0.04777	0.04828	0.04784	0.04854	0.04861	0.04835	0.049	0.05021	0.0494	0.04931	0.04827	0.04962	0.04854	0.04824	0.04589	0.04714	0.04646	0.04509	0.04504	0.04552	0.04442	0.04508	0.04492	0.04499	0.04378	0.04416	0.04335	0.04315	0.04334	0.04369	0.04384	0.04299	0.04267	0.04202	0.04288	0.04123	0.04275	0.04266	0.04248	0.0409	0.04131	0.04042	0.03967	0.04001	0.04004
538.4	0.1304	0.04791	0.04737	0.04855	0.04794	0.04849	0.04812	0.04918	0.04891	0.04868	0.04894	0.05034	0.04945	0.04989	0.04858	0.05002	0.04899	0.04864	0.04649	0.04757	0.04713	0.04513	0.04496	0.0456	0.04425	0.04526	0.04476	0.04527	0.04416	0.04398	0.04349	0.04317	0.04357	0.0441	0.04414	0.04346	0.04307	0.04249	0.04338	0.04151	0.04289	0.04271	0.04292	0.0412	0.04169	0.04093	0.04004	0.04017	0.04005
538.85	0.13015	0.04805	0.04758	0.04834	0.04805	0.04835	0.04829	0.04917	0.04881	0.0489	0.04858	0.0501	0.04953	0.04965	0.04877	0.04999	0.04879	0.04889	0.04659	0.04777	0.04691	0.0451	0.04522	0.04605	0.04436	0.04574	0.04498	0.04571	0.0439	0.04392	0.04311	0.04314	0.04351	0.04412	0.04429	0.04352	0.0433	0.04258	0.0435	0.04176	0.04284	0.04259	0.04284	0.04147	0.04178	0.04109	0.04037	0.03988	0.04038
539.31	0.13002	0.04799	0.04713	0.04784	0.04766	0.04829	0.04809	0.04904	0.04861	0.04885	0.04807	0.04993	0.04951	0.04922	0.04867	0.0497	0.04867	0.04896	0.04666	0.04771	0.04673	0.04498	0.04519	0.04601	0.04399	0.04559	0.04446	0.04483	0.04376	0.04384	0.04303	0.04309	0.04305	0.04342	0.04386	0.04326	0.04345	0.04256	0.04335	0.04176	0.04261	0.04274	0.04227	0.04133	0.04149	0.04103	0.04069	0.03985	0.04039
539.77	0.13019	0.04772	0.04682	0.04793	0.04764	0.04791	0.04754	0.0489	0.04835	0.04861	0.04752	0.04987	0.04936	0.04912	0.04868	0.04894	0.04821	0.04855	0.04663	0.04693	0.04634	0.0449	0.04485	0.04526	0.04388	0.04562	0.04413	0.0449	0.04363	0.0433	0.04307	0.0426	0.04308	0.04343	0.04349	0.04303	0.04323	0.04242	0.0432	0.04157	0.04232	0.04237	0.0417	0.04116	0.04103	0.04097	0.04101	0.03983	0.04023
540.22	0.12958	0.04715	0.04663	0.0476	0.0477	0.04816	0.04756	0.04888	0.04808	0.04862	0.04737	0.04957	0.04909	0.04907	0.04846	0.04855	0.04764	0.0486	0.04617	0.04673	0.04625	0.04449	0.04463	0.045	0.04407	0.04551	0.04382	0.04479	0.04317	0.04287	0.04296	0.04245	0.04288	0.04331	0.04355	0.04288	0.04314	0.04256	0.04287	0.04142	0.04162	0.04226	0.04126	0.04103	0.0407	0.0405	0.04085	0.03933	0.04007
540.68	0.12971	0.04639	0.04636	0.04679	0.04793	0.04801	0.04693	0.04805	0.04788	0.0486	0.0476	0.04938	0.04837	0.04874	0.04771	0.04823	0.04753	0.04783	0.0458	0.04623	0.04549	0.04439	0.04415	0.04481	0.04343	0.04533	0.04373	0.04412	0.04284	0.04259	0.04307	0.04216	0.04216	0.04336	0.04335	0.04233	0.04265	0.04209	0.04277	0.04134	0.04126	0.04188	0.04075	0.04053	0.04043	0.04036	0.04061	0.03962	0.03994
541.14	0.13001	0.04593	0.04608	0.04702	0.04797	0.0477	0.04714	0.04792	0.04795	0.04824	0.04751	0.04923	0.04824	0.04855	0.04755	0.04817	0.04742	0.04766	0.04563	0.04586	0.04553	0.04425	0.04393	0.04506	0.04356	0.04488	0.04376	0.04393	0.04299	0.04207	0.04288	0.04221	0.04197	0.04307	0.04303	0.04221	0.04265	0.04233	0.04266	0.04154	0.04095	0.04177	0.04092	0.03996	0.04026	0.04012	0.04027	0.03941	0.0397
541.59	0.12965	0.04548	0.04596	0.04651	0.04767	0.04723	0.04693	0.04777	0.04759	0.04806	0.04751	0.04909	0.0481	0.04839	0.04759	0.04759	0.0474	0.04773	0.04564	0.04576	0.04553	0.04409	0.04402	0.04468	0.04334	0.04458	0.04349	0.04355	0.04295	0.04205	0.04275	0.04209	0.04186	0.04303	0.04294	0.04194	0.04226	0.04199	0.04258	0.04125	0.04126	0.04137	0.04067	0.04024	0.04035	0.04019	0.04021	0.03968	0.03986
542.05	0.12963	0.04535	0.04614	0.04651	0.04794	0.04689	0.04663	0.0476	0.04733	0.04823	0.04788	0.04896	0.04814	0.04802	0.04757	0.04753	0.04758	0.04723	0.046	0.04544	0.0454	0.0442	0.0437	0.04437	0.04343	0.04476	0.0432	0.04327	0.04349	0.04216	0.0426	0.04161	0.04157	0.04299	0.04302	0.04166	0.04196	0.04235	0.04276	0.04115	0.04145	0.04095	0.0405	0.04017	0.04044	0.03992	0.04054	0.03981	0.04003
542.51	0.12959	0.04542	0.04635	0.04651	0.04783	0.04703	0.0468	0.04803	0.04759	0.048	0.04816	0.04873	0.04824	0.04861	0.04743	0.0473	0.04753	0.04714	0.04605	0.0457	0.04557	0.04443	0.04373	0.04463	0.0435	0.04495	0.04323	0.04291	0.04358	0.04238	0.04263	0.04162	0.04178	0.04319	0.04282	0.04172	0.04177	0.043	0.04287	0.04102	0.04176	0.04103	0.04054	0.03976	0.04088	0.04017	0.04067	0.0401	0.04075
542.96	0.12964	0.04549	0.04675	0.04662	0.0474	0.0469	0.04718	0.04792	0.04768	0.04835	0.04828	0.04875	0.04813	0.04907	0.04748	0.04776	0.04751	0.04715	0.04626	0.046	0.04533	0.04452	0.04334	0.04494	0.04355	0.04498	0.04314	0.04288	0.04359	0.04294	0.04293	0.04204	0.04208	0.04332	0.0433	0.04173	0.04204	0.04315	0.04279	0.04126	0.0419	0.0406	0.04024	0.0401	0.04098	0.04044	0.04049	0.04032	0.04113
543.42	0.1301	0.04588	0.04664	0.04671	0.04768	0.04702	0.04718	0.04811	0.04781	0.0484	0.04879	0.04883	0.04818	0.04853	0.04757	0.04772	0.04706	0.04735	0.04617	0.04571	0.04482	0.04444	0.04345	0.04514	0.04366	0.04457	0.04323	0.04309	0.04348	0.04302	0.0426	0.04202	0.04216	0.04321	0.04321	0.04173	0.04199	0.04321	0.04275	0.04141	0.04222	0.04058	0.04042	0.04005	0.04085	0.04076	0.04045	0.04026	0.04112
543.87	0.1305	0.04601	0.04695	0.04741	0.04792	0.04716	0.04734	0.04831	0.04801	0.0487	0.04937	0.04925	0.04821	0.04891	0.04762	0.0486	0.04745	0.04753	0.04657	0.04571	0.04508	0.04492	0.0437	0.04523	0.04401	0.04464	0.04369	0.04291	0.04398	0.04351	0.04317	0.04247	0.04256	0.04376	0.04351	0.04188	0.04197	0.0436	0.04323	0.04193	0.04256	0.04089	0.04075	0.04018	0.04106	0.04111	0.04025	0.04063	0.04104
544.33	0.13075	0.04613	0.04726	0.0475	0.04817	0.0472	0.04749	0.04827	0.0482	0.04884	0.04971	0.04914	0.04843	0.04914	0.04761	0.04867	0.04746	0.04787	0.0465	0.04583	0.04564	0.04515	0.04382	0.04569	0.04425	0.04444	0.04413	0.04352	0.04442	0.04353	0.04293	0.04281	0.04283	0.04427	0.04392	0.04199	0.04202	0.0439	0.04323	0.04237	0.04282	0.04115	0.04101	0.04057	0.04094	0.04124	0.04057	0.04072	0.04111
544.79	0.131	0.04637	0.04725	0.04717	0.04807	0.04741	0.0478	0.04827	0.04823	0.04914	0.04957	0.04882	0.04869	0.04926	0.04764	0.04891	0.04782	0.04808	0.04651	0.04664	0.04593	0.04497	0.04382	0.04588	0.04412	0.04442	0.04408	0.04333	0.04439	0.0437	0.04297	0.04296	0.04293	0.04414	0.04396	0.0423	0.04202	0.04403	0.04334	0.04229	0.04263	0.04142	0.0414	0.04104	0.0414	0.04129	0.04037	0.04088	0.04103
545.24	0.13154	0.04664	0.04723	0.04743	0.04805	0.04724	0.04772	0.0481	0.04838	0.04923	0.04975	0.04877	0.04897	0.04922	0.0481	0.04888	0.04822	0.04808	0.04709	0.04682	0.04638	0.04539	0.04443	0.04615	0.04445	0.04389	0.04427	0.04371	0.04459	0.0439	0.04345	0.04338	0.0431	0.04396	0.04419	0.04227	0.04217	0.04438	0.04356	0.04247	0.04322	0.04189	0.04159	0.04144	0.04194	0.04161	0.04062	0.04122	0.04108
545.7	0.13122	0.04708	0.04767	0.04776	0.04825	0.04772	0.04844	0.04876	0.04906	0.0498	0.04987	0.04907	0.04971	0.04971	0.04854	0.04924	0.04869	0.04863	0.04786	0.04721	0.04688	0.04557	0.04471	0.04642	0.04486	0.04431	0.04454	0.04448	0.04531	0.04428	0.04398	0.04375	0.04381	0.04419	0.04462	0.04282	0.04262	0.04523	0.04408	0.04247	0.04377	0.0425	0.04226	0.04243	0.04283	0.04176	0.04125	0.04164	0.04165
546.16	0.13109	0.04744	0.04813	0.04778	0.04826	0.04817	0.04859	0.04883	0.04958	0.05017	0.05035	0.04916	0.05023	0.05032	0.04893	0.0495	0.04897	0.04887	0.04845	0.04782	0.04709	0.04618	0.04513	0.04643	0.04504	0.04482	0.04495	0.04497	0.04551	0.04507	0.04442	0.04403	0.04392	0.04444	0.04491	0.04336	0.04251	0.04549	0.04418	0.04279	0.04426	0.04304	0.04261	0.04311	0.0434	0.04239	0.04165	0.04186	0.04214
546.61	0.13153	0.04767	0.04854	0.0482	0.0486	0.04862	0.04902	0.04887	0.05005	0.05082	0.05078	0.04928	0.05042	0.05061	0.04931	0.04985	0.04889	0.0491	0.04861	0.04849	0.04725	0.0464	0.04477	0.04688	0.04572	0.04527	0.04542	0.04478	0.04567	0.04525	0.045	0.04432	0.04423	0.0447	0.04521	0.04354	0.04298	0.04576	0.04419	0.04321	0.04468	0.04343	0.04276	0.0435	0.04381	0.04251	0.04243	0.04222	0.04234
547.07	0.13172	0.0478	0.04871	0.04827	0.04824	0.04865	0.04938	0.04882	0.05056	0.05085	0.05044	0.04943	0.05015	0.05103	0.04952	0.04953	0.04912	0.04946	0.04835	0.04864	0.0479	0.04657	0.04509	0.04718	0.04579	0.04486	0.046	0.04514	0.0455	0.04537	0.04486	0.0448	0.04449	0.04467	0.04533	0.04331	0.04317	0.04614	0.04452	0.04336	0.0446	0.04373	0.0435	0.04387	0.04371	0.04248	0.04253	0.04246	0.04244
547.52	0.13173	0.04772	0.04875	0.04803	0.04805	0.04837	0.0492	0.04876	0.05011	0.0507	0.05034	0.04947	0.05022	0.05104	0.0497	0.0498	0.04938	0.04966	0.04836	0.04851	0.04805	0.04665	0.04518	0.0469	0.04608	0.04516	0.04601	0.04562	0.04578	0.0455	0.04501	0.04463	0.04469	0.0447	0.04542	0.04369	0.04387	0.04582	0.04442	0.04418	0.04439	0.04366	0.04352	0.04442	0.04346	0.04258	0.04276	0.04217	0.04249
547.98	0.13183	0.04796	0.04894	0.04843	0.04832	0.04841	0.04924	0.04882	0.04989	0.05066	0.05031	0.0494	0.05034	0.05076	0.04979	0.04968	0.04959	0.04981	0.04863	0.04834	0.0483	0.04706	0.04548	0.047	0.04626	0.04532	0.04631	0.04574	0.0459	0.04549	0.04492	0.04482	0.04468	0.04484	0.04496	0.0436	0.04405	0.04547	0.04481	0.04424	0.04444	0.04403	0.04355	0.04464	0.04341	0.04252	0.04272	0.04223	0.04275
548.44	0.13135	0.0479	0.04906	0.04846	0.04803	0.04835	0.04916	0.04855	0.04986	0.05059	0.04988	0.04969	0.05065	0.05119	0.05013	0.04992	0.05006	0.04978	0.0489	0.04826	0.04879	0.04696	0.04593	0.0471	0.04621	0.04571	0.0469	0.04581	0.04621	0.04586	0.04546	0.04515	0.04523	0.04495	0.04485	0.04387	0.04437	0.04565	0.04499	0.04466	0.04449	0.04438	0.04354	0.04487	0.04358	0.0424	0.04308	0.04257	0.04292
548.89	0.13088	0.04762	0.04863	0.04797	0.04776	0.04799	0.04909	0.04819	0.04989	0.05059	0.04981	0.04955	0.05069	0.05109	0.05003	0.0496	0.04993	0.04962	0.0488	0.04827	0.0491	0.04678	0.0457	0.04686	0.04605	0.04572	0.04689	0.04576	0.04625	0.04595	0.0453	0.04527	0.04524	0.04519	0.04482	0.04427	0.04472	0.04583	0.04511	0.04464	0.04432	0.04446	0.04356	0.04492	0.0438	0.04284	0.04319	0.04311	0.04312
549.35	0.13056	0.04766	0.04848	0.04797	0.04754	0.04832	0.0492	0.04845	0.04979	0.05072	0.04966	0.04965	0.05054	0.05094	0.05052	0.04993	0.04981	0.04919	0.04958	0.04832	0.0491	0.04647	0.04585	0.04646	0.04611	0.04604	0.0471	0.04592	0.04613	0.04624	0.04555	0.04527	0.04541	0.0452	0.04486	0.04465	0.04517	0.04617	0.04531	0.04466	0.04467	0.04453	0.04367	0.04527	0.0445	0.0432	0.04312	0.04349	0.04302
549.8	0.13029	0.04792	0.04856	0.04846	0.04746	0.04851	0.04907	0.04867	0.04982	0.05093	0.04994	0.05038	0.05041	0.05085	0.05082	0.05029	0.04986	0.04922	0.0501	0.04826	0.04937	0.04682	0.04616	0.04689	0.04648	0.04625	0.04728	0.04614	0.04626	0.04688	0.0454	0.04575	0.04541	0.04552	0.04551	0.04459	0.04564	0.0467	0.04508	0.04538	0.04513	0.04452	0.04391	0.04536	0.04493	0.0436	0.04344	0.04339	0.04308
550.26	0.13002	0.048	0.04881	0.04815	0.0479	0.04827	0.04922	0.049	0.05005	0.05127	0.05014	0.05032	0.05072	0.05115	0.05086	0.05055	0.0499	0.04927	0.05023	0.04863	0.04926	0.04697	0.04603	0.04695	0.0464	0.04679	0.04743	0.0462	0.04626	0.04727	0.04516	0.04573	0.04571	0.04627	0.04566	0.0448	0.04567	0.04655	0.04571	0.04587	0.04544	0.04486	0.04431	0.04565	0.04477	0.04337	0.04397	0.0437	0.04326
550.71	0.12987	0.04828	0.04914	0.04831	0.04793	0.04819	0.04899	0.04922	0.04988	0.05093	0.05018	0.05032	0.05058	0.05108	0.05114	0.05079	0.04986	0.04973	0.05029	0.04914	0.04955	0.04712	0.04615	0.0469	0.04622	0.04684	0.04773	0.04652	0.04636	0.04739	0.0451	0.04597	0.04592	0.04662	0.04573	0.04511	0.04583	0.04641	0.04573	0.04626	0.04552	0.0455	0.04427	0.04572	0.04447	0.04363	0.04366	0.04372	0.04294
551.17	0.12973	0.04846	0.04896	0.04843	0.04796	0.04871	0.04867	0.04961	0.0496	0.05106	0.05014	0.05061	0.05041	0.05102	0.0512	0.0509	0.05011	0.04986	0.0505	0.04914	0.04988	0.04694	0.04606	0.0469	0.0464	0.04708	0.0475	0.04648	0.04675	0.04707	0.04501	0.04645	0.04645	0.04717	0.04605	0.045	0.04583	0.04677	0.04607	0.04659	0.046	0.04571	0.04457	0.04589	0.04485	0.04381	0.04402	0.04391	0.04285
551.63	0.12957	0.04867	0.04911	0.04888	0.04802	0.04879	0.04892	0.04985	0.04963	0.05058	0.05006	0.05077	0.05093	0.05103	0.05142	0.0512	0.0504	0.05	0.05078	0.04919	0.05017	0.04711	0.04673	0.04718	0.04683	0.0472	0.04789	0.04761	0.04702	0.04743	0.04541	0.04629	0.04645	0.04766	0.04606	0.04547	0.04634	0.04727	0.0466	0.04698	0.04613	0.04638	0.04526	0.04603	0.04513	0.044	0.04401	0.04435	0.04299
552.08	0.12963	0.04893	0.04933	0.04896	0.04832	0.04902	0.04905	0.05033	0.0497	0.0508	0.0509	0.05109	0.05146	0.05111	0.05219	0.05203	0.05049	0.05027	0.05125	0.04969	0.05031	0.04732	0.04716	0.04765	0.04743	0.04813	0.0478	0.0477	0.04761	0.04816	0.04624	0.04693	0.04669	0.04797	0.04632	0.0463	0.04685	0.04737	0.04713	0.0477	0.04668	0.04753	0.0451	0.04636	0.04582	0.04472	0.0443	0.04474	0.04364
552.54	0.12931	0.04921	0.04929	0.04944	0.04895	0.04952	0.0493	0.05043	0.04989	0.05086	0.0511	0.05145	0.05147	0.05113	0.05231	0.0523	0.05081	0.0505	0.05173	0.04968	0.05041	0.0475	0.04731	0.04821	0.04756	0.04851	0.04829	0.04785	0.04782	0.04836	0.04606	0.04683	0.04683	0.04819	0.0467	0.04662	0.0473	0.04799	0.04751	0.04796	0.04748	0.04803	0.04558	0.04666	0.0466	0.04511	0.04475	0.04561	0.0442
552.99	0.12873	0.04885	0.0492	0.04934	0.04905	0.04978	0.04941	0.05028	0.05045	0.05093	0.05125	0.05137	0.05149	0.05077	0.05239	0.05243	0.05112	0.05081	0.05116	0.04986	0.05085	0.04724	0.04747	0.04808	0.0478	0.04889	0.04841	0.04791	0.04807	0.04878	0.04634	0.04678	0.04687	0.04844	0.04706	0.04708	0.04747	0.04796	0.04776	0.04835	0.04766	0.04861	0.04627	0.04683	0.04728	0.04551	0.04528	0.04568	0.04423
553.45	0.12882	0.04822	0.04881	0.04997	0.04947	0.04963	0.04974	0.05049	0.05062	0.051	0.05136	0.0513	0.05143	0.05071	0.05223	0.05229	0.05125	0.05098	0.05127	0.05012	0.05092	0.04813	0.04755	0.04849	0.04791	0.04927	0.04832	0.04837	0.04802	0.04877	0.04641	0.04714	0.04678	0.0486	0.04744	0.04738	0.04766	0.04797	0.04782	0.04827	0.04745	0.04866	0.04672	0.04714	0.04769	0.0459	0.0454	0.04581	0.0446
553.91	0.12885	0.04822	0.04893	0.05039	0.04992	0.05006	0.04966	0.05092	0.05103	0.05091	0.0514	0.05127	0.05141	0.05086	0.05245	0.05197	0.05108	0.0511	0.05156	0.05025	0.05032	0.04826	0.04791	0.04862	0.04808	0.04914	0.04773	0.04887	0.04792	0.04872	0.04679	0.04732	0.04676	0.04823	0.04791	0.04724	0.04793	0.04781	0.04754	0.0485	0.04774	0.0489	0.04671	0.0474	0.04777	0.04599	0.04565	0.04572	0.04511
554.36	0.12889	0.04826	0.04913	0.05065	0.05033	0.05039	0.04999	0.05106	0.05138	0.0512	0.05191	0.05171	0.05162	0.05133	0.05276	0.05212	0.05178	0.0512	0.05158	0.05045	0.05075	0.04906	0.04811	0.04914	0.04851	0.04966	0.0477	0.04901	0.04809	0.04891	0.04712	0.0473	0.0474	0.04846	0.04859	0.04731	0.04773	0.0479	0.04792	0.04885	0.04801	0.04899	0.0471	0.04732	0.04764	0.04622	0.04611	0.04581	0.04537
554.82	0.12877	0.04828	0.04946	0.05059	0.05032	0.05045	0.05076	0.05112	0.05174	0.05137	0.05202	0.0516	0.05227	0.05144	0.05272	0.05209	0.05187	0.05177	0.05134	0.05094	0.05092	0.04933	0.04839	0.04907	0.04884	0.04975	0.04822	0.04916	0.04859	0.04861	0.04795	0.04761	0.0478	0.04863	0.04826	0.04785	0.04789	0.04799	0.04868	0.04842	0.04838	0.04954	0.04721	0.04733	0.04747	0.04642	0.04652	0.04646	0.04601
555.27	0.12858	0.04839	0.04916	0.05081	0.05012	0.05103	0.05062	0.05098	0.0512	0.05125	0.05203	0.05204	0.05174	0.0515	0.05267	0.05221	0.05216	0.05248	0.05141	0.05072	0.05109	0.04939	0.04808	0.04878	0.04916	0.04991	0.04847	0.04917	0.04895	0.04856	0.04822	0.04823	0.04757	0.04844	0.04825	0.048	0.04805	0.04796	0.04822	0.04821	0.04819	0.04905	0.04737	0.04726	0.04816	0.04696	0.04646	0.04652	0.04622
555.73	0.12847	0.04823	0.04857	0.05088	0.05019	0.05077	0.05062	0.05077	0.05154	0.05145	0.05213	0.0522	0.05141	0.05142	0.05258	0.0522	0.05223	0.05203	0.05118	0.05046	0.05106	0.04938	0.04823	0.04886	0.04964	0.05023	0.04835	0.04892	0.04904	0.04844	0.04841	0.04813	0.04723	0.04857	0.04828	0.04761	0.04852	0.04791	0.04802	0.0482	0.04814	0.04856	0.04755	0.04729	0.04857	0.04741	0.0467	0.04614	0.0467
556.18	0.12869	0.04814	0.04895	0.05079	0.05006	0.05002	0.05075	0.05054	0.05141	0.05145	0.05173	0.0523	0.05138	0.05106	0.05229	0.05223	0.05186	0.05187	0.05074	0.05047	0.05091	0.04936	0.04827	0.04898	0.04953	0.04991	0.04835	0.04903	0.04864	0.04848	0.04824	0.04763	0.04671	0.04813	0.04816	0.04761	0.04852	0.04778	0.04812	0.04771	0.04804	0.04834	0.0474	0.04699	0.04818	0.04746	0.04657	0.04597	0.04682
556.64	0.12841	0.04795	0.04823	0.05036	0.04973	0.0495	0.05064	0.05021	0.05086	0.05179	0.05156	0.05206	0.05096	0.05096	0.05214	0.0518	0.05161	0.05139	0.05037	0.04999	0.05064	0.04891	0.04805	0.04862	0.04854	0.04964	0.04776	0.04842	0.048	0.0481	0.04808	0.04748	0.04642	0.04762	0.04812	0.04716	0.04816	0.04776	0.0478	0.04733	0.04747	0.04784	0.04691	0.04659	0.04753	0.04722	0.04644	0.04537	0.04671
557.09	0.128	0.04739	0.04774	0.0498	0.04929	0.04938	0.05039	0.04998	0.05048	0.05115	0.05104	0.05208	0.05099	0.05062	0.05145	0.05137	0.05139	0.05152	0.05003	0.04948	0.05033	0.04896	0.04791	0.04836	0.04804	0.04882	0.04754	0.04835	0.04768	0.04753	0.04763	0.04699	0.04598	0.04743	0.04781	0.04668	0.04777	0.04732	0.04716	0.04668	0.04731	0.04682	0.0466	0.04607	0.04691	0.04711	0.04594	0.0452	0.04609
557.55	0.12764	0.04716	0.04751	0.04992	0.04847	0.04889	0.05006	0.04997	0.05083	0.05138	0.05084	0.05203	0.05099	0.05019	0.05133	0.05144	0.05091	0.05136	0.04967	0.04916	0.05014	0.0488	0.04816	0.04858	0.04803	0.04807	0.04734	0.04818	0.04734	0.04743	0.04775	0.04739	0.04553	0.04701	0.04755	0.04632	0.04711	0.04704	0.04654	0.0465	0.04679	0.04648	0.04619	0.04559	0.0462	0.04663	0.04587	0.04456	0.04565
558.01	0.12768	0.04725	0.04773	0.04971	0.04819	0.04847	0.04958	0.05024	0.05082	0.05142	0.05055	0.05212	0.05082	0.05054	0.05109	0.05118	0.05065	0.05087	0.04968	0.04933	0.04978	0.0489	0.04825	0.0485	0.04805	0.04748	0.0469	0.04799	0.04706	0.04692	0.04725	0.04719	0.04587	0.04655	0.04751	0.04574	0.0465	0.04717	0.04617	0.04582	0.0464	0.04633	0.0457	0.04539	0.04546	0.04636	0.04553	0.04449	0.04537
558.46	0.12764	0.04775	0.04815	0.04903	0.04837	0.04883	0.04915	0.05035	0.05079	0.05157	0.05052	0.05229	0.0508	0.05052	0.05128	0.05139	0.05047	0.05055	0.04965	0.04966	0.04982	0.04856	0.04795	0.04831	0.04842	0.04739	0.0469	0.04771	0.04707	0.04693	0.04714	0.04652	0.0456	0.04674	0.04747	0.04558	0.04621	0.04723	0.04609	0.04575	0.0467	0.04636	0.04546	0.04508	0.04528	0.04613	0.04538	0.04418	0.04521
558.92	0.12781	0.04792	0.04826	0.049	0.04846	0.0489	0.04928	0.05055	0.05086	0.05172	0.05075	0.05249	0.05122	0.05043	0.05107	0.05164	0.05037	0.05085	0.04942	0.0496	0.05035	0.04862	0.04833	0.04846	0.04835	0.04739	0.04709	0.04763	0.0472	0.04713	0.0468	0.04627	0.04554	0.0468	0.04726	0.04563	0.04619	0.0467	0.04643	0.04566	0.04636	0.04641	0.04564	0.04507	0.04539	0.046	0.04563	0.04406	0.04471
559.37	0.12805	0.04804	0.04805	0.049	0.04868	0.04858	0.0491	0.05038	0.05069	0.05131	0.05026	0.05243	0.05129	0.04989	0.05069	0.05138	0.05019	0.05084	0.0491	0.04933	0.04979	0.04814	0.04814	0.0481	0.04782	0.04696	0.04719	0.04762	0.04705	0.04708	0.0465	0.04644	0.04528	0.04662	0.04666	0.04563	0.04613	0.04622	0.046	0.04521	0.04604	0.04622	0.04533	0.04469	0.04554	0.04577	0.04523	0.04383	0.04447
559.83	0.12815	0.0478	0.04786	0.04916	0.04888	0.04825	0.04865	0.05012	0.05064	0.05086	0.04985	0.05215	0.05073	0.05012	0.05065	0.05128	0.04988	0.05073	0.04897	0.04898	0.04915	0.04795	0.0479	0.04764	0.04726	0.04693	0.04692	0.04749	0.04641	0.04684	0.04609	0.04578	0.04488	0.04616	0.04691	0.04506	0.04601	0.04568	0.04537	0.04517	0.04559	0.04578	0.04506	0.04441	0.04528	0.04551	0.04462	0.04325	0.04403
560.28	0.12804	0.048	0.04805	0.04933	0.04916	0.04823	0.04887	0.04996	0.05128	0.0505	0.04981	0.052	0.05092	0.05025	0.05073	0.05117	0.04965	0.05028	0.04905	0.04885	0.04882	0.04784	0.04781	0.04805	0.0473	0.04619	0.04668	0.04721	0.04589	0.04682	0.04564	0.04509	0.04476	0.04638	0.04702	0.04474	0.04602	0.04565	0.04563	0.04523	0.0453	0.04556	0.04513	0.04395	0.0449	0.04544	0.04446	0.04312	0.04399
560.74	0.12822	0.0482	0.0482	0.04919	0.04905	0.04875	0.04899	0.04998	0.05119	0.05035	0.04986	0.0519	0.05094	0.05036	0.05081	0.05078	0.04933	0.05031	0.04892	0.04883	0.04843	0.04812	0.04781	0.04801	0.04734	0.04568	0.04638	0.04699	0.04547	0.04723	0.04539	0.04489	0.045	0.04589	0.04686	0.04466	0.04511	0.04518	0.04564	0.0452	0.0448	0.04558	0.04477	0.04384	0.04439	0.04451	0.04445	0.04325	0.04328
561.19	0.12805	0.04833	0.04773	0.04903	0.04911	0.04897	0.04882	0.05019	0.05117	0.05034	0.05006	0.05136	0.05085	0.05039	0.05074	0.05045	0.04937	0.05023	0.04889	0.04867	0.04834	0.0483	0.04762	0.04757	0.04716	0.04567	0.04616	0.04693	0.04521	0.04706	0.04573	0.04463	0.04505	0.04561	0.04651	0.04439	0.04524	0.04486	0.04539	0.04495	0.04421	0.04543	0.04447	0.04355	0.04366	0.04404	0.04414	0.04321	0.04279
561.65	0.1286	0.04843	0.04804	0.04898	0.04955	0.0495	0.04876	0.05037	0.05149	0.05016	0.05023	0.0516	0.05038	0.05025	0.0505	0.05032	0.04951	0.05077	0.04895	0.04858	0.04815	0.04854	0.04772	0.04758	0.04744	0.04589	0.04651	0.04693	0.04542	0.04729	0.04543	0.0449	0.04528	0.04549	0.04641	0.0446	0.04523	0.04478	0.04521	0.04486	0.04424	0.04534	0.04446	0.0436	0.04365	0.04376	0.04389	0.04337	0.04255
562.1	0.12832	0.04841	0.04801	0.04909	0.04995	0.04959	0.04883	0.05056	0.05139	0.05056	0.05021	0.05124	0.05008	0.05035	0.05031	0.05044	0.0492	0.05029	0.04886	0.04847	0.04803	0.0481	0.0474	0.04722	0.04684	0.04569	0.04683	0.04715	0.04504	0.04691	0.04515	0.04454	0.04532	0.04525	0.04645	0.04418	0.04519	0.04462	0.04532	0.04491	0.044	0.04487	0.04425	0.04344	0.04371	0.04291	0.04377	0.04297	0.04221
562.56	0.12862	0.04796	0.04774	0.04867	0.05012	0.04982	0.0489	0.05009	0.05105	0.05059	0.04986	0.05087	0.04969	0.05035	0.05016	0.05035	0.04928	0.04995	0.04871	0.04831	0.04789	0.04765	0.04695	0.04655	0.04652	0.04557	0.04621	0.04679	0.04505	0.0462	0.0449	0.04393	0.0455	0.04499	0.04604	0.04385	0.04502	0.04413	0.04533	0.04409	0.04368	0.04434	0.04412	0.04349	0.0436	0.04263	0.04313	0.04287	0.04136
563.01	0.12855	0.04783	0.04681	0.04823	0.0499	0.04968	0.0484	0.04957	0.05046	0.05006	0.0499	0.05035	0.04905	0.04976	0.04994	0.05011	0.04859	0.04977	0.04865	0.04755	0.04697	0.04701	0.04651	0.04612	0.04603	0.04551	0.04593	0.04623	0.04459	0.04552	0.04502	0.04362	0.04454	0.04473	0.04525	0.0431	0.04464	0.04375	0.04499	0.0439	0.04338	0.04377	0.0435	0.04306	0.04282	0.04208	0.04235	0.04212	0.04088
563.47	0.12833	0.0474	0.04614	0.04817	0.04903	0.04941	0.04823	0.04916	0.05007	0.04927	0.04957	0.04996	0.0488	0.04953	0.04922	0.04957	0.04847	0.04958	0.04811	0.04657	0.04604	0.04625	0.04605	0.04549	0.04525	0.04447	0.04533	0.04572	0.04394	0.04452	0.04452	0.04357	0.04411	0.04398	0.04485	0.04214	0.04432	0.04312	0.04417	0.04305	0.04265	0.04302	0.04305	0.04283	0.04228	0.0417	0.04195	0.04156	0.04023
563.92	0.12768	0.04698	0.04571	0.04756	0.04811	0.04861	0.04779	0.04873	0.04953	0.04867	0.04857	0.04945	0.04798	0.04929	0.04885	0.04929	0.04818	0.04878	0.04776	0.04592	0.04543	0.04569	0.04519	0.04505	0.04489	0.0442	0.04508	0.04502	0.0433	0.04383	0.04416	0.04306	0.04345	0.0432	0.04396	0.04165	0.04386	0.04302	0.04321	0.04253	0.04203	0.04198	0.04227	0.04204	0.04132	0.04105	0.04134	0.04114	0.03974
564.38	0.12712	0.04634	0.04557	0.04696	0.04714	0.04807	0.04728	0.04816	0.0489	0.04796	0.04827	0.04864	0.04711	0.04945	0.04825	0.0488	0.04749	0.04801	0.0475	0.04529	0.04479	0.04509	0.04488	0.04449	0.04487	0.04356	0.04431	0.04411	0.04278	0.04301	0.04373	0.04249	0.04244	0.04267	0.04332	0.04082	0.04339	0.0424	0.04235	0.04177	0.04125	0.04153	0.0416	0.0417	0.04019	0.04049	0.04066	0.0403	0.03919
564.83	0.12733	0.04611	0.04523	0.04628	0.04657	0.04783	0.04659	0.04786	0.04861	0.04753	0.04837	0.04813	0.04682	0.04884	0.04771	0.04809	0.04732	0.04747	0.04697	0.04473	0.04445	0.0446	0.04428	0.04411	0.04503	0.04334	0.04371	0.04354	0.04245	0.04254	0.04284	0.04186	0.04215	0.0423	0.04265	0.04029	0.04277	0.04217	0.04208	0.04131	0.04062	0.04132	0.04127	0.04134	0.04007	0.04023	0.0403	0.03986	0.0385
565.29	0.12717	0.04578	0.04483	0.0454	0.04595	0.04692	0.04603	0.04765	0.04806	0.0474	0.04813	0.04779	0.04654	0.04822	0.04724	0.04761	0.04702	0.04692	0.04649	0.04427	0.04414	0.04372	0.04398	0.04338	0.04384	0.04365	0.04313	0.04329	0.04276	0.04201	0.04288	0.04141	0.04151	0.04148	0.04192	0.03973	0.04196	0.0419	0.04145	0.04053	0.04032	0.04119	0.0401	0.04102	0.03988	0.03935	0.04004	0.03914	0.03749
565.74	0.12736	0.04523	0.04454	0.04488	0.04533	0.04609	0.04552	0.04742	0.04723	0.04657	0.04757	0.04747	0.04604	0.04776	0.04649	0.04736	0.04665	0.04666	0.04613	0.04394	0.04395	0.04336	0.0434	0.04299	0.04325	0.04321	0.04294	0.04282	0.04197	0.04114	0.04244	0.04087	0.04112	0.04112	0.04139	0.03909	0.04151	0.04163	0.04084	0.03979	0.03996	0.04069	0.03977	0.04061	0.03931	0.03913	0.03962	0.03858	0.03725
566.2	0.12698	0.04481	0.04378	0.04458	0.04464	0.04563	0.04503	0.04668	0.04684	0.04587	0.04704	0.04726	0.04513	0.04731	0.04591	0.04697	0.04617	0.04646	0.04601	0.04335	0.04323	0.04248	0.04313	0.04274	0.0424	0.04251	0.04238	0.04214	0.04134	0.0405	0.04152	0.04055	0.04058	0.04053	0.04123	0.03874	0.04063	0.04121	0.04007	0.03977	0.03982	0.0402	0.03945	0.04027	0.03914	0.03837	0.03881	0.03786	0.03718
566.65	0.12594	0.04413	0.04339	0.044	0.04403	0.0448	0.04404	0.04612	0.04644	0.04524	0.04597	0.04677	0.04476	0.04679	0.04508	0.04674	0.04563	0.04581	0.04517	0.04296	0.04289	0.04209	0.04265	0.0421	0.04175	0.0416	0.0413	0.04143	0.04106	0.03981	0.04115	0.03961	0.03988	0.04036	0.04036	0.03797	0.03994	0.04038	0.03928	0.03944	0.03936	0.03955	0.0387	0.03941	0.03879	0.03808	0.03823	0.03708	0.03664
567.11	0.12557	0.04394	0.04321	0.04382	0.04342	0.04398	0.04334	0.04561	0.04631	0.04491	0.04544	0.04645	0.04416	0.04591	0.04483	0.04607	0.04523	0.04537	0.04451	0.04224	0.04236	0.04187	0.04206	0.04153	0.04191	0.0415	0.04055	0.04092	0.04084	0.0395	0.04098	0.03919	0.03944	0.03975	0.03951	0.03776	0.03942	0.04016	0.03845	0.03896	0.03878	0.0393	0.03831	0.0389	0.03808	0.03779	0.03767	0.03678	0.03639
567.56	0.1251	0.04373	0.04371	0.04349	0.04322	0.04357	0.04296	0.0452	0.04608	0.04425	0.04531	0.04585	0.04402	0.04586	0.04419	0.04511	0.04474	0.04497	0.04393	0.04208	0.04193	0.04201	0.04143	0.04117	0.04146	0.04089	0.04008	0.04039	0.04014	0.03916	0.04075	0.03871	0.03906	0.03919	0.03892	0.03733	0.03869	0.03962	0.03814	0.03879	0.03811	0.03906	0.03789	0.0382	0.03774	0.03765	0.03698	0.03612	0.03635
568.02	0.12503	0.04347	0.04403	0.04358	0.04323	0.04347	0.04329	0.04492	0.046	0.04369	0.04475	0.04595	0.04411	0.04562	0.04402	0.0449	0.04482	0.0448	0.04363	0.04204	0.04191	0.0415	0.04128	0.0411	0.04139	0.04051	0.04	0.04041	0.0399	0.0387	0.03997	0.03833	0.0388	0.03885	0.03928	0.03799	0.03869	0.03933	0.03755	0.0382	0.03787	0.03857	0.03777	0.03788	0.03783	0.03729	0.03695	0.03594	0.03596
568.47	0.12525	0.04331	0.04413	0.0431	0.04317	0.04311	0.04316	0.0446	0.04561	0.04334	0.04469	0.04557	0.04355	0.0453	0.04376	0.04486	0.04465	0.04443	0.04323	0.04203	0.04235	0.04151	0.04091	0.04116	0.04119	0.04046	0.04012	0.04007	0.03956	0.03904	0.03998	0.03811	0.03827	0.03861	0.03926	0.0382	0.03852	0.03886	0.03771	0.03823	0.03768	0.03814	0.03719	0.03725	0.03728	0.03676	0.03688	0.03558	0.03574
568.93	0.12514	0.04292	0.04388	0.04284	0.04325	0.0428	0.04275	0.04426	0.04508	0.04315	0.04484	0.04564	0.04321	0.04487	0.04388	0.04456	0.04463	0.04394	0.04326	0.04176	0.04177	0.04115	0.04046	0.04107	0.04088	0.04026	0.03963	0.03965	0.03942	0.03905	0.03963	0.03801	0.0381	0.03845	0.03926	0.03812	0.03778	0.03859	0.03733	0.03777	0.0373	0.03817	0.03733	0.03676	0.03687	0.03622	0.03651	0.03521	0.03561
569.38	0.12474	0.04296	0.04341	0.04243	0.04313	0.04289	0.04274	0.04458	0.04486	0.04316	0.04461	0.04565	0.04302	0.04417	0.04388	0.04443	0.04448	0.04391	0.04281	0.04208	0.04177	0.04103	0.04008	0.0408	0.04016	0.04046	0.03958	0.03968	0.03944	0.03928	0.03949	0.03792	0.03837	0.03822	0.03934	0.03755	0.03765	0.03807	0.03764	0.03752	0.03713	0.03771	0.03714	0.03646	0.03724	0.03612	0.0364	0.0354	0.03538
569.84	0.12396	0.04255	0.04309	0.04222	0.04337	0.04257	0.04287	0.04438	0.04439	0.04312	0.04414	0.04564	0.04297	0.04378	0.04351	0.04447	0.0441	0.04342	0.04287	0.04153	0.04173	0.04056	0.03977	0.04113	0.03987	0.03978	0.03949	0.03929	0.03914	0.03914	0.0392	0.03792	0.03776	0.03811	0.0388	0.03734	0.03748	0.0377	0.03713	0.03723	0.03725	0.0375	0.03678	0.03603	0.03653	0.03518	0.03644	0.0354	0.03502
570.29	0.12371	0.04232	0.04318	0.04254	0.04328	0.04266	0.04283	0.04412	0.04438	0.04298	0.0434	0.04529	0.0425	0.04305	0.04349	0.0442	0.04358	0.04339	0.04221	0.04135	0.04209	0.04076	0.03978	0.04068	0.04012	0.03939	0.0394	0.03911	0.03828	0.03874	0.0387	0.03762	0.03775	0.03741	0.03837	0.03728	0.03761	0.03744	0.03697	0.0372	0.03689	0.03737	0.03673	0.03557	0.03604	0.03481	0.03559	0.03517	0.03516
570.75	0.12307	0.04191	0.04278	0.04253	0.04287	0.04256	0.04258	0.04352	0.04426	0.04338	0.04338	0.04463	0.04233	0.04279	0.04383	0.04374	0.04356	0.04278	0.04186	0.04069	0.04191	0.04021	0.0398	0.04025	0.03965	0.03934	0.03913	0.03895	0.03822	0.03851	0.03846	0.03738	0.03761	0.03715	0.0381	0.03711	0.03745	0.03741	0.03661	0.03708	0.03709	0.03705	0.0365	0.03505	0.03577	0.03467	0.0351	0.03494	0.03495
571.2	0.12239	0.04154	0.04289	0.04223	0.04283	0.04232	0.04241	0.04315	0.04376	0.04345	0.04313	0.04467	0.04264	0.04283	0.04399	0.0439	0.0434	0.04229	0.04127	0.04022	0.04191	0.03997	0.03956	0.04003	0.04011	0.03963	0.03885	0.03863	0.03807	0.03829	0.03842	0.03706	0.03759	0.03735	0.03778	0.03669	0.03738	0.0371	0.03645	0.03673	0.03652	0.03671	0.03618	0.0347	0.03566	0.03466	0.0353	0.03486	0.03442
571.66	0.12256	0.0413	0.0425	0.04193	0.04265	0.04214	0.04232	0.04292	0.04323	0.04365	0.04314	0.04416	0.04296	0.04289	0.04415	0.04365	0.04294	0.0418	0.04117	0.04013	0.04139	0.03975	0.03919	0.04011	0.03967	0.03934	0.03867	0.03812	0.03767	0.038	0.03815	0.03671	0.03728	0.037	0.03776	0.03654	0.03687	0.03644	0.03649	0.0363	0.03631	0.03668	0.03612	0.03456	0.03524	0.03437	0.03482	0.03463	0.03412
572.11	0.12307	0.04097	0.04199	0.04156	0.04254	0.04225	0.04197	0.0423	0.04264	0.04313	0.04288	0.0441	0.04269	0.04295	0.04354	0.04354	0.04306	0.04174	0.04103	0.04007	0.04096	0.03897	0.03907	0.03988	0.03909	0.03883	0.03858	0.03771	0.03739	0.03755	0.03763	0.0363	0.03674	0.03668	0.03778	0.03622	0.03673	0.03606	0.03609	0.0357	0.03591	0.03637	0.03573	0.0342	0.035	0.034	0.0345	0.03417	0.03365
572.57	0.12257	0.04072	0.04129	0.04129	0.04212	0.04177	0.04177	0.04218	0.04212	0.04303	0.04273	0.044	0.04223	0.04235	0.04348	0.04326	0.04263	0.04139	0.04117	0.03967	0.04056	0.03816	0.03899	0.03933	0.03906	0.03895	0.03851	0.0375	0.0367	0.03716	0.03728	0.03633	0.03638	0.03667	0.03777	0.03604	0.03618	0.03541	0.03554	0.03524	0.03564	0.03595	0.03515	0.03396	0.03446	0.03338	0.03398	0.03362	0.03321
573.02	0.12215	0.03993	0.04065	0.04093	0.04146	0.04132	0.0411	0.04195	0.04182	0.04338	0.0421	0.04329	0.04193	0.04226	0.04311	0.04271	0.04223	0.04094	0.04057	0.03952	0.04022	0.03801	0.0387	0.03882	0.0385	0.03818	0.03815	0.03727	0.03636	0.03719	0.037	0.03576	0.03622	0.03626	0.03713	0.03514	0.03567	0.03497	0.03511	0.03514	0.03551	0.03562	0.03478	0.03332	0.03395	0.03298	0.03344	0.03352	0.03324
573.47	0.12157	0.03971	0.04021	0.04052	0.04141	0.04099	0.04097	0.04154	0.04156	0.04339	0.0414	0.04314	0.04142	0.0419	0.04296	0.04198	0.04148	0.04051	0.04058	0.03891	0.03914	0.03722	0.03824	0.03833	0.03824	0.03821	0.03709	0.03675	0.03579	0.03671	0.03653	0.03496	0.03622	0.03603	0.03655	0.03448	0.03487	0.03505	0.03428	0.03487	0.03515	0.03517	0.03455	0.03272	0.03377	0.03273	0.03261	0.03328	0.03268
573.93	0.12119	0.03953	0.03979	0.04023	0.04078	0.04073	0.04109	0.04095	0.0411	0.04335	0.04122	0.04255	0.0412	0.04186	0.04263	0.04112	0.04104	0.04048	0.03971	0.03886	0.03893	0.03696	0.0378	0.03765	0.03768	0.03761	0.0368	0.03657	0.03494	0.03625	0.03612	0.03426	0.03604	0.03585	0.03602	0.03385	0.03465	0.03478	0.03394	0.03435	0.03507	0.03448	0.03391	0.0325	0.03388	0.03277	0.03211	0.03283	0.03243
574.38	0.12098	0.03921	0.03984	0.04067	0.04024	0.04027	0.04078	0.04024	0.04111	0.04319	0.04106	0.04225	0.04123	0.04214	0.04165	0.04054	0.04106	0.04053	0.03968	0.03835	0.03885	0.0367	0.03739	0.0375	0.03805	0.03721	0.03659	0.03583	0.03431	0.03552	0.03593	0.0339	0.03556	0.03523	0.0355	0.03408	0.03449	0.03512	0.03374	0.03434	0.03487	0.03397	0.03415	0.03216	0.03337	0.03215	0.03211	0.03218	0.03231
574.84	0.12088	0.03878	0.03946	0.0402	0.03935	0.0401	0.04028	0.03958	0.04069	0.04296	0.04078	0.04185	0.041	0.04212	0.04139	0.0403	0.04097	0.03992	0.0392	0.03799	0.03847	0.03679	0.03726	0.03653	0.03765	0.03688	0.03585	0.03558	0.0343	0.03552	0.03573	0.03388	0.03576	0.03477	0.03524	0.03406	0.03383	0.03442	0.0337	0.03406	0.03445	0.03335	0.03402	0.03195	0.03306	0.03188	0.0314	0.03178	0.03226
575.29	0.12052	0.03807	0.03866	0.03943	0.03909	0.03943	0.0396	0.03925	0.03988	0.04227	0.04082	0.04096	0.0404	0.0421	0.0405	0.03944	0.04045	0.03939	0.0386	0.03764	0.03755	0.03611	0.0364	0.03626	0.03687	0.03628	0.03542	0.03476	0.0339	0.03493	0.03507	0.03355	0.03523	0.03441	0.03466	0.03337	0.03315	0.0336	0.03284	0.03332	0.03422	0.03287	0.03364	0.03157	0.03236	0.03153	0.03116	0.03119	0.0317
575.75	0.12002	0.03782	0.03832	0.03899	0.039	0.03866	0.03933	0.03892	0.03936	0.04169	0.04015	0.04063	0.0403	0.04161	0.03979	0.03932	0.03983	0.03926	0.03803	0.03723	0.03652	0.03528	0.03565	0.03575	0.03639	0.03555	0.0351	0.03418	0.03335	0.03442	0.03472	0.03319	0.03468	0.0341	0.03423	0.0328	0.03289	0.03295	0.03202	0.03291	0.03334	0.0321	0.03301	0.03117	0.03155	0.03077	0.03034	0.03084	0.03109
576.2	0.11986	0.03762	0.03818	0.03873	0.0387	0.038	0.03889	0.03882	0.03946	0.04097	0.04007	0.04007	0.03971	0.04126	0.0393	0.0385	0.03959	0.03902	0.0381	0.03745	0.03608	0.03535	0.03532	0.03542	0.03597	0.03487	0.0352	0.03413	0.03321	0.03413	0.03453	0.03288	0.03432	0.03357	0.03368	0.0326	0.03249	0.03264	0.03172	0.03225	0.03289	0.03149	0.03262	0.03105	0.03101	0.03017	0.02991	0.03042	0.03061
576.66	0.11975	0.03749	0.03792	0.0385	0.0383	0.03804	0.03891	0.03813	0.03919	0.04044	0.03981	0.04002	0.03883	0.04064	0.03919	0.03811	0.03964	0.03874	0.03764	0.03725	0.03578	0.03477	0.03475	0.03462	0.03585	0.03462	0.03502	0.03381	0.03285	0.03343	0.03411	0.03271	0.03398	0.0331	0.03338	0.03242	0.03201	0.03273	0.03136	0.03177	0.03207	0.03094	0.0322	0.03052	0.03093	0.02971	0.02984	0.02975	0.02994
577.11	0.11875	0.03725	0.03782	0.03803	0.03758	0.03756	0.03863	0.03777	0.03953	0.04028	0.03956	0.03973	0.03871	0.04047	0.03926	0.03768	0.03903	0.03854	0.03736	0.03681	0.03549	0.03478	0.03451	0.03445	0.03566	0.0346	0.03438	0.03355	0.03221	0.03309	0.03423	0.0325	0.03361	0.03267	0.03304	0.03196	0.03133	0.03232	0.03128	0.03152	0.03176	0.03086	0.03192	0.03038	0.03041	0.02948	0.02978	0.02958	0.02952
577.56	0.11909	0.03741	0.03782	0.03789	0.03757	0.03722	0.03814	0.03793	0.03944	0.04002	0.03901	0.03949	0.03859	0.04042	0.03898	0.03776	0.03912	0.03862	0.0372	0.03669	0.03535	0.03485	0.034	0.03418	0.03497	0.03437	0.03416	0.03367	0.03245	0.03303	0.03408	0.03212	0.03316	0.03258	0.0331	0.03131	0.03136	0.03268	0.03137	0.03155	0.03197	0.03117	0.03206	0.03004	0.0308	0.02935	0.02977	0.02995	0.02931
578.02	0.11887	0.03742	0.03794	0.03778	0.03765	0.03701	0.03833	0.03802	0.03926	0.03943	0.03922	0.03932	0.0386	0.04002	0.03888	0.03778	0.03872	0.0385	0.0374	0.03621	0.03524	0.03497	0.03363	0.03395	0.03469	0.0346	0.03381	0.03371	0.0324	0.03239	0.03413	0.03204	0.03285	0.03253	0.03314	0.03153	0.03128	0.03268	0.03105	0.03124	0.03175	0.03077	0.03178	0.0302	0.0308	0.02952	0.0296	0.02978	0.02912
578.47	0.11839	0.03687	0.03741	0.0377	0.03671	0.03675	0.03768	0.03754	0.03877	0.03852	0.03901	0.03872	0.03854	0.03937	0.03836	0.03753	0.03871	0.03815	0.03688	0.03579	0.03555	0.03475	0.03373	0.03332	0.03415	0.03377	0.03401	0.03342	0.03226	0.03181	0.03322	0.03168	0.03252	0.0319	0.03256	0.03148	0.03118	0.03217	0.03123	0.03087	0.03137	0.03072	0.03115	0.03048	0.03018	0.02909	0.02913	0.02939	0.0288
578.93	0.11801	0.03645	0.037	0.03751	0.0363	0.03647	0.03728	0.03731	0.03841	0.03771	0.03853	0.03858	0.03789	0.03856	0.0376	0.03743	0.03801	0.03782	0.0366	0.03551	0.03515	0.03469	0.03349	0.033	0.03391	0.03314	0.03381	0.03321	0.03244	0.03068	0.03291	0.03148	0.03225	0.03132	0.03243	0.03107	0.03093	0.03184	0.03125	0.03043	0.03132	0.0307	0.03067	0.03019	0.02953	0.02844	0.02868	0.02892	0.02813
579.38	0.1173	0.03575	0.03629	0.03634	0.03629	0.03599	0.03637	0.037	0.0378	0.03721	0.03828	0.03814	0.03725	0.03749	0.03787	0.03749	0.03731	0.03739	0.03583	0.03533	0.03458	0.0343	0.03311	0.0328	0.03314	0.03255	0.03286	0.03309	0.03228	0.03019	0.03247	0.03103	0.03175	0.03102	0.03198	0.03097	0.02981	0.03121	0.03073	0.02945	0.03085	0.03076	0.0299	0.02997	0.02915	0.02757	0.02781	0.02851	0.0274
579.84	0.11675	0.03585	0.03571	0.03602	0.03602	0.03528	0.03628	0.03731	0.03747	0.03653	0.03822	0.03774	0.03651	0.03724	0.03739	0.03736	0.03695	0.03718	0.03536	0.03533	0.03424	0.03385	0.03268	0.03295	0.03275	0.03223	0.03283	0.03321	0.03205	0.02973	0.03222	0.03045	0.03148	0.03063	0.03198	0.03048	0.02967	0.03104	0.03026	0.02918	0.03022	0.03065	0.02957	0.02942	0.02912	0.02725	0.02736	0.02793	0.02709
580.29	0.11644	0.03569	0.03559	0.03621	0.03544	0.03545	0.03604	0.03695	0.03788	0.03642	0.03785	0.03786	0.03688	0.03711	0.03736	0.03784	0.03676	0.03694	0.0358	0.03515	0.03429	0.0342	0.03288	0.03285	0.03293	0.03198	0.03257	0.03351	0.03214	0.02979	0.03274	0.03035	0.0315	0.0311	0.03271	0.03057	0.02965	0.03095	0.03025	0.02923	0.03042	0.03018	0.02974	0.02925	0.02895	0.02737	0.02726	0.02794	0.02689
580.74	0.11641	0.03548	0.03561	0.03616	0.03538	0.03557	0.03593	0.03676	0.03786	0.03618	0.0378	0.03777	0.03658	0.037	0.03748	0.0378	0.03661	0.03671	0.03576	0.03534	0.03499	0.03482	0.03307	0.03277	0.033	0.03187	0.03227	0.03344	0.03218	0.02986	0.03262	0.03017	0.03143	0.03098	0.03286	0.03064	0.02939	0.03064	0.03064	0.02878	0.03059	0.03014	0.02986	0.02903	0.02935	0.02725	0.02791	0.02805	0.02704
581.2	0.11644	0.03585	0.03509	0.03574	0.03519	0.03575	0.03582	0.03675	0.03766	0.03602	0.03816	0.03736	0.03654	0.03631	0.0373	0.03759	0.03634	0.03678	0.03535	0.03491	0.03475	0.03488	0.03262	0.03241	0.0325	0.03156	0.03167	0.03288	0.03194	0.02953	0.03237	0.03007	0.03135	0.03097	0.03252	0.03035	0.02948	0.0309	0.0307	0.02894	0.03022	0.03015	0.02948	0.02849	0.02953	0.0272	0.02761	0.02809	0.02647
581.65	0.11595	0.03566	0.03517	0.03597	0.03554	0.03564	0.03559	0.03701	0.03768	0.03583	0.03821	0.037	0.03662	0.0362	0.03712	0.03783	0.03623	0.03673	0.03548	0.03418	0.035	0.03488	0.03284	0.0324	0.03255	0.03182	0.03151	0.03338	0.03169	0.0298	0.03255	0.03043	0.03144	0.03046	0.03256	0.03019	0.02997	0.03117	0.03099	0.02925	0.03067	0.03042	0.02982	0.02864	0.02924	0.02726	0.02762	0.0281	0.02689
582.11	0.11627	0.03556	0.03509	0.03599	0.03563	0.03549	0.03562	0.03704	0.03718	0.03562	0.03816	0.03672	0.03653	0.036	0.03685	0.03773	0.03599	0.03603	0.03543	0.03452	0.03524	0.03474	0.03271	0.03272	0.03236	0.03151	0.03159	0.03321	0.03175	0.02961	0.03228	0.0305	0.03146	0.03048	0.03227	0.0302	0.03043	0.03093	0.03073	0.02899	0.03056	0.03021	0.02991	0.02846	0.02955	0.02692	0.02763	0.02755	0.02703
582.56	0.11632	0.03511	0.0348	0.03542	0.03551	0.03565	0.03556	0.03636	0.03719	0.03528	0.03798	0.03655	0.03661	0.03575	0.03674	0.03754	0.0354	0.03526	0.03494	0.03454	0.03527	0.0347	0.03301	0.03273	0.03243	0.03184	0.03185	0.03332	0.03177	0.02972	0.03211	0.03072	0.03122	0.03001	0.03186	0.03053	0.03069	0.03058	0.03086	0.02891	0.03004	0.03021	0.02956	0.02822	0.02947	0.02684	0.02743	0.02702	0.02697
583.01	0.11619	0.03544	0.03451	0.03512	0.03523	0.0359	0.0351	0.03592	0.03726	0.03481	0.03816	0.03656	0.03613	0.03575	0.03647	0.03755	0.0353	0.03517	0.03455	0.03467	0.03521	0.03449	0.03297	0.03268	0.03191	0.03193	0.03181	0.03294	0.03187	0.03001	0.03197	0.03052	0.03117	0.03036	0.03181	0.03031	0.03087	0.0309	0.03078	0.02888	0.02946	0.03017	0.02958	0.02832	0.02955	0.02656	0.02763	0.02687	0.0268
583.47	0.11553	0.03533	0.03431	0.03487	0.03569	0.03536	0.03528	0.0359	0.03731	0.0352	0.03813	0.03667	0.03639	0.03591	0.03621	0.03737	0.03479	0.03507	0.03451	0.03474	0.03477	0.03428	0.03267	0.03268	0.03194	0.03212	0.03136	0.03251	0.03231	0.03003	0.03247	0.03059	0.03125	0.03042	0.03192	0.03023	0.03056	0.03098	0.03042	0.02888	0.02935	0.02991	0.02951	0.02789	0.02985	0.0265	0.02794	0.02705	0.02716
583.92	0.11557	0.03541	0.03462	0.03474	0.0356	0.0354	0.0348	0.03573	0.03748	0.03533	0.0378	0.03619	0.03629	0.03576	0.03643	0.03755	0.0353	0.03477	0.03433	0.03442	0.03449	0.03387	0.03268	0.03257	0.03182	0.03248	0.03071	0.03217	0.03187	0.03054	0.0325	0.03058	0.03098	0.03031	0.03133	0.03031	0.03071	0.03089	0.03048	0.02855	0.02906	0.02976	0.02942	0.02783	0.02974	0.02649	0.02778	0.02695	0.02685
584.38	0.11595	0.03533	0.03482	0.03485	0.0354	0.03545	0.03506	0.0358	0.03751	0.0351	0.03775	0.03605	0.03633	0.03578	0.03606	0.03744	0.03534	0.0344	0.03464	0.03436	0.0345	0.03363	0.03268	0.03259	0.03182	0.03227	0.03117	0.03224	0.03154	0.03077	0.03192	0.03036	0.03076	0.03032	0.03128	0.02996	0.03078	0.03126	0.03014	0.02908	0.02902	0.02958	0.02921	0.0278	0.02925	0.02674	0.02788	0.02685	0.027
584.83	0.11613	0.03483	0.03537	0.03515	0.03542	0.03591	0.03458	0.03525	0.03747	0.03542	0.03755	0.03598	0.03661	0.03527	0.036	0.03712	0.03525	0.03435	0.03478	0.03411	0.03418	0.03355	0.03238	0.03207	0.03165	0.0324	0.03134	0.0318	0.03104	0.03055	0.03185	0.0302	0.0298	0.0301	0.03111	0.02964	0.03046	0.0315	0.03006	0.02869	0.02921	0.02911	0.02891	0.02773	0.02908	0.02702	0.02764	0.02687	0.0267
585.28	0.11592	0.03463	0.03485	0.03482	0.03521	0.03547	0.03437	0.03515	0.03663	0.03516	0.03736	0.03576	0.03635	0.035	0.03586	0.03682	0.03521	0.03459	0.03409	0.03413	0.03363	0.03324	0.03208	0.03185	0.03098	0.03202	0.03098	0.03143	0.03102	0.03035	0.03128	0.03014	0.02969	0.02971	0.03026	0.02944	0.0301	0.03173	0.02986	0.02869	0.0287	0.02905	0.02852	0.02736	0.02889	0.02666	0.02724	0.02677	0.02666
585.74	0.1155	0.03467	0.03483	0.0343	0.03489	0.03546	0.03424	0.03524	0.03629	0.03487	0.03715	0.0357	0.03594	0.03504	0.03532	0.03678	0.03513	0.03458	0.03404	0.03365	0.03294	0.03301	0.03211	0.03154	0.03085	0.03205	0.0308	0.03138	0.03097	0.02973	0.03074	0.03023	0.02927	0.02954	0.02992	0.02913	0.0301	0.03135	0.02967	0.02887	0.02848	0.02894	0.02829	0.02735	0.02813	0.02658	0.02673	0.02614	0.02625
586.19	0.11503	0.03362	0.03455	0.03415	0.03472	0.03549	0.03379	0.0345	0.03578	0.03489	0.03597	0.03545	0.03535	0.03509	0.03502	0.03684	0.03492	0.03423	0.03339	0.03323	0.03237	0.0322	0.03224	0.03142	0.03069	0.03181	0.03044	0.03135	0.03083	0.02969	0.03012	0.02987	0.02879	0.02907	0.02989	0.0287	0.02978	0.03092	0.0293	0.02887	0.0285	0.0288	0.02825	0.02731	0.02804	0.02682	0.02629	0.02534	0.02652
586.65	0.11494	0.03324	0.03379	0.03385	0.03381	0.03477	0.03342	0.03394	0.03551	0.03467	0.03554	0.03517	0.0351	0.0349	0.03476	0.03612	0.03444	0.03393	0.03293	0.03322	0.03203	0.03191	0.03164	0.0313	0.03038	0.03071	0.03014	0.03056	0.0307	0.02946	0.02942	0.02934	0.0282	0.02905	0.0296	0.02837	0.02937	0.0301	0.02872	0.02803	0.02807	0.02801	0.0276	0.0271	0.02776	0.02658	0.02564	0.02512	0.0258
587.1	0.1141	0.03249	0.03331	0.03373	0.03325	0.0345	0.03297	0.0334	0.03521	0.03417	0.03494	0.03471	0.03442	0.03449	0.03437	0.03559	0.03464	0.03364	0.0324	0.03269	0.03125	0.03154	0.0311	0.03041	0.03002	0.03037	0.0295	0.02998	0.03018	0.02932	0.02901	0.02854	0.02807	0.02893	0.02917	0.02793	0.02838	0.02988	0.02873	0.02789	0.02756	0.02755	0.02722	0.02675	0.02717	0.02647	0.02487	0.02519	0.02508
587.55	0.11305	0.03203	0.03279	0.03357	0.03253	0.03428	0.0324	0.03307	0.03421	0.03419	0.03478	0.03438	0.03402	0.03391	0.0338	0.03482	0.0347	0.03341	0.03201	0.0321	0.03042	0.03117	0.03043	0.03024	0.02975	0.02917	0.02842	0.029	0.02945	0.02889	0.02854	0.02784	0.0281	0.02844	0.02864	0.02768	0.02752	0.02954	0.02787	0.02728	0.02707	0.02679	0.02673	0.0263	0.02603	0.02612	0.0248	0.02497	0.02436
588.01	0.11229	0.0314	0.03188	0.03316	0.0321	0.03342	0.03246	0.03261	0.03328	0.0343	0.03399	0.03409	0.03379	0.03347	0.03366	0.03405	0.03381	0.03273	0.0318	0.03171	0.03007	0.03085	0.03007	0.03029	0.02996	0.02867	0.0281	0.02847	0.02889	0.02865	0.02785	0.02768	0.02769	0.0275	0.02819	0.02718	0.02697	0.02861	0.02765	0.02751	0.02704	0.02676	0.02608	0.02551	0.02549	0.02599	0.02453	0.02486	0.02394
588.46	0.11214	0.03115	0.03208	0.03256	0.03151	0.03352	0.03214	0.03249	0.03273	0.03353	0.03365	0.03382	0.03312	0.03333	0.03373	0.03378	0.03375	0.03266	0.03134	0.03122	0.03006	0.03047	0.02977	0.03044	0.02981	0.02856	0.02794	0.02877	0.02807	0.0281	0.02728	0.02744	0.02695	0.0272	0.02771	0.02669	0.02694	0.02819	0.02744	0.02687	0.02664	0.02681	0.02582	0.02515	0.02486	0.0259	0.02385	0.02451	0.02332
588.91	0.11209	0.03058	0.03111	0.03157	0.03129	0.03308	0.03161	0.03224	0.03238	0.03278	0.03355	0.03354	0.03291	0.03313	0.03318	0.03298	0.03289	0.03239	0.03097	0.03086	0.02984	0.03035	0.02908	0.03002	0.02959	0.02815	0.02785	0.02894	0.0277	0.02736	0.02648	0.02708	0.02662	0.02705	0.02757	0.02599	0.02645	0.02768	0.0269	0.02665	0.02605	0.02654	0.02507	0.02508	0.02467	0.02529	0.02384	0.02419	0.02325
589.37	0.11228	0.03022	0.0305	0.03117	0.03119	0.03291	0.031	0.03146	0.03188	0.03251	0.03304	0.03316	0.03281	0.03279	0.03327	0.03298	0.03223	0.03235	0.03032	0.02997	0.02932	0.0301	0.02889	0.02983	0.0293	0.02793	0.02749	0.02842	0.02754	0.02677	0.02642	0.02685	0.02657	0.02697	0.02733	0.02594	0.02655	0.0269	0.02628	0.02634	0.02522	0.02644	0.02469	0.02472	0.02486	0.02509	0.02355	0.02398	0.02301
589.82	0.11177	0.03014	0.02955	0.03114	0.03114	0.03242	0.03118	0.03065	0.03181	0.03181	0.03227	0.03259	0.03221	0.03274	0.03327	0.03297	0.03189	0.03221	0.02967	0.02956	0.0295	0.02952	0.02885	0.03015	0.02909	0.02729	0.02706	0.02788	0.02739	0.02624	0.02655	0.02664	0.02688	0.02657	0.02666	0.02564	0.02593	0.02659	0.02601	0.02643	0.02477	0.02603	0.02469	0.02485	0.02434	0.02446	0.02378	0.02388	0.02277
590.27	0.11145	0.02965	0.02948	0.03076	0.03085	0.03232	0.03108	0.03023	0.03165	0.03163	0.03226	0.03231	0.03166	0.0323	0.0328	0.03219	0.03142	0.03115	0.02951	0.02899	0.02914	0.02874	0.0284	0.02959	0.02879	0.02721	0.02646	0.02744	0.02692	0.02553	0.0262	0.02592	0.02628	0.02601	0.02642	0.02543	0.02536	0.02601	0.02583	0.02602	0.02406	0.02521	0.02435	0.02477	0.02348	0.02358	0.02337	0.02303	0.02224
590.73	0.11076	0.02937	0.02919	0.03016	0.03069	0.03128	0.03038	0.02959	0.03121	0.03153	0.03166	0.03172	0.03134	0.03165	0.03244	0.03144	0.03099	0.03076	0.02932	0.02907	0.02905	0.02772	0.02733	0.02928	0.02838	0.02681	0.02582	0.02699	0.02638	0.02552	0.02584	0.02545	0.0259	0.02556	0.02578	0.02511	0.0246	0.02591	0.02543	0.02536	0.02343	0.02464	0.02364	0.02429	0.02325	0.02319	0.02308	0.02264	0.02166
591.18	0.11069	0.0292	0.02909	0.02982	0.03012	0.03039	0.03035	0.02905	0.03078	0.03114	0.03136	0.03174	0.03128	0.03132	0.03228	0.03088	0.03059	0.03021	0.02945	0.02895	0.02866	0.02757	0.0268	0.02907	0.02782	0.02656	0.02544	0.02617	0.02574	0.02506	0.02556	0.02518	0.02547	0.02515	0.02557	0.02485	0.02403	0.02558	0.02519	0.02468	0.02329	0.02435	0.02339	0.02387	0.02238	0.02242	0.0227	0.02312	0.02146
591.64	0.11018	0.02899	0.02904	0.02944	0.02991	0.03047	0.03077	0.02928	0.0303	0.03063	0.03097	0.03177	0.03135	0.03099	0.0319	0.03093	0.03042	0.03002	0.02907	0.02894	0.02843	0.02736	0.02708	0.02868	0.02763	0.02653	0.02565	0.02624	0.02561	0.02473	0.02514	0.02502	0.02582	0.02464	0.0255	0.02444	0.02379	0.02543	0.02483	0.0248	0.02292	0.02425	0.02314	0.02341	0.02203	0.02204	0.02266	0.02279	0.02121
592.09	0.11002	0.02915	0.02904	0.02887	0.02936	0.03019	0.03075	0.02916	0.02988	0.03062	0.03098	0.0317	0.03148	0.03037	0.03154	0.03083	0.02991	0.02994	0.02914	0.02883	0.02822	0.02763	0.02684	0.02812	0.02749	0.02631	0.02523	0.02608	0.02579	0.02436	0.02466	0.02524	0.02586	0.02421	0.02567	0.0247	0.02383	0.0253	0.02441	0.02475	0.0229	0.02389	0.02306	0.02357	0.02156	0.02202	0.02275	0.02249	0.02188
592.54	0.10978	0.02907	0.02882	0.02844	0.02952	0.02985	0.03079	0.02879	0.02966	0.03008	0.03065	0.03131	0.03107	0.03	0.03146	0.03058	0.02934	0.03002	0.02914	0.029	0.02831	0.02721	0.02698	0.02755	0.02703	0.02618	0.02555	0.026	0.02563	0.02402	0.02444	0.02497	0.02537	0.02419	0.02547	0.02419	0.02391	0.02502	0.02358	0.02456	0.02287	0.02352	0.02268	0.02357	0.02151	0.02151	0.0223	0.02184	0.02179
593	0.10921	0.02856	0.02912	0.02802	0.02904	0.02954	0.03004	0.02825	0.02943	0.02948	0.03037	0.03074	0.03025	0.02952	0.03064	0.03043	0.02927	0.02962	0.0288	0.02831	0.02772	0.02684	0.02654	0.02657	0.02656	0.02565	0.02517	0.0257	0.02515	0.02352	0.02416	0.02471	0.02506	0.02378	0.02479	0.02342	0.02326	0.02458	0.02344	0.02347	0.02228	0.0226	0.02276	0.0228	0.0209	0.02053	0.02172	0.02133	0.02187
593.45	0.10865	0.02775	0.02865	0.02795	0.02832	0.02874	0.02938	0.0278	0.02887	0.02917	0.02982	0.03019	0.02962	0.02892	0.03019	0.02996	0.02879	0.02928	0.02795	0.02784	0.02696	0.02704	0.02587	0.02593	0.02639	0.02508	0.0249	0.02502	0.02467	0.02355	0.02369	0.02411	0.02449	0.02299	0.02414	0.02253	0.02283	0.02386	0.02269	0.02325	0.0217	0.0218	0.02236	0.02264	0.02045	0.01959	0.02137	0.02079	0.02147
593.9	0.10776	0.02744	0.02828	0.02798	0.02784	0.02814	0.029	0.02735	0.02852	0.02893	0.02929	0.02993	0.02897	0.02904	0.03002	0.02963	0.02851	0.02914	0.02765	0.02778	0.02661	0.02633	0.02587	0.02553	0.02619	0.02443	0.02437	0.02436	0.02467	0.02351	0.02389	0.02415	0.02387	0.02225	0.02366	0.02247	0.02238	0.02377	0.02242	0.02304	0.02153	0.02152	0.02228	0.02192	0.0201	0.01957	0.02064	0.0204	0.02092
594.36	0.10659	0.02737	0.02775	0.0274	0.02723	0.02772	0.02881	0.02694	0.02808	0.02858	0.02873	0.02964	0.02805	0.02883	0.02939	0.02887	0.02829	0.02888	0.02737	0.02764	0.0263	0.02599	0.02532	0.02482	0.02605	0.02405	0.02406	0.02387	0.02435	0.02293	0.02335	0.024	0.02355	0.0213	0.02312	0.0214	0.02182	0.02331	0.02229	0.02274	0.02175	0.021	0.02214	0.02137	0.01936	0.01923	0.02003	0.01987	0.02014
594.81	0.1059	0.02727	0.02791	0.02632	0.02649	0.02762	0.02827	0.02748	0.02776	0.02807	0.02865	0.02968	0.02781	0.02818	0.0289	0.02823	0.02749	0.02853	0.02717	0.02798	0.02553	0.02613	0.02485	0.0242	0.0257	0.0238	0.02377	0.02373	0.02416	0.02282	0.0225	0.02389	0.02353	0.0213	0.02314	0.02124	0.02178	0.02291	0.0218	0.0223	0.02184	0.02087	0.0216	0.02074	0.01926	0.01918	0.01945	0.0195	0.02001
595.26	0.10578	0.02724	0.02752	0.02607	0.02655	0.02722	0.02783	0.02732	0.02721	0.02765	0.0283	0.02952	0.02744	0.02869	0.02878	0.02831	0.02746	0.0286	0.02697	0.02762	0.02555	0.02628	0.02482	0.02426	0.02591	0.02341	0.02436	0.02358	0.02385	0.02278	0.02233	0.02384	0.02354	0.02108	0.02315	0.02107	0.02231	0.02253	0.02147	0.02192	0.02183	0.02153	0.02145	0.02053	0.01929	0.01932	0.01956	0.01953	0.01993
595.72	0.10594	0.0268	0.02695	0.02641	0.02658	0.02726	0.02768	0.02709	0.02696	0.02731	0.02848	0.02945	0.0274	0.0287	0.02879	0.02801	0.02717	0.02812	0.02647	0.02671	0.02514	0.02671	0.02478	0.0241	0.02561	0.02323	0.02454	0.0233	0.0235	0.0225	0.02267	0.02323	0.02308	0.02047	0.02278	0.02094	0.02237	0.02247	0.02178	0.02172	0.02166	0.02121	0.02163	0.02027	0.01946	0.01947	0.01924	0.01911	0.0199
596.17	0.10602	0.02665	0.02717	0.02601	0.02676	0.02733	0.02766	0.02728	0.02687	0.02708	0.02846	0.02906	0.0276	0.02874	0.02877	0.02797	0.02709	0.02785	0.02624	0.0265	0.02535	0.02656	0.02507	0.02374	0.02555	0.02333	0.02451	0.02307	0.02356	0.02207	0.02225	0.02295	0.02317	0.02032	0.02248	0.02094	0.02265	0.02198	0.02155	0.02167	0.02162	0.02095	0.02131	0.02023	0.01948	0.01955	0.01955	0.01847	0.01955
596.62	0.10548	0.02706	0.02715	0.02582	0.02642	0.02717	0.02679	0.02691	0.02662	0.02724	0.02878	0.02837	0.02729	0.02848	0.02879	0.02754	0.02708	0.02735	0.02662	0.02623	0.02513	0.02636	0.02472	0.02353	0.02536	0.02337	0.0235	0.02258	0.02311	0.02211	0.02235	0.02257	0.02262	0.0208	0.02201	0.02088	0.02234	0.02167	0.02134	0.02139	0.02144	0.02105	0.0212	0.0204	0.01918	0.01921	0.01947	0.01832	0.01941
597.08	0.10557	0.02733	0.02637	0.0259	0.02659	0.02714	0.0266	0.02685	0.02644	0.027	0.0282	0.02829	0.02711	0.02855	0.02868	0.02758	0.02674	0.02737	0.02612	0.02595	0.02514	0.02599	0.02421	0.02355	0.02524	0.02269	0.02343	0.02234	0.02217	0.02191	0.02224	0.02218	0.0224	0.02017	0.02171	0.02051	0.02248	0.02132	0.02115	0.02089	0.02106	0.02143	0.02044	0.01997	0.01929	0.01877	0.01878	0.01817	0.01848
597.53	0.10546	0.02714	0.02538	0.02576	0.02603	0.02668	0.0263	0.02632	0.02624	0.02693	0.02769	0.02797	0.02643	0.02875	0.02812	0.02749	0.02632	0.02701	0.02549	0.02519	0.02452	0.0253	0.02342	0.02322	0.02494	0.02249	0.02238	0.02191	0.02151	0.0217	0.02169	0.02171	0.02204	0.0194	0.02058	0.02008	0.02162	0.0209	0.02158	0.02051	0.02077	0.0211	0.01997	0.01985	0.01855	0.01848	0.01837	0.01791	0.01796
597.98	0.10569	0.02676	0.02456	0.02513	0.02545	0.02618	0.02626	0.02615	0.02604	0.0264	0.02717	0.02766	0.02606	0.02841	0.02839	0.027	0.02634	0.02712	0.02504	0.02475	0.02421	0.02521	0.02296	0.02325	0.02472	0.02188	0.02175	0.0217	0.02121	0.02153	0.02136	0.02127	0.02217	0.01927	0.02042	0.02004	0.02145	0.02046	0.02183	0.02017	0.02068	0.02076	0.01949	0.01985	0.0184	0.0183	0.01802	0.01733	0.01675
598.43	0.1065	0.02705	0.02399	0.02473	0.0253	0.02616	0.02615	0.02635	0.02609	0.02678	0.02696	0.02699	0.02599	0.02799	0.02811	0.02675	0.02573	0.0264	0.0256	0.02485	0.02444	0.02468	0.02355	0.02293	0.02406	0.02169	0.02128	0.02138	0.02092	0.02123	0.02112	0.02092	0.02226	0.01935	0.02042	0.02032	0.02174	0.02039	0.0219	0.02009	0.02083	0.02037	0.01957	0.01932	0.01893	0.01842	0.01772	0.01747	0.01638
598.89	0.10655	0.02708	0.02394	0.02478	0.02519	0.02626	0.02635	0.0263	0.02593	0.02684	0.02661	0.0267	0.02632	0.02726	0.02754	0.02668	0.02561	0.02584	0.02531	0.02414	0.02444	0.02403	0.02363	0.02285	0.02365	0.02191	0.02122	0.02097	0.02061	0.02107	0.02061	0.02026	0.02235	0.01946	0.02028	0.02022	0.02129	0.01998	0.0215	0.01997	0.02039	0.02013	0.01972	0.01943	0.01842	0.01785	0.0173	0.01717	0.01637
599.34	0.10658	0.0267	0.02429	0.02525	0.02525	0.02575	0.02607	0.02654	0.02595	0.02679	0.02672	0.02618	0.02702	0.02707	0.02735	0.02639	0.02594	0.02566	0.02525	0.02388	0.02431	0.02436	0.02385	0.02287	0.02339	0.02187	0.02104	0.02142	0.02059	0.02127	0.02058	0.01961	0.0219	0.01966	0.02059	0.02042	0.0212	0.02011	0.02172	0.01924	0.01961	0.02024	0.01941	0.01918	0.0184	0.01788	0.0176	0.01733	0.01672
599.79	0.10665	0.02592	0.02371	0.02497	0.02583	0.02542	0.02573	0.026	0.02548	0.02717	0.0263	0.02555	0.02694	0.02679	0.02722	0.02634	0.02572	0.02538	0.0251	0.02336	0.02404	0.02347	0.0237	0.02255	0.02302	0.02189	0.02027	0.02104	0.02065	0.0212	0.02023	0.01929	0.02159	0.01955	0.02023	0.02026	0.02137	0.01965	0.02147	0.01898	0.01893	0.01981	0.01912	0.01916	0.01813	0.01759	0.01741	0.01682	0.0162
600.25	0.10594	0.02592	0.02354	0.02458	0.02555	0.02556	0.02574	0.02524	0.02582	0.02683	0.0259	0.02539	0.02696	0.02614	0.02715	0.02616	0.02533	0.02496	0.02482	0.02314	0.02353	0.02309	0.02325	0.02247	0.02303	0.02207	0.01982	0.02073	0.0204	0.02116	0.02004	0.01904	0.02149	0.01926	0.01984	0.01983	0.02038	0.01947	0.0214	0.01882	0.01874	0.01907	0.01867	0.01861	0.01809	0.01756	0.01694	0.01667	0.01568
600.7	0.10526	0.02585	0.0229	0.02424	0.02517	0.02601	0.0258	0.0253	0.02584	0.02605	0.02582	0.02566	0.02743	0.02618	0.02707	0.0263	0.02526	0.02482	0.02489	0.02369	0.02367	0.0226	0.02328	0.02248	0.02308	0.022	0.01958	0.02078	0.02042	0.02138	0.01975	0.01899	0.02116	0.01908	0.02007	0.01967	0.02033	0.01923	0.02101	0.01856	0.01866	0.01931	0.01847	0.01832	0.01781	0.01735	0.01694	0.0171	0.01575
601.15	0.10485	0.02557	0.02251	0.02381	0.02475	0.02601	0.02549	0.0252	0.02607	0.02607	0.02595	0.02566	0.02706	0.02609	0.02662	0.02599	0.02475	0.02464	0.02466	0.02386	0.02333	0.02243	0.02279	0.02244	0.02309	0.02168	0.0196	0.02166	0.02024	0.0216	0.01993	0.01894	0.02084	0.01899	0.01949	0.01956	0.02017	0.01918	0.02085	0.01822	0.0185	0.0195	0.01814	0.01824	0.01752	0.01702	0.01684	0.01639	0.01599
601.61	0.10486	0.02482	0.02216	0.023	0.0247	0.02542	0.02543	0.02473	0.02596	0.02586	0.02522	0.0257	0.0271	0.026	0.02563	0.02581	0.02445	0.02457	0.02408	0.02385	0.02266	0.02227	0.02235	0.02212	0.02262	0.02127	0.01955	0.02107	0.02006	0.0211	0.01963	0.01852	0.02019	0.0182	0.01941	0.01914	0.01998	0.01868	0.0207	0.01766	0.01813	0.01846	0.01793	0.01782	0.01784	0.01686	0.01634	0.01602	0.01569
602.06	0.10466	0.02402	0.02214	0.0227	0.02445	0.02552	0.02504	0.02457	0.0255	0.02502	0.02501	0.02519	0.02691	0.02565	0.0252	0.02532	0.02424	0.0241	0.02427	0.02345	0.02219	0.02167	0.02255	0.0218	0.02192	0.02134	0.01901	0.02063	0.02021	0.021	0.01892	0.01845	0.01947	0.01771	0.01854	0.01827	0.01911	0.0183	0.02014	0.01735	0.01762	0.0174	0.0178	0.01725	0.01756	0.01633	0.01641	0.01534	0.0154
602.51	0.10442	0.02377	0.02255	0.02259	0.0243	0.02532	0.02495	0.02445	0.0254	0.02412	0.02507	0.02491	0.02703	0.02514	0.02566	0.02524	0.02396	0.02403	0.02379	0.02323	0.02251	0.02155	0.02267	0.02163	0.02145	0.0208	0.01934	0.02039	0.0201	0.02078	0.0188	0.01825	0.01921	0.01805	0.01928	0.01826	0.01931	0.01838	0.01958	0.0175	0.01704	0.01702	0.01806	0.01711	0.01786	0.01614	0.01675	0.01515	0.01543
602.96	0.10414	0.02331	0.02297	0.02306	0.02428	0.0257	0.02463	0.02437	0.0249	0.02421	0.02501	0.02463	0.02713	0.02509	0.02522	0.02512	0.02426	0.02378	0.02356	0.02378	0.02237	0.02106	0.02275	0.02126	0.02093	0.02098	0.01964	0.01989	0.01974	0.02047	0.01895	0.01796	0.01874	0.0175	0.01921	0.01841	0.01904	0.01862	0.01816	0.01759	0.01667	0.01736	0.01804	0.01721	0.01809	0.01649	0.01658	0.01466	0.01554
603.42	0.10339	0.02254	0.02275	0.0228	0.0245	0.02527	0.02425	0.02346	0.02461	0.0235	0.02491	0.02463	0.02684	0.0248	0.02469	0.02481	0.02461	0.02343	0.02256	0.02338	0.02191	0.02103	0.02219	0.02127	0.02093	0.02035	0.01954	0.01956	0.02005	0.02004	0.01894	0.01776	0.01852	0.01715	0.01922	0.01813	0.01825	0.01852	0.01796	0.0172	0.01629	0.01724	0.01761	0.01721	0.01738	0.01602	0.01634	0.01397	0.01533
603.87	0.10369	0.0221	0.02289	0.0229	0.02464	0.02496	0.02422	0.02336	0.02466	0.02347	0.02474	0.02458	0.02638	0.0253	0.02489	0.02437	0.02465	0.0238	0.02252	0.02339	0.02148	0.02182	0.02204	0.02137	0.02094	0.01992	0.01975	0.01933	0.02031	0.01976	0.01861	0.01758	0.01804	0.01703	0.01953	0.0181	0.01815	0.01891	0.0177	0.01725	0.01641	0.01718	0.01724	0.01685	0.01779	0.01616	0.01646	0.01434	0.01543
604.32	0.10335	0.02197	0.02252	0.02229	0.02439	0.02516	0.02381	0.02325	0.02427	0.02344	0.02463	0.02492	0.02572	0.02503	0.02457	0.02415	0.02399	0.02378	0.0224	0.02318	0.02122	0.02145	0.0213	0.02089	0.02067	0.01987	0.0197	0.01863	0.01979	0.01943	0.01842	0.0175	0.01837	0.01677	0.019	0.01803	0.0182	0.01817	0.01699	0.0172	0.01639	0.01662	0.01738	0.01741	0.0176	0.01594	0.01595	0.01402	0.0149
604.78	0.10291	0.02187	0.02195	0.02237	0.02324	0.02477	0.02355	0.02322	0.02385	0.02268	0.02452	0.02497	0.02504	0.02504	0.02429	0.02354	0.02393	0.02316	0.02191	0.02244	0.02104	0.0214	0.02111	0.02033	0.02041	0.01935	0.01974	0.01852	0.01881	0.01895	0.01834	0.01695	0.01791	0.01633	0.01855	0.01765	0.0175	0.01774	0.01655	0.01673	0.01584	0.01653	0.01669	0.01684	0.0172	0.01586	0.01537	0.01361	0.01464
605.23	0.10297	0.02111	0.02145	0.02213	0.02267	0.02408	0.02271	0.02327	0.02349	0.02257	0.02428	0.02451	0.02472	0.02466	0.02383	0.02299	0.02376	0.02262	0.02122	0.02196	0.02135	0.02101	0.02075	0.01975	0.01956	0.01885	0.01952	0.01802	0.01837	0.01853	0.01789	0.01651	0.01744	0.01599	0.01804	0.01745	0.01731	0.01755	0.01579	0.01611	0.01541	0.01623	0.01612	0.01693	0.01682	0.01547	0.01518	0.01363	0.0142
605.68	0.10297	0.0203	0.02128	0.0214	0.02206	0.02333	0.02183	0.02247	0.0229	0.0227	0.02341	0.02384	0.02347	0.02415	0.0232	0.02242	0.02315	0.02192	0.02086	0.02102	0.02065	0.02042	0.02045	0.01939	0.01922	0.01833	0.01876	0.01762	0.01814	0.01795	0.01713	0.01619	0.01746	0.0162	0.01734	0.01694	0.01697	0.01727	0.01496	0.01594	0.01487	0.01598	0.01553	0.01663	0.01645	0.0147	0.01451	0.01289	0.01336
606.13	0.10214	0.02021	0.02034	0.02156	0.02138	0.02244	0.02141	0.02201	0.02253	0.02203	0.02308	0.02343	0.02271	0.02353	0.02298	0.02201	0.02251	0.02143	0.02034	0.0204	0.02016	0.01997	0.01996	0.01888	0.01902	0.01776	0.01803	0.01686	0.01791	0.01745	0.01663	0.01566	0.01713	0.01564	0.01761	0.01655	0.01641	0.01709	0.01447	0.01568	0.01417	0.01497	0.01559	0.01587	0.01623	0.01443	0.01358	0.01293	0.01268
606.59	0.10181	0.02018	0.02021	0.02183	0.02096	0.02204	0.02081	0.0215	0.02232	0.02145	0.02295	0.02328	0.02169	0.02318	0.0228	0.02138	0.02216	0.02108	0.02003	0.01948	0.0203	0.01969	0.01966	0.01848	0.01853	0.01768	0.01816	0.01703	0.01767	0.01719	0.01613	0.0157	0.01717	0.01551	0.01698	0.01632	0.01572	0.01724	0.0137	0.01587	0.01438	0.01543	0.01513	0.01553	0.01577	0.0146	0.01337	0.0128	0.01285
607.04	0.10163	0.01999	0.02004	0.02129	0.02097	0.0214	0.02058	0.02134	0.02231	0.02185	0.02309	0.02318	0.02148	0.02315	0.0224	0.02098	0.02196	0.02064	0.01954	0.0194	0.02013	0.01934	0.0196	0.01886	0.01859	0.01762	0.01814	0.01726	0.01753	0.01665	0.01652	0.01509	0.01698	0.01599	0.01698	0.01629	0.01561	0.01721	0.01369	0.01588	0.01439	0.01576	0.01535	0.01572	0.01538	0.01434	0.01328	0.01299	0.01285
607.49	0.10162	0.02011	0.02047	0.02121	0.02088	0.02107	0.02016	0.02194	0.02247	0.02231	0.02304	0.02357	0.02147	0.02325	0.02181	0.02069	0.02195	0.0206	0.02022	0.01972	0.01957	0.01913	0.01944	0.0189	0.01895	0.0179	0.0186	0.01739	0.01784	0.01615	0.01617	0.01512	0.01707	0.01621	0.01659	0.01597	0.01581	0.01669	0.01382	0.01583	0.01441	0.01593	0.01516	0.01518	0.01501	0.01444	0.0128	0.01312	0.0131
607.94	0.10158	0.02044	0.02014	0.0209	0.02108	0.02037	0.02023	0.02165	0.02251	0.02173	0.02278	0.02399	0.02135	0.02315	0.02163	0.02074	0.02116	0.02059	0.01992	0.0192	0.01945	0.01884	0.01934	0.01864	0.0192	0.01781	0.01801	0.01772	0.01789	0.01602	0.01595	0.0149	0.01664	0.01658	0.01602	0.01576	0.01566	0.01656	0.0143	0.01575	0.01394	0.01547	0.01493	0.01509	0.0145	0.01413	0.01257	0.01326	0.01287
608.4	0.10114	0.02049	0.02054	0.0211	0.0209	0.02073	0.02061	0.02185	0.02277	0.02167	0.0229	0.0243	0.02146	0.02338	0.02161	0.02105	0.02123	0.0208	0.02081	0.01983	0.01937	0.01842	0.01935	0.01827	0.01887	0.01841	0.01786	0.01828	0.01803	0.01635	0.01564	0.0152	0.01695	0.017	0.01598	0.016	0.01603	0.01653	0.01424	0.01584	0.01358	0.01562	0.01495	0.01472	0.0141	0.01394	0.01286	0.01339	0.01257
608.85	0.10016	0.02045	0.02062	0.02049	0.0206	0.02028	0.0205	0.02142	0.02235	0.02182	0.02301	0.02369	0.02108	0.02262	0.02112	0.02142	0.0207	0.02001	0.02105	0.02032	0.0192	0.0179	0.01904	0.01772	0.01845	0.01838	0.01737	0.01834	0.01737	0.01614	0.01538	0.01517	0.01695	0.01682	0.01553	0.01571	0.0158	0.016	0.01473	0.0154	0.01307	0.0153	0.0152	0.01462	0.01361	0.01367	0.01278	0.01302	0.0115
609.3	0.09981	0.02036	0.02042	0.02092	0.02057	0.02017	0.02105	0.02113	0.02242	0.02148	0.02255	0.02288	0.0209	0.02247	0.02118	0.0213	0.02058	0.01963	0.02067	0.02045	0.019	0.01738	0.01891	0.01794	0.01824	0.01798	0.01674	0.0183	0.01735	0.01618	0.01525	0.01519	0.01638	0.0165	0.01533	0.0154	0.01531	0.01624	0.01456	0.01555	0.01288	0.0151	0.01454	0.01373	0.01358	0.01314	0.01263	0.0128	0.01164
609.75	0.09965	0.02045	0.0208	0.02067	0.0208	0.02029	0.02128	0.02098	0.02265	0.02165	0.02251	0.02295	0.02124	0.02268	0.02149	0.02154	0.02058	0.01981	0.02092	0.02071	0.01891	0.01749	0.01868	0.01834	0.01827	0.01812	0.01673	0.01869	0.01796	0.01635	0.01574	0.0154	0.01664	0.01611	0.0153	0.01536	0.01551	0.0162	0.0143	0.01591	0.01328	0.01521	0.01482	0.01409	0.01372	0.01227	0.01308	0.01281	0.01143
610.21	0.0999	0.02062	0.02133	0.02084	0.02056	0.02019	0.02172	0.02032	0.02253	0.02121	0.02234	0.02299	0.02074	0.02243	0.02148	0.02121	0.02048	0.02031	0.02105	0.021	0.01821	0.01719	0.01856	0.01827	0.01854	0.01775	0.01626	0.01911	0.01805	0.01628	0.01587	0.01555	0.0165	0.01604	0.01517	0.01518	0.01525	0.01579	0.01414	0.01586	0.0131	0.01535	0.01529	0.01372	0.01388	0.01228	0.01289	0.01247	0.01172
610.66	0.09978	0.02037	0.02118	0.02095	0.0205	0.01941	0.02188	0.02009	0.02249	0.02063	0.0223	0.0221	0.02056	0.02186	0.02105	0.02077	0.02041	0.02084	0.02008	0.02088	0.01798	0.01699	0.01812	0.01775	0.01858	0.01723	0.01627	0.01865	0.01744	0.01584	0.0158	0.01507	0.01622	0.01565	0.01508	0.01493	0.01447	0.0156	0.01416	0.01535	0.01307	0.01458	0.01449	0.01312	0.01387	0.0121	0.01235	0.01185	0.01109
611.11	0.09958	0.01989	0.02093	0.02017	0.02039	0.01906	0.02174	0.01983	0.02149	0.02047	0.02168	0.02147	0.02046	0.02136	0.02055	0.02061	0.0206	0.02064	0.01996	0.02068	0.01777	0.01676	0.01806	0.01754	0.01816	0.01719	0.01588	0.01806	0.01709	0.01567	0.0157	0.01452	0.01561	0.01521	0.01406	0.01449	0.01379	0.01534	0.01405	0.01454	0.01286	0.01436	0.01418	0.01278	0.01381	0.01178	0.01205	0.01162	0.01087
611.56	0.09921	0.0196	0.02027	0.01975	0.0202	0.01904	0.02179	0.0199	0.02102	0.02066	0.02156	0.02135	0.02061	0.02122	0.02086	0.02059	0.02041	0.02077	0.02021	0.02106	0.01753	0.01637	0.01802	0.0177	0.01816	0.01711	0.01606	0.018	0.01673	0.01549	0.01568	0.01421	0.01549	0.01513	0.01377	0.01434	0.0136	0.01542	0.01456	0.01423	0.01262	0.01443	0.0142	0.01262	0.01338	0.01144	0.01207	0.01155	0.0103
612.02	0.09861	0.01997	0.01996	0.01987	0.01972	0.01926	0.02116	0.01924	0.021	0.02069	0.02146	0.02044	0.02048	0.02067	0.0209	0.02105	0.02082	0.02075	0.01978	0.02092	0.01759	0.01627	0.01785	0.01727	0.0176	0.01712	0.01594	0.01804	0.01681	0.01576	0.01538	0.0144	0.0154	0.01499	0.01376	0.01459	0.01354	0.01553	0.01453	0.01402	0.01215	0.0141	0.01356	0.01265	0.01298	0.01187	0.01134	0.0114	0.01008
612.47	0.09795	0.01951	0.0192	0.01979	0.01937	0.01906	0.02095	0.01874	0.0205	0.02073	0.0212	0.02032	0.02089	0.02071	0.02076	0.02108	0.02129	0.02009	0.01934	0.02027	0.01777	0.01617	0.01756	0.01731	0.01763	0.01679	0.01524	0.01778	0.0162	0.01586	0.0158	0.01411	0.01502	0.01439	0.01393	0.01479	0.01302	0.0156	0.01458	0.01345	0.01228	0.01376	0.01343	0.01256	0.01324	0.01155	0.01131	0.01114	0.00979
612.92	0.09759	0.01946	0.01919	0.01968	0.01914	0.01907	0.0206	0.01904	0.02062	0.02115	0.02116	0.01969	0.02075	0.02069	0.02046	0.02067	0.02136	0.01981	0.0196	0.02036	0.01751	0.01647	0.01723	0.01774	0.01719	0.01657	0.01535	0.01771	0.01642	0.01576	0.01561	0.01404	0.01534	0.01419	0.01401	0.01452	0.01318	0.01518	0.01446	0.01337	0.01269	0.01369	0.01333	0.01254	0.01302	0.0114	0.01136	0.01106	0.00972
613.37	0.09781	0.01955	0.01864	0.01953	0.0188	0.01863	0.02023	0.01878	0.02052	0.02153	0.02087	0.01952	0.02087	0.02024	0.02052	0.0202	0.0209	0.01993	0.01917	0.02002	0.01749	0.01645	0.01721	0.01805	0.01742	0.01594	0.01514	0.01719	0.01603	0.0154	0.01556	0.01377	0.01489	0.01349	0.01347	0.01393	0.01264	0.01501	0.01443	0.01334	0.0131	0.01372	0.01265	0.0129	0.01328	0.01166	0.01122	0.01089	0.00991
613.82	0.09822	0.01975	0.01832	0.01945	0.01916	0.01891	0.01957	0.01898	0.02044	0.02119	0.02059	0.01975	0.021	0.02028	0.02061	0.01981	0.02084	0.02036	0.01888	0.01959	0.01743	0.01626	0.01719	0.01801	0.01774	0.01592	0.01558	0.01684	0.01635	0.01537	0.01572	0.01347	0.01475	0.01311	0.01383	0.01364	0.01318	0.01449	0.01388	0.01386	0.01354	0.01336	0.01231	0.01269	0.0136	0.01187	0.01119	0.01072	0.01061
614.28	0.09813	0.01958	0.01828	0.01886	0.01848	0.01855	0.01856	0.01893	0.02073	0.02124	0.02026	0.02006	0.02113	0.02039	0.02053	0.01994	0.02084	0.02014	0.01849	0.01948	0.01755	0.01616	0.01727	0.01777	0.01795	0.01569	0.01541	0.01677	0.01624	0.01559	0.01552	0.01358	0.01455	0.01319	0.01364	0.01381	0.01346	0.01458	0.01401	0.01382	0.01351	0.01343	0.01242	0.01257	0.01363	0.01239	0.01127	0.01088	0.01045
614.73	0.09777	0.01953	0.0181	0.01886	0.01814	0.01811	0.01802	0.01862	0.02052	0.021	0.01992	0.02008	0.02052	0.01981	0.02002	0.01944	0.02052	0.02012	0.01847	0.01892	0.01748	0.0162	0.01688	0.01754	0.01712	0.01561	0.0151	0.0157	0.01585	0.01509	0.01493	0.01332	0.01415	0.01326	0.01345	0.014	0.01289	0.01466	0.014	0.0135	0.01303	0.01297	0.01204	0.01214	0.01361	0.01274	0.01101	0.01122	0.0106
615.18	0.09739	0.01922	0.01759	0.01875	0.01846	0.01798	0.01711	0.01881	0.01964	0.02138	0.01939	0.01937	0.02114	0.01991	0.02004	0.01944	0.02032	0.01962	0.01853	0.01869	0.01774	0.01618	0.01681	0.01698	0.01636	0.01543	0.01521	0.01522	0.01572	0.01479	0.01466	0.01328	0.0142	0.01317	0.01349	0.01411	0.01317	0.01454	0.01407	0.01397	0.01289	0.01268	0.01134	0.01189	0.01316	0.01255	0.01107	0.01089	0.01034
615.63	0.09727	0.01923	0.01804	0.01858	0.01828	0.01844	0.01684	0.01913	0.01966	0.02149	0.0195	0.01977	0.02132	0.01984	0.02022	0.01984	0.0208	0.01964	0.01892	0.0191	0.01779	0.01616	0.01651	0.01676	0.01588	0.01574	0.0151	0.01519	0.01539	0.01475	0.0148	0.01383	0.01421	0.01317	0.01339	0.01416	0.01337	0.0147	0.0144	0.01411	0.0127	0.01335	0.01158	0.01228	0.01273	0.01253	0.01125	0.01173	0.01078
616.09	0.09743	0.01895	0.01799	0.01896	0.0182	0.01896	0.01654	0.01888	0.02002	0.02114	0.0198	0.01964	0.02178	0.02005	0.01998	0.01989	0.02081	0.01987	0.01895	0.01863	0.01782	0.01589	0.01606	0.01697	0.01518	0.01561	0.01557	0.01503	0.01554	0.0143	0.01477	0.01442	0.01446	0.01326	0.01391	0.01391	0.01375	0.01434	0.01421	0.01453	0.01237	0.0135	0.01139	0.01255	0.01215	0.01231	0.01121	0.01189	0.01081
616.54	0.09713	0.0186	0.01856	0.01915	0.01771	0.01845	0.01615	0.01875	0.01958	0.02031	0.01941	0.01898	0.02152	0.01925	0.01981	0.01981	0.0205	0.01901	0.01859	0.01833	0.01756	0.01548	0.01558	0.0166	0.01506	0.01496	0.01467	0.01473	0.01539	0.01424	0.01446	0.01398	0.01364	0.01241	0.01361	0.01367	0.01383	0.01346	0.0139	0.01435	0.01167	0.01298	0.011	0.01258	0.01172	0.01189	0.01055	0.01196	0.01067
616.99	0.09716	0.01811	0.01817	0.0192	0.0177	0.01773	0.01653	0.01862	0.01953	0.01972	0.01889	0.01963	0.02131	0.01917	0.01999	0.01897	0.02006	0.01895	0.01874	0.01839	0.01726	0.01541	0.01544	0.0163	0.01547	0.01446	0.01461	0.01433	0.01479	0.01423	0.01475	0.01354	0.01334	0.01234	0.01341	0.01369	0.01349	0.0127	0.01386	0.01451	0.01202	0.01272	0.011	0.01199	0.01212	0.0114	0.01073	0.01181	0.01069
617.44	0.09725	0.01789	0.01785	0.01871	0.01747	0.01758	0.01625	0.01818	0.01928	0.019	0.01914	0.01908	0.02038	0.01857	0.01953	0.01853	0.01958	0.01884	0.01834	0.01818	0.01696	0.01536	0.01509	0.01551	0.01496	0.0144	0.01435	0.0139	0.0145	0.01424	0.01421	0.0132	0.01282	0.01223	0.01332	0.01348	0.0133	0.0126	0.01349	0.01424	0.012	0.01284	0.0105	0.01195	0.01154	0.01147	0.01055	0.01184	0.01078
617.89	0.09701	0.01779	0.01772	0.01819	0.01784	0.01754	0.01619	0.01779	0.01903	0.01906	0.01918	0.01892	0.02074	0.01824	0.01984	0.0189	0.01898	0.01835	0.01815	0.01811	0.01705	0.0151	0.01481	0.01534	0.01509	0.01437	0.0143	0.01329	0.01391	0.01403	0.01406	0.01336	0.01234	0.01159	0.0132	0.01324	0.0133	0.01299	0.0134	0.01431	0.01203	0.01275	0.01044	0.01171	0.01198	0.01157	0.01021	0.01162	0.01126
618.35	0.09655	0.01818	0.01767	0.01825	0.0177	0.0176	0.01606	0.01786	0.0189	0.01899	0.0187	0.01881	0.02036	0.01838	0.0199	0.019	0.01897	0.01814	0.01795	0.01764	0.0166	0.01515	0.01423	0.01482	0.01472	0.01463	0.01458	0.01306	0.01384	0.01431	0.01414	0.01353	0.01243	0.01161	0.01335	0.01333	0.01335	0.01308	0.0135	0.01432	0.01169	0.0129	0.01137	0.01159	0.01197	0.01159	0.01051	0.01125	0.01131
618.8	0.09622	0.01782	0.01747	0.01799	0.017	0.01773	0.01663	0.01791	0.01881	0.01844	0.01885	0.01897	0.02048	0.01853	0.02006	0.01909	0.01899	0.01797	0.0178	0.01761	0.01701	0.01555	0.01402	0.01523	0.01473	0.01436	0.01437	0.01306	0.0134	0.0139	0.01432	0.01369	0.01249	0.01218	0.01337	0.01364	0.01308	0.0139	0.01378	0.01396	0.01154	0.01318	0.0113	0.01184	0.01131	0.01136	0.01077	0.0117	0.01155
619.25	0.09671	0.018	0.01758	0.01786	0.0175	0.01836	0.01718	0.01802	0.01814	0.01834	0.01937	0.01938	0.02018	0.01854	0.01982	0.01925	0.01899	0.01819	0.01822	0.01797	0.01748	0.01554	0.0142	0.01555	0.01438	0.01442	0.01508	0.01333	0.01351	0.01382	0.01418	0.01359	0.01251	0.01217	0.01377	0.01357	0.01281	0.01385	0.01392	0.0143	0.01183	0.01323	0.01147	0.01177	0.01103	0.01134	0.0105	0.01152	0.01133
619.7	0.09706	0.01751	0.01737	0.01748	0.01748	0.01806	0.01717	0.01805	0.01808	0.01866	0.01932	0.01909	0.02041	0.01839	0.01964	0.01918	0.01885	0.01813	0.01832	0.01817	0.01805	0.01542	0.01427	0.01547	0.01513	0.0146	0.01499	0.01309	0.01304	0.01381	0.01361	0.01334	0.01213	0.01214	0.01392	0.01316	0.01345	0.01385	0.01404	0.01423	0.01181	0.01342	0.0117	0.01183	0.01048	0.01139	0.01062	0.01123	0.01154
620.15	0.09628	0.01759	0.01746	0.01727	0.01689	0.01765	0.01782	0.01785	0.01822	0.01844	0.01933	0.01953	0.02015	0.01782	0.01957	0.01941	0.01879	0.01785	0.01809	0.01807	0.01781	0.01569	0.01423	0.01568	0.01546	0.01454	0.01536	0.01325	0.01275	0.01428	0.01385	0.01344	0.01175	0.01156	0.01414	0.0128	0.01339	0.01397	0.0137	0.01379	0.0117	0.01309	0.01218	0.01194	0.01033	0.01113	0.0103	0.01137	0.01143
620.6	0.0963	0.01772	0.01692	0.01728	0.01666	0.01762	0.01764	0.01771	0.01847	0.01858	0.01943	0.0193	0.02041	0.01769	0.01922	0.01901	0.01895	0.01748	0.01817	0.01793	0.01796	0.01575	0.01397	0.01608	0.015	0.01452	0.0154	0.01332	0.0132	0.01436	0.01412	0.01292	0.01138	0.01132	0.01416	0.01285	0.01298	0.01373	0.01332	0.01394	0.01128	0.01242	0.01242	0.01206	0.01044	0.01153	0.01051	0.01075	0.01167
621.06	0.09584	0.01805	0.01714	0.0168	0.01648	0.01729	0.01759	0.01772	0.01875	0.01857	0.01905	0.01905	0.01939	0.01751	0.01938	0.01861	0.01905	0.01708	0.01829	0.01821	0.01796	0.01587	0.01399	0.01558	0.01508	0.01424	0.01503	0.01352	0.01298	0.01458	0.01403	0.01256	0.01144	0.01138	0.01414	0.01347	0.01251	0.01379	0.01303	0.01385	0.01166	0.0128	0.01244	0.01214	0.01066	0.01198	0.01083	0.01065	0.0113
621.51	0.09596	0.01823	0.01665	0.01645	0.01661	0.01788	0.01758	0.01786	0.0191	0.01867	0.01914	0.01902	0.01928	0.01816	0.019	0.01836	0.01885	0.01756	0.01761	0.01805	0.01747	0.01606	0.01447	0.01572	0.01484	0.01454	0.01502	0.01366	0.01326	0.01438	0.01419	0.01275	0.01172	0.01159	0.0146	0.01309	0.01211	0.01419	0.01286	0.01377	0.01186	0.01282	0.01245	0.01184	0.01084	0.0119	0.01082	0.01037	0.01102
621.96	0.09623	0.01831	0.01702	0.01591	0.01678	0.01793	0.0178	0.01832	0.01864	0.01868	0.01962	0.01893	0.01908	0.01839	0.01918	0.01842	0.01847	0.01736	0.0176	0.01773	0.01762	0.01595	0.0144	0.01621	0.01483	0.01471	0.0147	0.01365	0.01382	0.014	0.01413	0.01274	0.01188	0.01146	0.01486	0.01282	0.01195	0.01441	0.01276	0.01331	0.01179	0.01292	0.01246	0.01173	0.01075	0.01188	0.0111	0.01037	0.01072
622.41	0.09617	0.01858	0.01726	0.01615	0.01732	0.01841	0.01828	0.01885	0.01876	0.01881	0.01905	0.01893	0.01963	0.01882	0.01952	0.01897	0.01865	0.01784	0.01785	0.01803	0.01749	0.01632	0.01486	0.01673	0.01469	0.01488	0.01519	0.01354	0.0139	0.01411	0.01433	0.01293	0.01237	0.01181	0.01473	0.01298	0.0123	0.01471	0.0129	0.01358	0.01148	0.01289	0.0127	0.01198	0.01123	0.01203	0.01107	0.01039	0.01072
622.86	0.09645	0.01862	0.01728	0.01683	0.01696	0.01832	0.01825	0.0192	0.01887	0.01893	0.01885	0.01924	0.01917	0.01887	0.01932	0.01905	0.01922	0.01834	0.01812	0.0178	0.01786	0.01652	0.01505	0.01676	0.01514	0.0149	0.01534	0.01353	0.01364	0.01409	0.0146	0.01281	0.01254	0.01234	0.01549	0.01351	0.01248	0.01464	0.01266	0.01353	0.01149	0.01269	0.01273	0.01188	0.01108	0.01185	0.01147	0.01056	0.01076
623.31	0.09642	0.01835	0.01743	0.01669	0.01753	0.01845	0.01847	0.01924	0.01869	0.01847	0.01945	0.01891	0.01914	0.01896	0.0195	0.01949	0.01942	0.01874	0.01805	0.0183	0.018	0.01683	0.01565	0.01728	0.01523	0.01465	0.0155	0.01386	0.01359	0.01355	0.01478	0.01257	0.01202	0.01251	0.01581	0.01348	0.01214	0.0143	0.01244	0.01312	0.01146	0.01229	0.0124	0.01162	0.01147	0.01146	0.01122	0.01086	0.01069
623.77	0.09618	0.01823	0.0176	0.01725	0.0178	0.0183	0.01837	0.01908	0.01856	0.01894	0.01949	0.01865	0.01906	0.01853	0.01926	0.01937	0.01945	0.01872	0.01757	0.01781	0.01748	0.01645	0.0157	0.01679	0.01461	0.01512	0.01519	0.01418	0.01386	0.01365	0.01469	0.01252	0.01236	0.01213	0.01512	0.0132	0.01163	0.01331	0.01228	0.01284	0.01149	0.01212	0.0122	0.01154	0.01187	0.01179	0.01052	0.0105	0.01047
624.22	0.09537	0.01799	0.01726	0.01716	0.0177	0.01735	0.01818	0.01872	0.01892	0.01873	0.01918	0.0183	0.01933	0.01843	0.01952	0.01941	0.0195	0.01831	0.01762	0.01762	0.01684	0.01662	0.01556	0.01609	0.01447	0.01524	0.01494	0.01364	0.01356	0.01313	0.01487	0.01189	0.01206	0.01217	0.0145	0.01325	0.01189	0.01296	0.01186	0.01235	0.01136	0.012	0.01158	0.01177	0.01227	0.01173	0.01077	0.01031	0.01005
624.67	0.09573	0.0182	0.01772	0.01779	0.01807	0.01776	0.01808	0.01852	0.01881	0.01876	0.01947	0.01831	0.01955	0.01864	0.01953	0.01942	0.0199	0.01841	0.01762	0.01763	0.01677	0.01676	0.01578	0.01623	0.01437	0.01489	0.01535	0.01441	0.01391	0.01306	0.0153	0.01205	0.01182	0.0122	0.01478	0.01342	0.01154	0.01292	0.01222	0.0124	0.01133	0.01226	0.01164	0.01179	0.0123	0.01205	0.01055	0.01069	0.00985
625.12	0.09701	0.01848	0.0179	0.01778	0.01862	0.01814	0.01838	0.0186	0.0193	0.01896	0.01973	0.01839	0.0195	0.01932	0.01933	0.01928	0.01974	0.01866	0.01783	0.01819	0.01679	0.01671	0.01621	0.01651	0.01439	0.01513	0.01474	0.01437	0.01435	0.01325	0.01486	0.01187	0.0121	0.01332	0.01418	0.01374	0.01108	0.01306	0.01286	0.01275	0.01134	0.01282	0.0117	0.01178	0.0126	0.01204	0.01104	0.01059	0.01014
625.57	0.09697	0.01835	0.01776	0.01771	0.01881	0.01825	0.01878	0.01837	0.01906	0.0188	0.01912	0.01862	0.01949	0.01944	0.01943	0.01919	0.01933	0.01873	0.01754	0.01825	0.01622	0.01668	0.0167	0.01606	0.01492	0.01523	0.01468	0.01446	0.01444	0.01294	0.01398	0.01203	0.01259	0.01343	0.01421	0.01351	0.01165	0.01286	0.01252	0.01304	0.01177	0.01309	0.01155	0.0115	0.01281	0.0115	0.01073	0.01051	0.01017
626.02	0.0971	0.01831	0.01805	0.01791	0.01887	0.01844	0.01883	0.01854	0.01866	0.01899	0.01915	0.01934	0.02021	0.01939	0.01925	0.01904	0.01856	0.0187	0.01717	0.01798	0.01623	0.01652	0.01689	0.01696	0.01567	0.01527	0.0153	0.01475	0.01437	0.01274	0.01404	0.01237	0.01245	0.01378	0.0143	0.01337	0.01229	0.01267	0.01299	0.01299	0.01154	0.01289	0.01133	0.01145	0.01297	0.01103	0.01063	0.01047	0.01028
626.48	0.09689	0.01751	0.01795	0.01782	0.01929	0.01775	0.01908	0.01809	0.01883	0.01875	0.01908	0.01949	0.02022	0.01933	0.01924	0.01911	0.0186	0.01814	0.01747	0.01795	0.01666	0.0165	0.01643	0.01663	0.01581	0.01547	0.01543	0.01461	0.01395	0.01291	0.01392	0.01222	0.01284	0.01405	0.01398	0.01374	0.01254	0.01256	0.01299	0.01294	0.0114	0.01266	0.01138	0.01154	0.01314	0.0108	0.01074	0.01049	0.01031
626.93	0.09595	0.0169	0.01775	0.01826	0.01876	0.01789	0.01888	0.01786	0.01889	0.01895	0.01855	0.01924	0.02025	0.01906	0.01866	0.01884	0.01825	0.01813	0.0174	0.01789	0.01646	0.01661	0.01587	0.01631	0.01548	0.01551	0.01587	0.01437	0.01348	0.01295	0.01378	0.01242	0.01262	0.01383	0.01369	0.01399	0.01266	0.01273	0.01302	0.01332	0.01134	0.01285	0.01142	0.01182	0.01275	0.01058	0.0105	0.01017	0.01031
627.38	0.09598	0.01674	0.01771	0.01809	0.01839	0.01747	0.01875	0.0177	0.01915	0.01889	0.01809	0.01945	0.01988	0.01877	0.01866	0.01833	0.0181	0.01783	0.01724	0.01764	0.01615	0.01662	0.01597	0.01617	0.0158	0.01525	0.01592	0.01475	0.0139	0.01241	0.01388	0.01235	0.01265	0.01339	0.01347	0.01372	0.01256	0.01252	0.01279	0.01354	0.01162	0.01268	0.01114	0.01164	0.01263	0.01039	0.01066	0.01029	0.01001
627.83	0.09604	0.0164	0.01758	0.01736	0.01818	0.01782	0.01866	0.01732	0.01921	0.01841	0.01829	0.01954	0.01976	0.01869	0.01867	0.01807	0.01809	0.01795	0.01703	0.01757	0.01617	0.01672	0.01625	0.01581	0.01541	0.01555	0.01582	0.01475	0.01467	0.01275	0.01387	0.01189	0.01259	0.01325	0.01356	0.01314	0.0119	0.01269	0.01289	0.01318	0.01174	0.01348	0.01135	0.01171	0.01242	0.01042	0.01093	0.01058	0.00969
628.28	0.09597	0.01553	0.01672	0.01724	0.0179	0.01774	0.01839	0.01696	0.01877	0.01831	0.01744	0.01925	0.01975	0.01808	0.01806	0.01724	0.01772	0.01762	0.01737	0.01671	0.01612	0.01637	0.01574	0.01524	0.01485	0.0149	0.01513	0.01454	0.01448	0.01216	0.0135	0.012	0.01279	0.01283	0.0131	0.01356	0.01204	0.01287	0.01286	0.01331	0.01157	0.01328	0.01088	0.01138	0.01188	0.01073	0.01064	0.01052	0.00957
628.73	0.09655	0.01549	0.01616	0.01633	0.01777	0.01736	0.01768	0.01683	0.01846	0.01776	0.01676	0.019	0.01933	0.01786	0.01808	0.01677	0.01758	0.01751	0.0171	0.01665	0.01641	0.01609	0.01517	0.01468	0.01489	0.01385	0.01455	0.01424	0.01388	0.01229	0.01371	0.01174	0.0121	0.01286	0.01277	0.01328	0.012	0.01324	0.01242	0.01286	0.01084	0.01308	0.01102	0.01093	0.01192	0.00999	0.01116	0.01027	0.00942
629.18	0.09678	0.01518	0.01601	0.01587	0.01721	0.01756	0.01751	0.01653	0.0176	0.01766	0.01665	0.01882	0.01879	0.01749	0.01781	0.01618	0.01727	0.01787	0.01675	0.01645	0.01616	0.01557	0.01476	0.01436	0.01421	0.01342	0.01443	0.01403	0.01356	0.0124	0.01327	0.01167	0.01235	0.0124	0.0128	0.01243	0.01132	0.01339	0.01251	0.01239	0.01081	0.01261	0.01127	0.0109	0.01146	0.00941	0.01118	0.0106	0.00935
629.64	0.0964	0.01528	0.01552	0.01529	0.01689	0.01713	0.01732	0.01669	0.01722	0.01701	0.01629	0.01864	0.01799	0.01755	0.01794	0.01603	0.01667	0.01773	0.01622	0.01646	0.01597	0.01512	0.01472	0.0143	0.01365	0.01344	0.0139	0.01342	0.01338	0.01237	0.01296	0.0113	0.01264	0.01226	0.01242	0.01264	0.01102	0.01307	0.01211	0.01229	0.01092	0.01186	0.01079	0.01025	0.01127	0.00867	0.01079	0.01006	0.00927
630.09	0.09538	0.0145	0.01539	0.01503	0.0163	0.01668	0.01624	0.01649	0.01691	0.01662	0.01591	0.01826	0.01753	0.01676	0.01744	0.01585	0.01685	0.01732	0.01614	0.01558	0.01593	0.01468	0.0139	0.0139	0.0134	0.0133	0.01347	0.01309	0.01295	0.01147	0.01276	0.01109	0.01232	0.0119	0.01259	0.01204	0.01119	0.01314	0.01156	0.01192	0.01053	0.01157	0.00992	0.01033	0.01078	0.00828	0.00991	0.01	0.00902
630.54	0.09507	0.01436	0.0152	0.01554	0.01614	0.01606	0.01604	0.0164	0.01647	0.01679	0.01647	0.01826	0.01722	0.01671	0.01713	0.016	0.01629	0.01675	0.01628	0.01516	0.0157	0.01474	0.01381	0.01383	0.01331	0.01301	0.01384	0.01276	0.01276	0.01142	0.01321	0.01077	0.01211	0.0115	0.01214	0.01211	0.0112	0.01355	0.01183	0.01123	0.00996	0.01125	0.0101	0.01049	0.01064	0.00797	0.01008	0.01023	0.00896
630.99	0.09512	0.0138	0.01501	0.01561	0.0159	0.0154	0.01575	0.01612	0.0165	0.01676	0.01626	0.01845	0.01708	0.01693	0.0168	0.01575	0.01663	0.01679	0.01614	0.01522	0.01554	0.01452	0.0137	0.01286	0.01307	0.01295	0.01295	0.01215	0.01298	0.01172	0.01325	0.01038	0.01192	0.01096	0.01196	0.01163	0.01053	0.01354	0.0113	0.0111	0.00994	0.01161	0.01004	0.01039	0.0104	0.00807	0.0103	0.00994	0.00885
631.44	0.09538	0.0142	0.01509	0.01556	0.01569	0.01529	0.01527	0.01644	0.0162	0.01736	0.01643	0.01867	0.01721	0.01681	0.01652	0.01659	0.01671	0.01783	0.01652	0.01524	0.01514	0.01471	0.01385	0.01325	0.01367	0.01313	0.01317	0.01245	0.01276	0.01166	0.01336	0.0107	0.01202	0.01123	0.01248	0.01193	0.01119	0.01374	0.01105	0.01075	0.01024	0.01178	0.01002	0.01012	0.01022	0.00858	0.01068	0.00995	0.00921
631.89	0.09573	0.01453	0.0156	0.01524	0.01571	0.01532	0.01556	0.01643	0.01623	0.01745	0.01656	0.01899	0.01684	0.01694	0.01629	0.0173	0.01713	0.01802	0.01664	0.01532	0.01534	0.01477	0.01449	0.01332	0.01387	0.01324	0.01315	0.01249	0.01304	0.01163	0.01311	0.01059	0.01193	0.01135	0.01268	0.01133	0.01173	0.01402	0.01107	0.01032	0.01059	0.01186	0.01037	0.01024	0.01101	0.00928	0.01122	0.01009	0.00962
632.34	0.09561	0.01489	0.01542	0.01569	0.01594	0.01539	0.01573	0.01685	0.01618	0.01756	0.01739	0.01891	0.01696	0.01684	0.01606	0.01773	0.0173	0.01814	0.01666	0.01566	0.0162	0.01435	0.01419	0.01328	0.01401	0.01319	0.01298	0.01232	0.01303	0.01219	0.01256	0.01071	0.01182	0.01142	0.01282	0.01142	0.01178	0.01475	0.01138	0.01068	0.01076	0.012	0.01057	0.01028	0.01079	0.0099	0.0115	0.01003	0.01011
632.79	0.0953	0.01604	0.01522	0.01566	0.01645	0.01478	0.01588	0.01693	0.01584	0.01761	0.01712	0.01866	0.01686	0.01686	0.0158	0.01711	0.01711	0.0178	0.01634	0.01535	0.01546	0.01421	0.01376	0.01346	0.01364	0.01264	0.0129	0.01237	0.01255	0.01196	0.01216	0.01138	0.01181	0.0114	0.01239	0.01172	0.01223	0.01446	0.01159	0.01021	0.01035	0.0118	0.00997	0.01057	0.01042	0.0098	0.01098	0.00967	0.01
633.24	0.09546	0.0164	0.01597	0.01554	0.01631	0.01487	0.01583	0.01711	0.01604	0.0179	0.01751	0.01894	0.0171	0.01729	0.01591	0.01694	0.01702	0.01755	0.01579	0.01585	0.01548	0.01426	0.01383	0.01354	0.01392	0.01328	0.01321	0.01255	0.01264	0.01306	0.01163	0.01148	0.01197	0.0113	0.01244	0.01141	0.01252	0.01417	0.01172	0.01013	0.01085	0.01211	0.00991	0.0113	0.01027	0.01004	0.01062	0.00935	0.00998
633.7	0.09486	0.0167	0.01639	0.01608	0.0164	0.01568	0.01628	0.01736	0.01649	0.0185	0.01814	0.01963	0.01785	0.01864	0.01602	0.01779	0.01774	0.01774	0.01699	0.01593	0.01583	0.01513	0.01467	0.01423	0.01452	0.01408	0.01396	0.01271	0.01319	0.01396	0.0118	0.01202	0.0121	0.01137	0.01343	0.01206	0.01332	0.01448	0.01232	0.01048	0.01143	0.01238	0.00992	0.01185	0.01032	0.01018	0.01064	0.00999	0.01043
634.15	0.09473	0.01684	0.01649	0.01662	0.01659	0.0157	0.01619	0.01747	0.01708	0.01827	0.01828	0.01966	0.01783	0.019	0.01615	0.01786	0.01804	0.01733	0.01712	0.01575	0.0161	0.01551	0.01489	0.01481	0.01539	0.01459	0.0136	0.01299	0.01375	0.01423	0.01223	0.01232	0.01199	0.01216	0.01372	0.01262	0.01344	0.01436	0.0127	0.01075	0.011	0.01223	0.01021	0.01174	0.01033	0.01027	0.01013	0.01006	0.01089
634.6	0.09397	0.01662	0.0165	0.0167	0.01657	0.01558	0.01625	0.01771	0.01718	0.01838	0.01802	0.0195	0.01819	0.01917	0.01595	0.01745	0.01838	0.0169	0.01726	0.01569	0.01524	0.01575	0.01493	0.01414	0.01569	0.01422	0.01378	0.01347	0.01358	0.01422	0.01228	0.01239	0.01182	0.01236	0.01362	0.01232	0.01349	0.01412	0.01297	0.01063	0.01079	0.01316	0.01042	0.01182	0.01059	0.01014	0.00996	0.01003	0.0108
635.05	0.09413	0.01692	0.01604	0.0166	0.01683	0.01586	0.01627	0.01812	0.01721	0.01835	0.01788	0.01952	0.01801	0.01913	0.01612	0.01766	0.01801	0.01712	0.01697	0.01531	0.0151	0.01547	0.01499	0.01382	0.01562	0.01404	0.01401	0.01329	0.01365	0.01404	0.01211	0.01232	0.0115	0.01135	0.01308	0.01203	0.01315	0.0134	0.01271	0.01021	0.01106	0.01298	0.01072	0.01175	0.01075	0.01051	0.01007	0.00984	0.0108
635.5	0.09373	0.01689	0.01631	0.0161	0.0166	0.01611	0.01637	0.01796	0.0176	0.01781	0.01736	0.0194	0.01755	0.01887	0.01648	0.01739	0.01794	0.01749	0.0168	0.01517	0.01525	0.01547	0.01475	0.01371	0.01504	0.01394	0.01331	0.01305	0.01313	0.01374	0.01202	0.01252	0.01106	0.01159	0.01317	0.01182	0.01257	0.01304	0.01242	0.00997	0.01126	0.01251	0.01003	0.01106	0.01022	0.01079	0.00958	0.00971	0.01053
635.95	0.09328	0.01715	0.01586	0.01619	0.01648	0.01661	0.01599	0.01787	0.01706	0.01719	0.01739	0.01855	0.01713	0.01821	0.01671	0.01754	0.01789	0.01718	0.01655	0.01513	0.01491	0.0151	0.01435	0.01352	0.01416	0.01407	0.01303	0.01321	0.01266	0.01336	0.0114	0.01238	0.01051	0.01128	0.01268	0.01139	0.01267	0.01242	0.01217	0.00984	0.01119	0.01165	0.00976	0.01038	0.01026	0.01046	0.00877	0.00967	0.01072
636.4	0.09254	0.01676	0.01564	0.01568	0.01633	0.01693	0.01616	0.0173	0.01687	0.0164	0.01641	0.01821	0.01655	0.0174	0.01701	0.01665	0.01758	0.01623	0.0161	0.01478	0.01474	0.0144	0.01389	0.01332	0.01318	0.01323	0.01291	0.01298	0.01261	0.01335	0.01148	0.01212	0.01014	0.0106	0.012	0.01066	0.01195	0.01172	0.01195	0.01016	0.0111	0.01096	0.00877	0.01018	0.00976	0.01026	0.00857	0.00959	0.0109
636.85	0.09253	0.01659	0.01494	0.01525	0.01614	0.01672	0.01543	0.01722	0.01678	0.01556	0.0162	0.01788	0.01694	0.01681	0.0173	0.01601	0.01766	0.01545	0.0162	0.01464	0.01412	0.01381	0.01304	0.01259	0.01244	0.01248	0.01241	0.01269	0.01208	0.01289	0.01135	0.01195	0.00995	0.01094	0.01181	0.01085	0.01105	0.01104	0.01134	0.01062	0.01067	0.01064	0.00805	0.00954	0.00897	0.00956	0.00803	0.00973	0.01011
637.3	0.09209	0.01551	0.01525	0.01433	0.01593	0.01659	0.01507	0.01647	0.01632	0.01559	0.0156	0.0175	0.01605	0.01665	0.01766	0.0154	0.01736	0.01513	0.01621	0.01392	0.01324	0.01396	0.01277	0.01242	0.01223	0.01253	0.01163	0.01267	0.01176	0.0127	0.0115	0.01203	0.01014	0.01064	0.01098	0.0107	0.01022	0.01004	0.01056	0.01015	0.01042	0.01	0.00794	0.00927	0.00925	0.00888	0.00717	0.00979	0.0091
637.75	0.09169	0.01432	0.01519	0.01444	0.01556	0.01682	0.01463	0.01617	0.0164	0.01535	0.01575	0.01757	0.01564	0.01675	0.018	0.01523	0.01721	0.01508	0.01637	0.01378	0.01332	0.01381	0.01275	0.01204	0.01207	0.01235	0.01133	0.01235	0.01179	0.0121	0.01168	0.01161	0.01011	0.01091	0.01074	0.01039	0.00981	0.00937	0.01035	0.01054	0.01028	0.00951	0.00785	0.00843	0.00923	0.00848	0.0069	0.00964	0.00882
638.2	0.09109	0.01409	0.01462	0.01435	0.01497	0.01592	0.01416	0.01597	0.01592	0.01501	0.0154	0.01713	0.01537	0.01646	0.01765	0.0152	0.01735	0.01485	0.01616	0.01337	0.01299	0.01291	0.01245	0.01153	0.01184	0.01207	0.01078	0.01216	0.01166	0.0114	0.01156	0.01112	0.00988	0.01072	0.01064	0.00975	0.00929	0.00957	0.00985	0.01004	0.00974	0.00909	0.00796	0.00773	0.00891	0.00749	0.0071	0.00943	0.00865
638.66	0.09075	0.01301	0.01464	0.01398	0.01447	0.01485	0.01389	0.01521	0.01573	0.01424	0.01498	0.01641	0.01503	0.01495	0.01706	0.01422	0.01628	0.01429	0.01526	0.01318	0.01156	0.01151	0.01202	0.01123	0.01125	0.01131	0.00997	0.0115	0.01102	0.01082	0.0107	0.01031	0.00952	0.0104	0.00965	0.00877	0.00781	0.00922	0.00909	0.00986	0.00921	0.00892	0.00764	0.00681	0.00811	0.00697	0.00602	0.00848	0.00766
639.11	0.09069	0.01241	0.01434	0.01378	0.01467	0.01464	0.01409	0.01522	0.01576	0.01418	0.01431	0.01583	0.01484	0.01449	0.01652	0.01425	0.01619	0.01432	0.01497	0.01297	0.01124	0.0113	0.01156	0.01109	0.01106	0.0111	0.00986	0.01097	0.01049	0.01034	0.01017	0.0099	0.00932	0.0101	0.00908	0.00888	0.00783	0.00886	0.00862	0.00993	0.00894	0.00916	0.00706	0.00668	0.00792	0.00694	0.00558	0.0079	0.00708
639.56	0.09112	0.01229	0.01446	0.0144	0.01431	0.01497	0.01436	0.01501	0.01591	0.01448	0.01468	0.01619	0.01486	0.01389	0.01717	0.01451	0.01619	0.01417	0.01516	0.01284	0.0119	0.01122	0.01112	0.0116	0.01107	0.01124	0.00975	0.01047	0.01059	0.01037	0.01036	0.01	0.00903	0.00974	0.00897	0.00867	0.00831	0.00906	0.00827	0.00987	0.0093	0.00866	0.00704	0.00658	0.00777	0.00729	0.00577	0.00794	0.00696
640.01	0.09073	0.01167	0.0145	0.01443	0.01426	0.01464	0.01487	0.01464	0.01601	0.01439	0.0151	0.01627	0.01494	0.01412	0.01772	0.01431	0.01637	0.01393	0.01525	0.01366	0.01162	0.01173	0.01104	0.01213	0.0111	0.01119	0.00957	0.01063	0.01029	0.01034	0.0107	0.00981	0.00937	0.01023	0.00905	0.00864	0.00838	0.00914	0.00872	0.01014	0.00944	0.0081	0.00651	0.0064	0.00793	0.00744	0.00636	0.0082	0.00661
640.46	0.09083	0.0113	0.01464	0.01399	0.01446	0.01429	0.01446	0.01459	0.01538	0.01426	0.01491	0.01577	0.015	0.01449	0.01759	0.01368	0.0164	0.01387	0.01474	0.0135	0.01166	0.0115	0.01137	0.0122	0.01075	0.01093	0.00927	0.0113	0.01064	0.01041	0.01056	0.0096	0.00952	0.01028	0.00891	0.00891	0.0083	0.00876	0.00861	0.01021	0.00927	0.0083	0.00663	0.00657	0.0076	0.00718	0.00666	0.00804	0.00624
640.91	0.09064	0.01112	0.01439	0.01365	0.01489	0.01456	0.01518	0.01465	0.01574	0.01474	0.0146	0.01612	0.0149	0.01447	0.01813	0.01384	0.01595	0.01393	0.01502	0.01381	0.01163	0.01213	0.01147	0.01254	0.01123	0.01077	0.01024	0.01115	0.01048	0.01094	0.01085	0.00975	0.00999	0.01047	0.00946	0.00953	0.00839	0.0094	0.0088	0.01028	0.00914	0.0087	0.00662	0.00699	0.00791	0.00692	0.00679	0.00794	0.00596
641.36	0.09078	0.01126	0.01441	0.01435	0.01488	0.0147	0.0151	0.01472	0.01642	0.01514	0.01559	0.01565	0.01523	0.0153	0.01834	0.01403	0.01627	0.01398	0.01516	0.01433	0.01222	0.01231	0.01139	0.01254	0.01109	0.01085	0.00956	0.01063	0.01068	0.01097	0.01079	0.00948	0.01025	0.0106	0.0095	0.00994	0.00832	0.00999	0.00909	0.01001	0.00901	0.00915	0.00745	0.00744	0.00801	0.00706	0.0069	0.00781	0.00562
641.81	0.09025	0.01161	0.01443	0.01472	0.01537	0.01453	0.01547	0.0144	0.01679	0.01565	0.01519	0.01572	0.01498	0.01597	0.01865	0.01398	0.0163	0.01482	0.01495	0.01427	0.01297	0.01292	0.01171	0.01297	0.01166	0.01119	0.01016	0.01112	0.01095	0.01143	0.01118	0.00964	0.01038	0.01093	0.00954	0.01005	0.00857	0.01075	0.00941	0.00972	0.00904	0.009	0.00762	0.00827	0.00808	0.00732	0.00658	0.00764	0.00603
642.26	0.09006	0.01221	0.01434	0.01522	0.01558	0.01445	0.0153	0.01458	0.01692	0.015	0.01533	0.01579	0.01563	0.01604	0.01839	0.01421	0.01569	0.01472	0.01541	0.01498	0.01274	0.0127	0.01176	0.01306	0.01165	0.011	0.01007	0.01092	0.01154	0.01134	0.01079	0.00948	0.0104	0.01056	0.01023	0.00993	0.00863	0.01078	0.00971	0.0095	0.00862	0.00919	0.00765	0.00821	0.00767	0.00713	0.00715	0.00693	0.00593
642.71	0.09022	0.01181	0.01446	0.01524	0.01506	0.01419	0.01519	0.01457	0.01673	0.01515	0.01486	0.01549	0.0161	0.01578	0.01777	0.01472	0.01521	0.01448	0.01489	0.01472	0.01257	0.01217	0.01133	0.01297	0.01169	0.01093	0.01014	0.01119	0.01146	0.01158	0.01073	0.00922	0.0103	0.00998	0.00971	0.00935	0.00864	0.01102	0.00948	0.00932	0.00822	0.00886	0.00752	0.00851	0.00763	0.00697	0.00691	0.00664	0.00576
643.16	0.09046	0.01199	0.01473	0.01536	0.01493	0.01433	0.01531	0.0146	0.01741	0.01504	0.01516	0.01507	0.0156	0.0159	0.01805	0.0149	0.0148	0.01435	0.01434	0.01475	0.01199	0.01241	0.01119	0.01286	0.01178	0.01083	0.01001	0.0108	0.01108	0.01162	0.01121	0.00898	0.01015	0.01019	0.00979	0.00948	0.00831	0.01071	0.00924	0.00922	0.00832	0.00851	0.00778	0.0085	0.0081	0.0067	0.00695	0.00651	0.00556
643.61	0.09055	0.01246	0.01377	0.01553	0.01483	0.01439	0.01518	0.0147	0.01713	0.01531	0.01485	0.01532	0.01502	0.01611	0.01848	0.01517	0.01506	0.01411	0.01469	0.01474	0.01267	0.01294	0.01067	0.01252	0.01151	0.01146	0.01006	0.0114	0.01131	0.01128	0.01123	0.00933	0.01053	0.01052	0.01019	0.00948	0.00895	0.01009	0.00941	0.00933	0.00844	0.00836	0.00762	0.00923	0.0084	0.007	0.00704	0.00631	0.00595
644.06	0.08993	0.01273	0.01373	0.01519	0.0146	0.0143	0.01464	0.01462	0.01657	0.01497	0.0152	0.01519	0.01525	0.0161	0.01884	0.01471	0.01433	0.01378	0.01446	0.01428	0.01277	0.01296	0.01075	0.01167	0.01119	0.01099	0.01	0.01111	0.01181	0.01081	0.01084	0.00941	0.01044	0.01024	0.01042	0.00869	0.009	0.01028	0.00939	0.00882	0.00824	0.00803	0.00753	0.00903	0.00797	0.00687	0.0072	0.00621	0.0064
644.51	0.08904	0.01262	0.01346	0.01437	0.01466	0.0141	0.01478	0.01395	0.0169	0.01434	0.01526	0.01459	0.01539	0.01667	0.01786	0.0151	0.01389	0.01385	0.01375	0.01452	0.01264	0.01269	0.01067	0.01106	0.01085	0.01111	0.00999	0.01164	0.01144	0.01134	0.01054	0.00889	0.01088	0.01008	0.01044	0.0087	0.00869	0.01058	0.00921	0.00876	0.00803	0.00771	0.00745	0.00959	0.00771	0.00615	0.00701	0.00627	0.00632
644.96	0.08901	0.01256	0.0134	0.01399	0.01442	0.01388	0.01456	0.01372	0.01625	0.01396	0.01454	0.01436	0.01534	0.01618	0.01697	0.01481	0.0131	0.0139	0.01349	0.01385	0.01217	0.0125	0.01084	0.01026	0.01057	0.01082	0.00984	0.01118	0.01088	0.0111	0.00961	0.00843	0.01037	0.00979	0.01083	0.00838	0.00852	0.01047	0.00857	0.00794	0.00715	0.0078	0.00755	0.00909	0.00751	0.00584	0.00625	0.00588	0.00623
645.41	0.08894	0.01215	0.01304	0.01426	0.01439	0.01395	0.01473	0.01371	0.01668	0.01382	0.01445	0.0143	0.01515	0.01567	0.01659	0.01512	0.01323	0.01349	0.01378	0.0137	0.0122	0.01239	0.00993	0.01	0.01102	0.01022	0.0099	0.01094	0.01053	0.01113	0.00925	0.00821	0.00988	0.00946	0.01104	0.0079	0.00855	0.01048	0.00875	0.00785	0.00746	0.00775	0.00768	0.00892	0.00789	0.0054	0.00564	0.00556	0.00657
645.86	0.08897	0.01232	0.01303	0.01431	0.0138	0.01303	0.01429	0.01337	0.01642	0.01375	0.01452	0.01385	0.01509	0.01564	0.01596	0.01501	0.0136	0.01365	0.0136	0.01345	0.0128	0.01227	0.01012	0.01026	0.01103	0.01008	0.00944	0.01048	0.01057	0.01064	0.00897	0.00831	0.00973	0.00931	0.01026	0.0074	0.00825	0.01061	0.00902	0.00799	0.00752	0.00726	0.00768	0.00909	0.00719	0.0051	0.00574	0.00559	0.00649
646.31	0.08909	0.01192	0.0128	0.01371	0.01356	0.01282	0.01379	0.01277	0.01568	0.01336	0.0139	0.01295	0.01461	0.01475	0.01489	0.01424	0.01304	0.01306	0.0129	0.01286	0.01222	0.01186	0.01009	0.00983	0.01137	0.00967	0.00997	0.01007	0.00998	0.00967	0.00871	0.0081	0.00851	0.00942	0.00973	0.00659	0.00789	0.01002	0.00864	0.00755	0.00713	0.00639	0.00688	0.00837	0.00684	0.00423	0.00503	0.00486	0.00611
646.76	0.08928	0.01114	0.01241	0.01284	0.01265	0.01246	0.01277	0.01276	0.01481	0.01293	0.01415	0.01274	0.01422	0.01396	0.01352	0.01394	0.01229	0.01251	0.01225	0.01228	0.01143	0.01142	0.00961	0.00918	0.01076	0.00928	0.00886	0.0095	0.00929	0.00868	0.00814	0.00754	0.00854	0.0085	0.00925	0.00613	0.0073	0.00862	0.00761	0.007	0.00639	0.00592	0.00647	0.00735	0.0064	0.00366	0.0048	0.00417	0.00539
647.22	0.08922	0.01091	0.01226	0.01255	0.01189	0.01243	0.01229	0.01204	0.01452	0.01304	0.01372	0.01279	0.01387	0.01361	0.0131	0.01344	0.01227	0.01274	0.01165	0.01173	0.01144	0.01113	0.00959	0.00871	0.01021	0.00924	0.00931	0.00928	0.00826	0.00828	0.00844	0.007	0.00817	0.00889	0.0087	0.00563	0.00735	0.00836	0.00711	0.00669	0.00583	0.00572	0.00606	0.00682	0.00596	0.00349	0.00417	0.00434	0.00532
647.67	0.08853	0.01062	0.01193	0.01207	0.01194	0.01247	0.01242	0.01107	0.01386	0.01242	0.0133	0.0125	0.01348	0.0133	0.01269	0.01323	0.01314	0.01218	0.01202	0.0116	0.01135	0.0111	0.00926	0.00813	0.0098	0.0093	0.00903	0.00883	0.00776	0.00787	0.00837	0.00682	0.00728	0.00918	0.00856	0.00562	0.00693	0.00848	0.00694	0.00654	0.00576	0.00559	0.00565	0.00616	0.0061	0.0035	0.00383	0.00381	0.00517
648.12	0.08875	0.0103	0.01139	0.01153	0.01183	0.01293	0.0122	0.01054	0.0125	0.01207	0.01315	0.01268	0.01302	0.0133	0.01228	0.01226	0.01264	0.01187	0.01232	0.01116	0.01196	0.01079	0.00891	0.00859	0.00929	0.00907	0.00852	0.00831	0.00776	0.00743	0.00834	0.0066	0.00694	0.00943	0.00784	0.00524	0.00706	0.00782	0.00679	0.00654	0.00484	0.00584	0.00493	0.00559	0.00532	0.00373	0.00273	0.0038	0.00511
648.57	0.08855	0.01018	0.01105	0.01124	0.0121	0.01276	0.01153	0.01016	0.01192	0.01176	0.01332	0.01172	0.01329	0.01291	0.01152	0.01226	0.01223	0.01176	0.01197	0.01098	0.01193	0.01053	0.00848	0.00838	0.00942	0.00874	0.00809	0.00773	0.0071	0.00649	0.0083	0.00645	0.00678	0.00884	0.00725	0.00562	0.00649	0.00779	0.00666	0.00593	0.00414	0.00556	0.00486	0.0048	0.00526	0.00366	0.00252	0.00415	0.00484
649.02	0.08866	0.01032	0.01132	0.01136	0.01161	0.01256	0.01191	0.00971	0.01207	0.01234	0.01372	0.01179	0.01302	0.01299	0.01154	0.01237	0.01266	0.01152	0.01193	0.01105	0.01156	0.01021	0.0084	0.00888	0.00949	0.00891	0.00816	0.00791	0.00635	0.00695	0.00919	0.00628	0.00661	0.00832	0.00687	0.00584	0.00598	0.00781	0.00624	0.00656	0.0053	0.00586	0.00535	0.00553	0.00549	0.00359	0.00321	0.00434	0.00479
649.47	0.08936	0.01028	0.01175	0.01182	0.01189	0.01291	0.01176	0.01023	0.01204	0.01244	0.01393	0.01217	0.01282	0.01264	0.01188	0.01252	0.01312	0.01177	0.0126	0.0105	0.01145	0.01021	0.00898	0.00975	0.00988	0.00888	0.00879	0.00801	0.0066	0.00622	0.00903	0.00705	0.00638	0.00865	0.00697	0.00592	0.00633	0.00778	0.00719	0.00604	0.00535	0.00575	0.00506	0.00509	0.0055	0.00446	0.00381	0.00409	0.00506
649.92	0.08883	0.01051	0.01133	0.01219	0.01201	0.01318	0.01169	0.01013	0.01218	0.0133	0.01418	0.01203	0.01289	0.01251	0.01149	0.0129	0.01394	0.0117	0.01267	0.01088	0.01237	0.00999	0.00918	0.01055	0.00987	0.00899	0.00907	0.0084	0.00723	0.00696	0.00982	0.00781	0.00695	0.00893	0.00667	0.00647	0.00688	0.00798	0.00747	0.00683	0.00568	0.00612	0.00542	0.00561	0.00573	0.00407	0.00391	0.004	0.00552
650.37	0.0888	0.01091	0.01117	0.01206	0.01202	0.01304	0.01137	0.01005	0.01217	0.01347	0.01387	0.01252	0.01319	0.01306	0.01154	0.01311	0.01345	0.01222	0.01235	0.01123	0.01227	0.00947	0.00976	0.01091	0.01013	0.0098	0.00929	0.00778	0.00699	0.00728	0.00998	0.00761	0.00722	0.00942	0.00645	0.00718	0.00698	0.00817	0.00723	0.00687	0.00482	0.00639	0.00521	0.00582	0.00575	0.00451	0.00459	0.0042	0.00476
650.82	0.08893	0.01073	0.01177	0.01163	0.01228	0.01339	0.01101	0.01066	0.01229	0.01342	0.01389	0.01252	0.01259	0.01374	0.01169	0.01323	0.0135	0.0118	0.01188	0.01075	0.01195	0.00941	0.00973	0.01052	0.01028	0.00999	0.00897	0.00831	0.0068	0.00712	0.01022	0.00713	0.00693	0.00979	0.00718	0.0076	0.0067	0.00773	0.00714	0.0065	0.00482	0.00689	0.00461	0.00508	0.00565	0.00456	0.0046	0.00413	0.00473
651.27	0.08886	0.01125	0.01212	0.01172	0.0127	0.01327	0.01127	0.01116	0.01228	0.01377	0.01437	0.01339	0.01293	0.01425	0.01254	0.01406	0.01346	0.01285	0.01254	0.01045	0.012	0.01026	0.00964	0.01081	0.01056	0.01081	0.00865	0.00879	0.00781	0.00755	0.01003	0.00748	0.00782	0.00957	0.00756	0.0079	0.00706	0.00822	0.00759	0.0069	0.00481	0.00743	0.00488	0.00612	0.00615	0.00494	0.00483	0.00448	0.00517
651.72	0.08896	0.0114	0.0124	0.01216	0.0131	0.01317	0.01248	0.01112	0.0127	0.01388	0.01407	0.01343	0.01283	0.0143	0.01288	0.01433	0.01358	0.01296	0.01248	0.01101	0.0123	0.01055	0.0101	0.0113	0.01104	0.01133	0.00944	0.00834	0.00775	0.00797	0.01	0.00725	0.0077	0.00971	0.00747	0.0082	0.00764	0.00894	0.00839	0.0067	0.00533	0.00785	0.00512	0.00613	0.00661	0.00548	0.00528	0.00515	0.00603
652.17	0.08865	0.01095	0.01243	0.01193	0.01315	0.01317	0.01287	0.01149	0.01273	0.0138	0.01435	0.01375	0.01305	0.0144	0.01267	0.01421	0.01353	0.01262	0.01258	0.01096	0.01288	0.01107	0.0096	0.01119	0.01106	0.01143	0.00909	0.00877	0.00775	0.00817	0.01025	0.00757	0.00708	0.0099	0.00774	0.00852	0.00729	0.00916	0.0085	0.00646	0.00577	0.00819	0.00553	0.00671	0.00709	0.00546	0.00537	0.00506	0.00652
652.62	0.08893	0.01182	0.01207	0.01237	0.01281	0.01282	0.01252	0.01217	0.013	0.01376	0.01508	0.01342	0.01295	0.01469	0.01337	0.01447	0.01324	0.01283	0.01249	0.01137	0.01281	0.01076	0.01041	0.01148	0.01149	0.011	0.0089	0.00887	0.00759	0.00846	0.0098	0.00774	0.00776	0.00978	0.00779	0.00909	0.00753	0.00894	0.00832	0.00687	0.00589	0.00811	0.00601	0.00681	0.00714	0.00542	0.0056	0.00528	0.00653
653.07	0.08831	0.01186	0.01214	0.01238	0.01287	0.01281	0.01221	0.01201	0.01349	0.01366	0.01519	0.01377	0.01311	0.01423	0.01357	0.01478	0.0137	0.01288	0.01229	0.01184	0.01245	0.01076	0.01087	0.01097	0.01184	0.01088	0.00951	0.00937	0.00744	0.00876	0.01002	0.00772	0.00825	0.00929	0.00783	0.00912	0.00756	0.00883	0.0085	0.00676	0.00674	0.00777	0.00575	0.00708	0.00742	0.00553	0.00602	0.00515	0.00691
653.52	0.08794	0.01217	0.01239	0.01184	0.01242	0.01272	0.01273	0.01193	0.01351	0.01339	0.01466	0.01395	0.01274	0.01408	0.01343	0.01403	0.01369	0.01252	0.01197	0.01151	0.0118	0.01045	0.01048	0.01128	0.01141	0.01025	0.01011	0.00941	0.00769	0.00924	0.00996	0.00734	0.00778	0.0091	0.00763	0.00813	0.00756	0.00859	0.00808	0.00678	0.00698	0.0075	0.00561	0.00661	0.007	0.00547	0.00619	0.00494	0.00653
653.97	0.08782	0.01197	0.01213	0.0115	0.01254	0.01275	0.01211	0.01204	0.01317	0.01309	0.0139	0.0141	0.01278	0.01435	0.01307	0.01375	0.01338	0.01255	0.01166	0.01171	0.01182	0.01029	0.01047	0.01141	0.01083	0.00956	0.00944	0.00919	0.0076	0.00882	0.00916	0.00779	0.00778	0.00902	0.00836	0.00795	0.00756	0.00851	0.00831	0.00624	0.00617	0.00736	0.00495	0.00552	0.00663	0.00573	0.00594	0.00422	0.00651
654.42	0.08713	0.01253	0.01115	0.01102	0.01226	0.01214	0.01128	0.01179	0.01229	0.01296	0.01329	0.0137	0.01273	0.01403	0.0128	0.01311	0.01261	0.01196	0.01113	0.01188	0.01164	0.01022	0.01029	0.01054	0.00988	0.00945	0.00839	0.00868	0.00709	0.00837	0.00931	0.00679	0.00811	0.00858	0.00847	0.0077	0.00716	0.00804	0.00744	0.00625	0.00589	0.0074	0.00512	0.005	0.00708	0.0052	0.00539	0.0037	0.00631
654.87	0.08726	0.01266	0.0113	0.01144	0.01183	0.01177	0.01056	0.01162	0.01192	0.01203	0.01349	0.0133	0.01252	0.01421	0.01294	0.01213	0.01216	0.01198	0.01099	0.01123	0.01099	0.00985	0.00967	0.00964	0.01007	0.00938	0.00798	0.0084	0.0067	0.00776	0.00905	0.00588	0.00737	0.00841	0.00799	0.00751	0.00651	0.00791	0.00721	0.00604	0.00605	0.00669	0.00499	0.00458	0.00694	0.00567	0.00539	0.00353	0.00499
655.32	0.08653	0.0129	0.01113	0.01169	0.01137	0.01163	0.01049	0.01148	0.01126	0.01188	0.01398	0.01292	0.01187	0.01394	0.01226	0.01166	0.0122	0.01131	0.01066	0.0109	0.01074	0.01022	0.00924	0.00894	0.00977	0.00854	0.00754	0.00861	0.00668	0.00691	0.00828	0.00548	0.00693	0.00799	0.00819	0.00676	0.00669	0.00739	0.00688	0.00548	0.00599	0.00634	0.00502	0.00432	0.00638	0.00518	0.00521	0.00299	0.00548
655.77	0.08611	0.01275	0.01064	0.01133	0.01116	0.01102	0.01048	0.01119	0.01118	0.01149	0.01368	0.0125	0.01198	0.01297	0.01209	0.01154	0.0118	0.01129	0.01064	0.01102	0.01045	0.0101	0.00868	0.00874	0.00894	0.00809	0.00712	0.00827	0.00638	0.0065	0.00764	0.00571	0.00658	0.00754	0.00762	0.00608	0.00674	0.00679	0.00618	0.00508	0.00557	0.00532	0.00537	0.00434	0.00609	0.0048	0.00525	0.00266	0.00474
656.21	0.08585	0.0128	0.01051	0.01175	0.01085	0.01133	0.01113	0.01151	0.01096	0.01125	0.01351	0.01219	0.01174	0.01237	0.01164	0.01116	0.01188	0.01075	0.0106	0.01159	0.01036	0.01026	0.00825	0.00866	0.00877	0.00727	0.00658	0.00809	0.00542	0.00635	0.00799	0.00544	0.00634	0.0078	0.00768	0.00616	0.00692	0.00692	0.00567	0.00513	0.00528	0.00548	0.00555	0.0037	0.00558	0.00463	0.00548	0.00251	0.00422
656.66	0.08548	0.01293	0.0105	0.01175	0.01072	0.01124	0.01027	0.01174	0.01081	0.01095	0.01374	0.01124	0.01153	0.01241	0.01182	0.01083	0.01151	0.01102	0.01079	0.01124	0.00988	0.00946	0.00781	0.00839	0.00795	0.00676	0.00581	0.00849	0.00532	0.0069	0.00799	0.00558	0.00617	0.0075	0.00769	0.00568	0.00654	0.00695	0.00546	0.00539	0.00475	0.00526	0.00524	0.00395	0.00517	0.00405	0.00488	0.00221	0.00357
657.11	0.08616	0.01311	0.00986	0.0117	0.01079	0.01051	0.00932	0.01128	0.01031	0.01088	0.01342	0.01039	0.01073	0.01205	0.01178	0.01046	0.01111	0.01104	0.01028	0.01111	0.00906	0.00899	0.00758	0.00836	0.00792	0.00641	0.00545	0.00743	0.00521	0.00653	0.00726	0.00558	0.00622	0.0072	0.00717	0.00511	0.00694	0.00702	0.00479	0.0051	0.00404	0.00476	0.00462	0.00343	0.00432	0.00388	0.00442	0.00202	0.00261
657.56	0.0857	0.01288	0.00977	0.01128	0.01141	0.01052	0.00891	0.01095	0.00991	0.01094	0.013	0.0107	0.01052	0.01099	0.01144	0.00981	0.01	0.01063	0.00975	0.01103	0.00903	0.00941	0.00692	0.00798	0.00782	0.00605	0.00564	0.00708	0.00468	0.00642	0.00738	0.00532	0.00592	0.00659	0.00719	0.00433	0.00724	0.00659	0.00479	0.00476	0.00417	0.0046	0.00478	0.00344	0.00396	0.00371	0.00406	0.00203	0.00239
658.01	0.08594	0.01302	0.00965	0.01184	0.01139	0.01026	0.0089	0.01149	0.01052	0.01093	0.0124	0.01036	0.01068	0.01095	0.01135	0.01021	0.01011	0.01019	0.00985	0.01102	0.00901	0.00979	0.00702	0.00808	0.0079	0.00626	0.00549	0.00674	0.00432	0.00674	0.00679	0.00553	0.00569	0.00676	0.00716	0.0044	0.00691	0.00711	0.00468	0.00498	0.00382	0.00484	0.00489	0.00319	0.00373	0.00345	0.00422	0.00276	0.00205
658.46	0.08589	0.0121	0.01012	0.01175	0.01151	0.01033	0.0094	0.0117	0.01065	0.01073	0.01274	0.01009	0.0107	0.01087	0.0114	0.01043	0.01055	0.01035	0.0095	0.01166	0.0093	0.01037	0.00739	0.00788	0.00787	0.00639	0.00527	0.006	0.00417	0.00689	0.00629	0.0056	0.00581	0.00657	0.00718	0.00507	0.00683	0.00755	0.00439	0.00559	0.00373	0.00492	0.00479	0.00385	0.00386	0.00282	0.00407	0.00305	0.00173
658.91	0.08594	0.01155	0.0094	0.01188	0.01131	0.00949	0.00944	0.01104	0.01067	0.01125	0.01276	0.00993	0.00991	0.00987	0.01123	0.01079	0.01008	0.00982	0.00958	0.01129	0.00957	0.01015	0.00687	0.00702	0.00745	0.00674	0.00557	0.00586	0.00368	0.00662	0.00599	0.00515	0.00588	0.00631	0.00636	0.00471	0.0067	0.00678	0.00411	0.00549	0.00332	0.0043	0.00457	0.00376	0.00435	0.00214	0.0032	0.00328	0.00137
659.36	0.08574	0.01108	0.00972	0.01144	0.01145	0.00924	0.00978	0.01101	0.01027	0.01139	0.01253	0.00989	0.00868	0.00987	0.01073	0.01031	0.0101	0.00997	0.00901	0.01152	0.00909	0.00917	0.0059	0.00707	0.00751	0.00571	0.00552	0.00528	0.00393	0.00679	0.00557	0.00504	0.00505	0.00593	0.00606	0.0044	0.00613	0.00638	0.00384	0.0053	0.00288	0.00398	0.00434	0.00378	0.00356	0.00187	0.00253	0.003	0.00074
659.81	0.08569	0.01097	0.00925	0.0102	0.01122	0.0094	0.01015	0.01104	0.01056	0.01102	0.01218	0.01022	0.00891	0.00906	0.01075	0.01041	0.00982	0.00973	0.00859	0.01131	0.00895	0.00905	0.00658	0.00728	0.00687	0.00621	0.00529	0.00473	0.00415	0.00664	0.00518	0.00502	0.00486	0.00564	0.0063	0.00378	0.00558	0.006	0.00396	0.00477	0.00255	0.00414	0.00381	0.00377	0.00317	0.00155	0.0025	0.00284	0.00131
660.26	0.08614	0.01066	0.00904	0.01007	0.01111	0.00947	0.00994	0.01046	0.0107	0.01151	0.01166	0.01027	0.00929	0.00851	0.01127	0.01076	0.00998	0.00954	0.00889	0.01104	0.00853	0.00866	0.0067	0.00717	0.0068	0.00674	0.00553	0.00414	0.00446	0.00664	0.00552	0.00601	0.00475	0.0053	0.00608	0.00389	0.0049	0.00587	0.00398	0.00529	0.00292	0.0037	0.00381	0.00381	0.00343	0.00212	0.00209	0.00272	0.00116
660.71	0.08588	0.01096	0.00921	0.01077	0.01144	0.01011	0.01021	0.01011	0.01094	0.01164	0.01203	0.01066	0.00958	0.00925	0.01085	0.01101	0.01021	0.00959	0.00957	0.01077	0.00868	0.00866	0.00705	0.00723	0.00707	0.00674	0.00574	0.00446	0.00444	0.00712	0.00639	0.00569	0.00538	0.00547	0.00642	0.00446	0.00556	0.00645	0.00421	0.00593	0.00353	0.00394	0.00401	0.00441	0.00339	0.00295	0.0019	0.00305	0.0016
661.16	0.08596	0.01038	0.0089	0.01057	0.01153	0.0098	0.00982	0.00985	0.01122	0.01146	0.01129	0.01184	0.01007	0.01007	0.01118	0.01083	0.01031	0.00931	0.00942	0.01046	0.0083	0.00792	0.00762	0.00752	0.00637	0.00707	0.00645	0.00479	0.00408	0.00761	0.00583	0.00551	0.00526	0.00527	0.00629	0.00461	0.00507	0.00578	0.00468	0.00566	0.00375	0.00401	0.00416	0.00446	0.00408	0.00292	0.00149	0.00328	0.00221
661.61	0.08539	0.0106	0.00906	0.01057	0.01192	0.01044	0.01012	0.00932	0.01112	0.01192	0.01125	0.01268	0.01049	0.01082	0.0105	0.01099	0.01048	0.009	0.00943	0.01052	0.00815	0.00778	0.00747	0.00781	0.00679	0.00727	0.00673	0.00455	0.00443	0.00708	0.0057	0.00573	0.00551	0.00512	0.00663	0.00435	0.00532	0.0055	0.00469	0.00633	0.00405	0.00386	0.00412	0.00426	0.0039	0.00355	0.00175	0.00336	0.00214
662.06	0.08521	0.01089	0.00951	0.01068	0.0123	0.01119	0.01158	0.0098	0.01214	0.01203	0.01195	0.01319	0.01106	0.01148	0.01076	0.01182	0.01079	0.00863	0.00958	0.01081	0.00854	0.00828	0.00805	0.00861	0.00687	0.00776	0.00719	0.00535	0.00435	0.0076	0.00587	0.00587	0.00597	0.00518	0.0072	0.00514	0.00523	0.00502	0.00532	0.00716	0.00525	0.00406	0.00507	0.00477	0.00449	0.00384	0.00281	0.00341	0.00297
662.51	0.08558	0.01097	0.00994	0.01165	0.01203	0.01145	0.01258	0.01047	0.01295	0.01253	0.01239	0.01399	0.0119	0.01245	0.01119	0.01226	0.01174	0.00895	0.01058	0.01107	0.00903	0.00795	0.0084	0.00917	0.00693	0.0085	0.00755	0.00573	0.00528	0.00809	0.00618	0.00647	0.00599	0.00542	0.00764	0.00595	0.00478	0.00507	0.00576	0.00763	0.00521	0.00492	0.00477	0.00488	0.00497	0.00424	0.00333	0.00401	0.00363
662.96	0.08496	0.01074	0.01107	0.01118	0.01228	0.0117	0.01289	0.01035	0.01256	0.01262	0.01268	0.01466	0.01204	0.01298	0.01117	0.01237	0.01169	0.00934	0.01114	0.01137	0.0093	0.00832	0.00889	0.00979	0.00707	0.0089	0.00761	0.00622	0.00609	0.00783	0.00699	0.00707	0.0062	0.00601	0.00828	0.00611	0.00529	0.00519	0.00607	0.00786	0.00565	0.00476	0.0054	0.00558	0.0052	0.00466	0.00439	0.00385	0.00397
663.41	0.08569	0.01168	0.01177	0.01202	0.01175	0.01207	0.01248	0.01075	0.01357	0.01361	0.01313	0.01612	0.01277	0.01353	0.01184	0.01327	0.01148	0.00977	0.01182	0.01168	0.0098	0.00906	0.01017	0.01034	0.00784	0.00988	0.00835	0.00742	0.00688	0.00801	0.00815	0.0079	0.00646	0.00695	0.00908	0.00631	0.00592	0.00585	0.00719	0.0081	0.00624	0.00503	0.00606	0.00597	0.00612	0.00575	0.00538	0.00429	0.00495
663.86	0.08561	0.01262	0.0124	0.0128	0.01227	0.01296	0.01321	0.0118	0.0141	0.01303	0.01342	0.0167	0.01341	0.01406	0.01206	0.01345	0.01189	0.01089	0.01245	0.01146	0.00962	0.00957	0.0111	0.01128	0.00883	0.01046	0.00918	0.00769	0.00758	0.0084	0.00929	0.00864	0.00675	0.00787	0.0094	0.00658	0.00605	0.00639	0.00757	0.00839	0.00719	0.00612	0.00694	0.00636	0.00618	0.00647	0.00595	0.00476	0.00538
664.31	0.08608	0.01293	0.01191	0.01279	0.0119	0.01308	0.01294	0.01147	0.01412	0.01275	0.01347	0.01684	0.01451	0.01406	0.01207	0.0143	0.0124	0.01106	0.01249	0.01099	0.00978	0.00997	0.01225	0.01145	0.00907	0.01123	0.00957	0.00819	0.00787	0.00808	0.00959	0.00883	0.00675	0.00812	0.00912	0.00696	0.00603	0.00668	0.00753	0.00837	0.00749	0.00604	0.00699	0.00631	0.00651	0.0063	0.00635	0.00534	0.00532
664.76	0.08585	0.01293	0.01278	0.01306	0.0125	0.01319	0.01313	0.0117	0.01436	0.01358	0.01368	0.01726	0.01394	0.01457	0.01258	0.01454	0.01242	0.01079	0.01286	0.01171	0.0095	0.01043	0.01205	0.0118	0.01013	0.01059	0.01018	0.00877	0.00759	0.00832	0.01001	0.00899	0.00764	0.009	0.00949	0.00795	0.00635	0.0072	0.00753	0.0087	0.0082	0.00632	0.00735	0.00641	0.00658	0.0059	0.00667	0.00553	0.0057
665.2	0.08579	0.01309	0.01292	0.0126	0.0131	0.01349	0.01328	0.0124	0.01472	0.01303	0.0144	0.01708	0.01401	0.01452	0.01306	0.01503	0.01238	0.011	0.01283	0.01204	0.01007	0.01065	0.01197	0.01235	0.01043	0.01115	0.01056	0.00931	0.00737	0.0085	0.01014	0.00857	0.00814	0.00923	0.00979	0.00798	0.0071	0.00739	0.00757	0.00864	0.00901	0.00661	0.00733	0.00665	0.00746	0.006	0.00725	0.00579	0.00574
665.65	0.08622	0.01335	0.01298	0.01278	0.01267	0.01272	0.01349	0.0121	0.01484	0.01293	0.01482	0.01737	0.01403	0.01429	0.01365	0.01453	0.01293	0.01134	0.01275	0.01189	0.00994	0.01012	0.0122	0.0125	0.01076	0.01177	0.01081	0.00881	0.00785	0.00849	0.00926	0.00842	0.00826	0.00908	0.00955	0.00769	0.00641	0.00721	0.00822	0.0087	0.00859	0.00711	0.00727	0.00638	0.00834	0.0055	0.00717	0.00592	0.00577
666.1	0.08534	0.01329	0.01287	0.01251	0.01216	0.01206	0.01305	0.0121	0.0149	0.01309	0.01538	0.01637	0.01342	0.01369	0.01309	0.01427	0.01302	0.01186	0.01221	0.0114	0.01002	0.01011	0.01242	0.01248	0.01101	0.01115	0.01058	0.00809	0.00839	0.00781	0.00905	0.00837	0.00805	0.00891	0.00965	0.00755	0.00623	0.00718	0.00742	0.00889	0.00851	0.0067	0.00698	0.00605	0.00764	0.00521	0.0066	0.00534	0.00454
666.55	0.08564	0.01229	0.01218	0.01242	0.0117	0.0114	0.01251	0.01198	0.01445	0.01263	0.01546	0.0154	0.01302	0.0123	0.01389	0.01392	0.01305	0.01165	0.0117	0.01095	0.0104	0.0102	0.01307	0.01224	0.01081	0.01069	0.01015	0.00803	0.00845	0.00729	0.00846	0.00811	0.00776	0.00858	0.00939	0.008	0.00599	0.00683	0.00714	0.00796	0.00839	0.00656	0.00691	0.00555	0.00778	0.00404	0.00622	0.00518	0.00435
667	0.08538	0.01153	0.0112	0.01202	0.01022	0.01072	0.0116	0.01107	0.01361	0.01246	0.01449	0.01471	0.01302	0.01207	0.01362	0.01294	0.01271	0.01161	0.01101	0.01047	0.00963	0.00956	0.01273	0.01204	0.01092	0.01011	0.0097	0.00735	0.00894	0.00687	0.00806	0.00735	0.00739	0.00809	0.00942	0.00717	0.00583	0.00658	0.00746	0.00714	0.00771	0.00637	0.00607	0.00478	0.00728	0.00356	0.00579	0.00546	0.00415
667.45	0.08478	0.01089	0.01058	0.01177	0.00947	0.01088	0.01174	0.0106	0.01308	0.01226	0.01347	0.01356	0.01252	0.01149	0.01318	0.01252	0.01248	0.01147	0.01004	0.00951	0.00908	0.0096	0.01267	0.01135	0.01038	0.00946	0.00922	0.00709	0.00852	0.00642	0.00756	0.00696	0.00741	0.00848	0.00884	0.00658	0.00508	0.00604	0.00713	0.0064	0.00774	0.00574	0.00567	0.00489	0.00677	0.00302	0.00593	0.00468	0.00343
667.9	0.08519	0.01104	0.00985	0.01161	0.0094	0.0107	0.01191	0.01094	0.01294	0.01254	0.01367	0.01273	0.01282	0.01164	0.01309	0.01295	0.01263	0.01217	0.0097	0.00941	0.00905	0.00928	0.01228	0.01061	0.00956	0.00928	0.00935	0.00733	0.0084	0.00596	0.00725	0.00637	0.00743	0.00801	0.00893	0.00682	0.00509	0.00592	0.00693	0.00677	0.00788	0.00627	0.00532	0.0046	0.00723	0.00308	0.00526	0.00459	0.00289
668.35	0.08465	0.01086	0.00943	0.01117	0.00978	0.01045	0.01187	0.01097	0.01262	0.01239	0.0137	0.01199	0.01217	0.012	0.013	0.01283	0.01256	0.01223	0.01012	0.0093	0.00917	0.00798	0.01147	0.01053	0.00976	0.00906	0.00894	0.00716	0.0079	0.0067	0.00662	0.00522	0.00727	0.00818	0.00837	0.00701	0.00518	0.0056	0.00689	0.00672	0.00802	0.00693	0.00521	0.00471	0.00658	0.00272	0.00513	0.00393	0.0033
668.8	0.08516	0.01	0.0092	0.01056	0.00933	0.01014	0.01159	0.01063	0.01246	0.01244	0.01363	0.01115	0.01234	0.01161	0.01272	0.01264	0.01249	0.01141	0.00913	0.00987	0.00971	0.00775	0.0108	0.01039	0.00957	0.00888	0.00861	0.00738	0.00778	0.00661	0.00608	0.00426	0.00765	0.00818	0.00862	0.00707	0.00479	0.00574	0.0071	0.00614	0.00774	0.00617	0.00552	0.00456	0.00639	0.00163	0.00468	0.00352	0.003
669.25	0.08499	0.00932	0.00941	0.0109	0.00903	0.0099	0.01168	0.01098	0.0133	0.01277	0.01362	0.01049	0.01185	0.0115	0.01292	0.01226	0.01266	0.01141	0.0097	0.00999	0.00967	0.00837	0.0101	0.01014	0.0099	0.00882	0.00828	0.00716	0.00766	0.00691	0.00604	0.0046	0.00796	0.00863	0.00868	0.00667	0.00458	0.00632	0.00748	0.00687	0.00773	0.0059	0.00522	0.0048	0.00659	0.00223	0.00446	0.00349	0.00323
669.7	0.08519	0.00947	0.00924	0.01061	0.00863	0.00969	0.01143	0.01093	0.01328	0.01197	0.01317	0.00958	0.0124	0.0114	0.01267	0.01286	0.01305	0.01176	0.00972	0.00949	0.01002	0.00807	0.01017	0.00994	0.00933	0.00897	0.00841	0.00698	0.00742	0.00663	0.00595	0.00497	0.00701	0.00742	0.00838	0.00683	0.00463	0.00597	0.00758	0.00694	0.00736	0.00533	0.00484	0.00488	0.00639	0.00296	0.00402	0.00393	0.0029
670.14	0.08468	0.00943	0.00934	0.01089	0.00825	0.00917	0.01108	0.01048	0.01297	0.01251	0.01261	0.00931	0.01218	0.01177	0.01297	0.01219	0.01291	0.01192	0.00945	0.00909	0.0097	0.00839	0.01047	0.01015	0.00956	0.00841	0.00826	0.00672	0.00775	0.00696	0.00587	0.00493	0.00653	0.00715	0.00792	0.00663	0.00378	0.0064	0.00769	0.00654	0.00665	0.00569	0.0051	0.00435	0.00566	0.00289	0.00409	0.0042	0.00272
670.59	0.08461	0.00861	0.00928	0.01042	0.008	0.00971	0.01113	0.01037	0.01242	0.01301	0.01166	0.00883	0.01219	0.01128	0.01262	0.01238	0.0122	0.01148	0.00941	0.00952	0.00934	0.00882	0.01016	0.00962	0.00912	0.00772	0.00769	0.00708	0.00721	0.007	0.00613	0.00549	0.00606	0.00743	0.00809	0.00622	0.00386	0.00618	0.00677	0.00648	0.0063	0.00564	0.00484	0.00417	0.00494	0.00328	0.00372	0.00383	0.00246
671.04	0.08547	0.00872	0.00913	0.01035	0.00835	0.01007	0.01097	0.00952	0.01183	0.01314	0.01136	0.00915	0.01191	0.01095	0.01251	0.01177	0.01165	0.01078	0.00932	0.0106	0.00951	0.00851	0.0097	0.00923	0.00895	0.0081	0.00725	0.00745	0.00739	0.00712	0.00593	0.00553	0.00594	0.00728	0.00781	0.00606	0.0037	0.00561	0.00671	0.00649	0.0071	0.00512	0.00476	0.00413	0.00475	0.0035	0.00419	0.00376	0.00279
671.49	0.08537	0.00888	0.00897	0.01034	0.00822	0.01036	0.01125	0.00943	0.01204	0.01317	0.01149	0.01016	0.01214	0.01163	0.01163	0.01201	0.01173	0.01089	0.00985	0.01061	0.00983	0.00872	0.00893	0.00884	0.00906	0.00787	0.00811	0.00753	0.0072	0.00745	0.00613	0.00518	0.00565	0.00735	0.00784	0.00559	0.00347	0.00603	0.00695	0.00658	0.00704	0.00538	0.00488	0.00406	0.00465	0.00382	0.00493	0.00374	0.00294
671.94	0.08514	0.00933	0.00956	0.01064	0.0088	0.01093	0.01136	0.00996	0.01254	0.01298	0.01156	0.01047	0.01233	0.01131	0.01224	0.01257	0.01212	0.01102	0.00969	0.01095	0.01039	0.00924	0.00942	0.00879	0.00892	0.00781	0.00815	0.00804	0.00671	0.00719	0.00657	0.00579	0.0062	0.00742	0.00757	0.00616	0.00383	0.00575	0.00687	0.00659	0.00683	0.0061	0.00452	0.00414	0.00501	0.00404	0.00446	0.00337	0.00301
672.39	0.08531	0.00936	0.00993	0.00975	0.00935	0.01028	0.01058	0.00937	0.01251	0.01226	0.0122	0.01051	0.01276	0.01177	0.01225	0.01257	0.01265	0.01146	0.01039	0.01143	0.01059	0.00945	0.00939	0.00972	0.00982	0.00794	0.00786	0.00847	0.00707	0.00696	0.00676	0.00593	0.00624	0.00691	0.00781	0.00655	0.00438	0.00614	0.00682	0.00718	0.0068	0.00637	0.00484	0.00398	0.00486	0.00439	0.00412	0.00348	0.00326
672.84	0.08517	0.00906	0.00943	0.01044	0.00848	0.00947	0.00995	0.0088	0.01284	0.0122	0.01201	0.01047	0.01238	0.01101	0.01193	0.0124	0.01237	0.01095	0.00987	0.01039	0.01024	0.00933	0.00919	0.00911	0.01036	0.00734	0.00757	0.00797	0.00665	0.00709	0.00624	0.00582	0.00611	0.00648	0.00704	0.00615	0.00433	0.00575	0.00689	0.007	0.0059	0.00592	0.00501	0.00379	0.0041	0.00394	0.00376	0.00304	0.0037
673.29	0.085	0.00936	0.00893	0.01023	0.00852	0.00953	0.00995	0.00809	0.01237	0.01128	0.01155	0.00994	0.01217	0.01068	0.01137	0.01132	0.01218	0.01081	0.00859	0.00988	0.00966	0.00976	0.00922	0.00845	0.00919	0.00685	0.00743	0.00743	0.00653	0.00604	0.00621	0.00641	0.00592	0.00584	0.00681	0.00622	0.00334	0.00549	0.00645	0.00649	0.00578	0.00489	0.00516	0.00339	0.00337	0.00323	0.00317	0.00282	0.00273
673.73	0.08486	0.00969	0.00874	0.01	0.00807	0.00959	0.00988	0.00801	0.01225	0.01115	0.01097	0.01058	0.01178	0.01034	0.01148	0.01082	0.01249	0.01126	0.00933	0.00958	0.00842	0.00989	0.00905	0.00814	0.00887	0.00622	0.00652	0.00724	0.00638	0.00567	0.00597	0.00649	0.00523	0.00546	0.00616	0.00639	0.00403	0.00586	0.00618	0.00661	0.00531	0.00502	0.00416	0.00327	0.00357	0.00381	0.00336	0.00299	0.00279
674.18	0.08424	0.01007	0.00892	0.00958	0.00805	0.01006	0.0098	0.00757	0.01129	0.01075	0.0112	0.01113	0.01248	0.01001	0.01095	0.01067	0.01198	0.01095	0.009	0.00932	0.00802	0.01012	0.00886	0.00818	0.00852	0.00643	0.00617	0.00697	0.00591	0.00579	0.00591	0.00606	0.00503	0.00522	0.0056	0.00631	0.00432	0.00527	0.00579	0.00646	0.00529	0.0054	0.0042	0.00283	0.00305	0.00325	0.00376	0.00294	0.00328
674.63	0.08436	0.00957	0.00891	0.00952	0.00807	0.01011	0.00914	0.0078	0.01069	0.01122	0.01131	0.01109	0.01189	0.01025	0.01079	0.00988	0.01194	0.0108	0.00827	0.00927	0.00749	0.01016	0.00791	0.00874	0.00843	0.00619	0.00567	0.00693	0.00579	0.00575	0.00596	0.00564	0.00497	0.00552	0.00526	0.00539	0.0043	0.0053	0.00563	0.00574	0.00517	0.00529	0.00442	0.00291	0.00281	0.00271	0.00338	0.00225	0.00343
675.08	0.08434	0.00973	0.00895	0.00932	0.00811	0.01017	0.00904	0.00842	0.01044	0.01074	0.01105	0.01127	0.01146	0.00999	0.01008	0.01019	0.01165	0.01078	0.00876	0.00944	0.00717	0.00954	0.00777	0.00845	0.00752	0.00522	0.00537	0.00689	0.0053	0.00524	0.00594	0.00597	0.00462	0.0056	0.00511	0.00482	0.00479	0.00507	0.00588	0.00568	0.00488	0.00479	0.00384	0.00288	0.00258	0.00239	0.00241	0.00223	0.00399
675.53	0.08365	0.00992	0.00842	0.00932	0.00851	0.00997	0.00817	0.00856	0.00999	0.01007	0.01144	0.01112	0.01139	0.01004	0.00974	0.01011	0.01086	0.01079	0.00785	0.00928	0.00762	0.00978	0.00744	0.00858	0.00793	0.00496	0.00595	0.00659	0.00545	0.00468	0.00631	0.00557	0.00495	0.00524	0.00465	0.00573	0.00482	0.00508	0.0059	0.00549	0.00507	0.00403	0.00338	0.00278	0.00301	0.00213	0.00202	0.00187	0.00403
675.98	0.08308	0.0096	0.00788	0.00894	0.00831	0.00943	0.00853	0.00895	0.00951	0.00924	0.01177	0.01061	0.01151	0.01009	0.00993	0.01063	0.01088	0.0106	0.00755	0.00842	0.00743	0.00968	0.00712	0.00814	0.00835	0.00476	0.00627	0.00618	0.00426	0.00448	0.00724	0.00509	0.00484	0.00544	0.00453	0.00572	0.00493	0.00558	0.00586	0.00492	0.00421	0.00409	0.00299	0.00204	0.00326	0.00178	0.00211	0.00176	0.00401
676.43	0.08283	0.01035	0.00852	0.00915	0.00866	0.00909	0.00824	0.00943	0.01009	0.00963	0.01167	0.00999	0.01215	0.0106	0.0108	0.01087	0.01105	0.01096	0.00808	0.00887	0.00752	0.00975	0.00777	0.0087	0.00878	0.00501	0.00596	0.0069	0.00427	0.00499	0.00789	0.0054	0.00529	0.00571	0.00453	0.00619	0.00551	0.0056	0.00658	0.0052	0.00458	0.00389	0.00361	0.0025	0.00339	0.00233	0.0017	0.00166	0.00445
676.87	0.08313	0.0107	0.00882	0.00906	0.00977	0.00901	0.0085	0.01047	0.00981	0.01073	0.01226	0.01057	0.01222	0.01104	0.0105	0.01129	0.01059	0.01166	0.00961	0.00854	0.00761	0.00949	0.00758	0.00823	0.0086	0.00514	0.00641	0.0071	0.00435	0.00572	0.00781	0.0055	0.0054	0.00631	0.0049	0.00653	0.00548	0.00677	0.00675	0.00624	0.00474	0.00351	0.00459	0.00334	0.00386	0.00288	0.00232	0.0021	0.00494
677.32	0.08388	0.01118	0.00825	0.00897	0.01016	0.00949	0.0084	0.01144	0.01033	0.01202	0.0123	0.01049	0.01141	0.01111	0.00975	0.01227	0.01005	0.01188	0.00916	0.00919	0.00795	0.00932	0.0075	0.00767	0.00844	0.00542	0.00662	0.00711	0.00432	0.00634	0.00832	0.00547	0.00517	0.00612	0.00462	0.00626	0.00519	0.00746	0.00693	0.00549	0.00496	0.0035	0.00494	0.00371	0.00391	0.00304	0.00269	0.00261	0.00488
677.77	0.08378	0.01128	0.00875	0.00829	0.01112	0.01008	0.00828	0.01165	0.01	0.01191	0.01227	0.01069	0.01155	0.01103	0.00978	0.01133	0.01006	0.01143	0.00939	0.00887	0.00838	0.00913	0.00722	0.00798	0.0082	0.00534	0.00618	0.00728	0.0046	0.00627	0.00838	0.00547	0.00501	0.00588	0.00462	0.00615	0.00477	0.00803	0.00686	0.00484	0.00573	0.00423	0.00484	0.00313	0.00366	0.00292	0.00307	0.00261	0.00435
678.22	0.08407	0.01085	0.00893	0.00833	0.01128	0.01022	0.00861	0.01227	0.00995	0.0125	0.01237	0.01047	0.01127	0.01061	0.00964	0.01152	0.01	0.01132	0.00977	0.00887	0.00891	0.00884	0.00672	0.00843	0.00822	0.00514	0.00562	0.00769	0.00445	0.00616	0.00789	0.00489	0.00504	0.0055	0.00469	0.0057	0.0055	0.00795	0.00601	0.0041	0.00513	0.00391	0.00363	0.00313	0.00418	0.00294	0.00245	0.00275	0.00396
678.67	0.08356	0.01095	0.00841	0.00805	0.01205	0.01019	0.008	0.0121	0.00954	0.01253	0.01235	0.0097	0.01139	0.01117	0.00897	0.01192	0.00925	0.01082	0.00957	0.00855	0.00944	0.00858	0.00692	0.00886	0.00839	0.00493	0.0058	0.00787	0.00428	0.00611	0.00746	0.00421	0.00497	0.0052	0.00453	0.00518	0.00504	0.00726	0.00524	0.00418	0.00462	0.00405	0.0035	0.00324	0.00429	0.00294	0.0023	0.00234	0.00387
679.12	0.08363	0.01062	0.00781	0.00808	0.01193	0.00995	0.00794	0.01253	0.00961	0.01206	0.01212	0.0092	0.01048	0.01171	0.0093	0.01184	0.00916	0.01115	0.00955	0.00856	0.01012	0.00807	0.00678	0.00864	0.00799	0.00455	0.00599	0.00844	0.00395	0.00575	0.00767	0.00412	0.00513	0.00447	0.00482	0.00525	0.00499	0.00765	0.00564	0.00375	0.00412	0.00361	0.00355	0.00298	0.00416	0.00305	0.00152	0.0021	0.00299
679.57	0.08316	0.01116	0.00778	0.00862	0.01166	0.00981	0.00891	0.01198	0.00979	0.01149	0.01252	0.0096	0.00996	0.01156	0.00872	0.01209	0.00943	0.01144	0.01021	0.00843	0.01082	0.00867	0.00679	0.00725	0.00776	0.00479	0.00583	0.00788	0.00449	0.00629	0.00748	0.00425	0.00549	0.00412	0.00515	0.00535	0.00507	0.00752	0.00544	0.00358	0.00407	0.00446	0.00321	0.00241	0.00439	0.00379	0.00195	0.0024	0.00281
680.01	0.08405	0.01024	0.00751	0.00851	0.01156	0.01016	0.00889	0.01143	0.00995	0.01107	0.01241	0.00952	0.01005	0.01131	0.0088	0.01151	0.00957	0.01113	0.01035	0.00852	0.0115	0.00939	0.00656	0.00684	0.0083	0.00541	0.00536	0.00748	0.00488	0.00614	0.00714	0.00389	0.00644	0.00363	0.00544	0.00555	0.00509	0.00723	0.00535	0.00425	0.00442	0.00391	0.00322	0.00268	0.00468	0.00404	0.00272	0.00208	0.0024
680.46	0.08426	0.0101	0.00751	0.00858	0.01092	0.01003	0.00961	0.01208	0.01024	0.01132	0.01209	0.0099	0.01022	0.01145	0.0092	0.01153	0.01018	0.01102	0.0109	0.00872	0.01141	0.00864	0.00691	0.00722	0.0084	0.0058	0.00515	0.00728	0.00474	0.0068	0.00666	0.00405	0.0067	0.00355	0.00554	0.00538	0.00525	0.00798	0.00661	0.00414	0.00434	0.00402	0.00394	0.00297	0.00455	0.00466	0.00394	0.00248	0.00232
680.91	0.08428	0.0112	0.0085	0.00896	0.01137	0.01081	0.00991	0.01259	0.01127	0.01212	0.01186	0.01037	0.01074	0.01184	0.01007	0.01163	0.01086	0.0116	0.01218	0.00909	0.01212	0.00894	0.00771	0.00753	0.00828	0.00638	0.00497	0.00825	0.00563	0.00703	0.00654	0.00444	0.00732	0.00337	0.00558	0.00526	0.00549	0.00862	0.00752	0.00424	0.00462	0.0048	0.0043	0.00369	0.00475	0.00555	0.00448	0.0034	0.00282
681.36	0.08459	0.01051	0.00861	0.00863	0.01156	0.01114	0.00968	0.01246	0.011	0.0113	0.0116	0.01086	0.01024	0.01119	0.01013	0.01143	0.01085	0.01145	0.01203	0.00849	0.01165	0.00892	0.00803	0.00711	0.00742	0.00632	0.00462	0.0073	0.00588	0.00643	0.00601	0.00423	0.00705	0.00292	0.00553	0.00536	0.00478	0.00849	0.00664	0.0041	0.00355	0.00471	0.00374	0.00358	0.00434	0.00582	0.0044	0.00319	0.00214
681.81	0.08448	0.0102	0.00794	0.00861	0.0105	0.01075	0.00943	0.01144	0.01069	0.01018	0.01161	0.0097	0.00971	0.01088	0.00978	0.01088	0.01075	0.01059	0.01125	0.00841	0.01158	0.00914	0.00774	0.00711	0.0071	0.00589	0.00382	0.00725	0.00596	0.00567	0.00594	0.00363	0.00681	0.00254	0.00543	0.00453	0.00428	0.00788	0.00649	0.00343	0.00345	0.00375	0.00309	0.00262	0.00344	0.00515	0.00405	0.00302	0.00156
682.26	0.08417	0.00972	0.00886	0.00916	0.00987	0.01003	0.00972	0.0113	0.0103	0.00924	0.01151	0.00977	0.00935	0.01082	0.0108	0.01009	0.01102	0.01006	0.01122	0.00761	0.01146	0.00886	0.00753	0.00765	0.00659	0.00595	0.00428	0.00698	0.0061	0.00493	0.00521	0.00354	0.00712	0.00279	0.00541	0.00447	0.00447	0.007	0.00613	0.00415	0.0035	0.00371	0.00263	0.00261	0.00352	0.00462	0.00408	0.00307	0.00179
682.7	0.08408	0.01025	0.0087	0.00922	0.01026	0.0099	0.0106	0.0113	0.01052	0.00951	0.01127	0.01027	0.00947	0.01153	0.01136	0.01105	0.01071	0.0104	0.01164	0.00851	0.01169	0.00915	0.00792	0.00851	0.00658	0.00692	0.00469	0.00698	0.0059	0.00539	0.00555	0.00443	0.00715	0.0037	0.00645	0.00504	0.00463	0.00655	0.0061	0.00422	0.00289	0.00358	0.00274	0.00341	0.00428	0.00543	0.00383	0.00314	0.00234
683.15	0.08334	0.01047	0.0083	0.00985	0.01019	0.00952	0.01026	0.01051	0.01004	0.00913	0.01107	0.01069	0.0096	0.01152	0.01169	0.01175	0.01115	0.01013	0.0116	0.00918	0.01112	0.00891	0.00834	0.00788	0.00707	0.00729	0.00507	0.00698	0.00629	0.00591	0.00572	0.00442	0.00773	0.00361	0.00648	0.00479	0.00462	0.00629	0.00626	0.0051	0.00288	0.00449	0.00322	0.00281	0.00427	0.00597	0.00392	0.00269	0.00302
683.6	0.08235	0.00996	0.00836	0.00942	0.00969	0.00927	0.01008	0.01081	0.01003	0.00778	0.01153	0.01074	0.00908	0.01122	0.01168	0.01108	0.01103	0.01016	0.01104	0.00903	0.01108	0.00838	0.0081	0.00738	0.00677	0.00718	0.00452	0.00672	0.00586	0.00619	0.00582	0.0049	0.00726	0.00292	0.0059	0.00483	0.00447	0.00582	0.00641	0.00467	0.00293	0.00374	0.00272	0.00239	0.00357	0.00574	0.00397	0.00262	0.00227
684.05	0.08223	0.00912	0.0092	0.0092	0.00998	0.00907	0.01005	0.0102	0.01053	0.00768	0.01129	0.01117	0.00929	0.01004	0.01169	0.01081	0.01085	0.0099	0.01047	0.0088	0.01065	0.00787	0.00824	0.0072	0.00729	0.00698	0.00476	0.0068	0.00615	0.00653	0.00515	0.00484	0.00722	0.00331	0.0057	0.00474	0.00409	0.00515	0.00608	0.0049	0.00263	0.00366	0.00262	0.00286	0.00436	0.00568	0.00469	0.00248	0.00332
684.5	0.08218	0.00844	0.0088	0.00876	0.01021	0.00869	0.00965	0.00984	0.01039	0.00786	0.01071	0.01058	0.00943	0.00997	0.01193	0.01079	0.00973	0.00984	0.00952	0.00921	0.00981	0.00703	0.00822	0.00786	0.00694	0.00631	0.00475	0.0071	0.00568	0.00616	0.00531	0.00491	0.00649	0.00395	0.0053	0.00503	0.00416	0.00518	0.00575	0.0056	0.00212	0.00316	0.00268	0.00313	0.00484	0.00494	0.00404	0.00194	0.00358
684.94	0.08126	0.00858	0.00833	0.00884	0.00967	0.00828	0.00942	0.00938	0.0102	0.00817	0.01071	0.01031	0.00918	0.00996	0.01144	0.01108	0.01003	0.01011	0.00923	0.00882	0.00906	0.00677	0.00826	0.00806	0.00665	0.00584	0.00463	0.00717	0.0052	0.00643	0.00568	0.00459	0.00661	0.00402	0.00545	0.00497	0.00357	0.00533	0.00487	0.00488	0.00131	0.00416	0.00268	0.00343	0.00447	0.00473	0.00377	0.00207	0.00351
685.39	0.08106	0.00861	0.0087	0.00873	0.00995	0.00838	0.00856	0.00912	0.00963	0.00789	0.01033	0.00981	0.00877	0.00962	0.01146	0.01092	0.00995	0.00999	0.00902	0.00847	0.00909	0.00727	0.00772	0.00755	0.00581	0.00579	0.00478	0.00712	0.00503	0.0062	0.00574	0.00433	0.00642	0.00398	0.00507	0.00454	0.00319	0.00459	0.0038	0.00461	0.00135	0.00428	0.00269	0.00268	0.00449	0.00377	0.00297	0.0018	0.00335
685.84	0.08102	0.00758	0.00846	0.00844	0.00877	0.00828	0.00791	0.00825	0.00848	0.0076	0.00931	0.00933	0.00825	0.00956	0.01082	0.01085	0.00937	0.00929	0.00825	0.00751	0.00833	0.00709	0.0068	0.00711	0.00575	0.0053	0.00444	0.00627	0.00525	0.00623	0.00541	0.00367	0.00626	0.00401	0.0055	0.00436	0.003	0.00363	0.00283	0.00431	0.00066	0.00388	0.00236	0.00245	0.0041	0.00304	0.00215	0.00107	0.00277
686.29	0.08024	0.00744	0.00802	0.00816	0.00825	0.00733	0.00812	0.00784	0.00832	0.008	0.0089	0.00835	0.00796	0.00873	0.00987	0.01062	0.00891	0.00869	0.00735	0.008	0.00797	0.00663	0.00607	0.00679	0.00607	0.00505	0.00436	0.00607	0.00434	0.00629	0.00524	0.00385	0.00642	0.00436	0.00522	0.00418	0.00333	0.00317	0.00273	0.00412	0.0014	0.00326	0.00204	0.00238	0.00405	0.00222	0.0019	0.00086	0.00266
686.74	0.07942	0.00706	0.00808	0.00831	0.00787	0.00739	0.00833	0.00754	0.00843	0.00803	0.00854	0.00858	0.00789	0.00869	0.01013	0.01043	0.00906	0.00859	0.00743	0.00822	0.00808	0.0059	0.00572	0.00702	0.0069	0.00577	0.00487	0.0055	0.00436	0.00641	0.00554	0.00417	0.00611	0.00429	0.00478	0.00418	0.00389	0.00341	0.00251	0.00407	0.00131	0.00421	0.00147	0.00235	0.00437	0.00177	0.00183	0.0003	0.00219
687.18	0.079	0.00689	0.0077	0.00787	0.0078	0.00795	0.00793	0.00713	0.00818	0.00814	0.00801	0.00836	0.00799	0.0082	0.00967	0.01006	0.00901	0.00855	0.00738	0.00865	0.00765	0.00617	0.00542	0.0066	0.00684	0.0057	0.00425	0.00536	0.00449	0.00618	0.00534	0.00398	0.00561	0.00387	0.0048	0.00418	0.00369	0.00377	0.00251	0.00341	0.00047	0.0036	0.00141	0.00159	0.00416	0.00251	0.00183	-0.00018	0.00224
687.63	0.0789	0.00663	0.00808	0.00768	0.00759	0.00796	0.00763	0.00717	0.00825	0.00803	0.00821	0.00786	0.00763	0.00805	0.01007	0.00973	0.00918	0.00884	0.00743	0.00844	0.00724	0.00643	0.00491	0.0058	0.00761	0.00524	0.0044	0.00518	0.00472	0.0055	0.00548	0.00325	0.00551	0.00361	0.00408	0.00453	0.00357	0.00385	0.0025	0.00392	0.00036	0.00333	0.00109	0.00153	0.00414	0.00229	0.00199	-0.00025	0.0018
688.08	0.07885	0.00644	0.00811	0.00752	0.00733	0.00807	0.00758	0.00731	0.00844	0.00821	0.00805	0.00877	0.00803	0.00839	0.00998	0.00926	0.00899	0.0092	0.00787	0.00826	0.00788	0.00696	0.0054	0.00659	0.00751	0.0044	0.0046	0.00483	0.00473	0.00474	0.00524	0.00334	0.00547	0.00388	0.0044	0.00499	0.00409	0.00437	0.00312	0.00373	0.0006	0.00312	0.00116	0.00263	0.00426	0.0024	0.0024	0.00016	0.00199
688.53	0.0795	0.00667	0.00925	0.00852	0.00783	0.00893	0.00836	0.00754	0.00886	0.01018	0.00788	0.01	0.00909	0.00918	0.01071	0.00989	0.01004	0.01014	0.00873	0.00917	0.00823	0.00805	0.00677	0.00715	0.00827	0.00535	0.00623	0.00603	0.00575	0.00478	0.00608	0.00398	0.0063	0.00536	0.00586	0.00586	0.00464	0.00531	0.00426	0.0045	0.00158	0.00447	0.00204	0.00379	0.00465	0.00276	0.00344	0.0012	0.00333
688.98	0.08007	0.0078	0.00939	0.0094	0.00833	0.00947	0.00869	0.00819	0.00901	0.01038	0.00877	0.01056	0.00927	0.01024	0.01128	0.01102	0.01052	0.01057	0.00948	0.01005	0.00878	0.00887	0.00721	0.00788	0.00861	0.00608	0.00666	0.00587	0.00661	0.0051	0.00702	0.00482	0.00667	0.00556	0.00609	0.00631	0.00578	0.00579	0.00428	0.00514	0.00239	0.00544	0.00258	0.00411	0.00515	0.0033	0.00344	0.00215	0.00324
689.42	0.0801	0.00817	0.00969	0.00946	0.00842	0.01007	0.00872	0.00893	0.00978	0.0106	0.00914	0.01152	0.00999	0.01086	0.01157	0.01121	0.01162	0.01099	0.00997	0.01004	0.00948	0.00909	0.00804	0.00834	0.00932	0.00724	0.00653	0.00656	0.007	0.00552	0.00769	0.00523	0.00747	0.00506	0.00683	0.00614	0.00569	0.00659	0.0053	0.00527	0.00276	0.00567	0.00353	0.00411	0.00475	0.0037	0.00427	0.00288	0.00316
689.87	0.08052	0.00901	0.01121	0.01017	0.00847	0.01083	0.00989	0.00957	0.01044	0.01089	0.00953	0.01178	0.01105	0.01085	0.01197	0.0119	0.01201	0.0113	0.00982	0.01097	0.01049	0.00907	0.00863	0.00896	0.01044	0.00788	0.00753	0.0069	0.00763	0.00585	0.00841	0.00574	0.00736	0.00602	0.00659	0.00645	0.00641	0.00633	0.00728	0.00581	0.00363	0.00593	0.00375	0.00432	0.00532	0.00463	0.00462	0.00364	0.00355
690.32	0.08088	0.00892	0.01138	0.00988	0.00872	0.01086	0.01015	0.00953	0.01104	0.01076	0.01024	0.01182	0.01145	0.01137	0.01209	0.01232	0.01228	0.01218	0.01046	0.01101	0.01025	0.0095	0.00895	0.00939	0.01134	0.00806	0.00779	0.00686	0.00836	0.00543	0.00854	0.00629	0.00749	0.00618	0.00706	0.00631	0.00664	0.00661	0.00783	0.00638	0.00315	0.00654	0.00344	0.00517	0.00517	0.00502	0.0049	0.00395	0.00414
690.77	0.0809	0.00915	0.0115	0.01049	0.00936	0.01113	0.00997	0.0102	0.01191	0.0116	0.01128	0.01217	0.01203	0.01088	0.01209	0.01306	0.01283	0.01293	0.01086	0.01146	0.0103	0.0101	0.00979	0.0095	0.01192	0.00836	0.00804	0.00682	0.00799	0.00545	0.00821	0.00727	0.00704	0.00628	0.00731	0.00659	0.00686	0.00762	0.00871	0.00722	0.00468	0.00669	0.004	0.00599	0.00552	0.00611	0.00525	0.00398	0.00481
691.21	0.08165	0.00918	0.01169	0.01077	0.00916	0.01196	0.01047	0.01071	0.01176	0.0125	0.01173	0.01367	0.01205	0.01223	0.01284	0.01286	0.01288	0.01363	0.01163	0.01228	0.01084	0.01078	0.00985	0.00991	0.01192	0.00862	0.00768	0.00748	0.00832	0.0058	0.00895	0.0072	0.00686	0.00627	0.00751	0.00674	0.00726	0.00795	0.00933	0.0078	0.00488	0.00743	0.00479	0.00625	0.00618	0.00674	0.0061	0.00403	0.00518
691.66	0.08213	0.0092	0.01203	0.00958	0.0094	0.01184	0.01024	0.01076	0.01177	0.01241	0.01215	0.01383	0.01149	0.01206	0.01263	0.01253	0.01315	0.01385	0.01089	0.01183	0.01014	0.01106	0.00986	0.00997	0.01013	0.00815	0.00745	0.00745	0.00797	0.00549	0.0084	0.00666	0.00714	0.00647	0.00685	0.00667	0.0066	0.00702	0.00844	0.00764	0.00439	0.00705	0.00552	0.00614	0.00577	0.00678	0.0057	0.00462	0.00548
692.11	0.08238	0.00959	0.01201	0.00943	0.00948	0.01183	0.01033	0.01016	0.01141	0.0126	0.01226	0.01404	0.01205	0.0123	0.01197	0.01292	0.01242	0.01447	0.0106	0.01131	0.0097	0.01067	0.01053	0.01046	0.01034	0.00812	0.00723	0.00738	0.00828	0.00617	0.00846	0.0068	0.00708	0.00655	0.00662	0.00682	0.00721	0.00683	0.00859	0.00801	0.00482	0.00766	0.00497	0.00718	0.00666	0.00669	0.00474	0.00431	0.00473
692.56	0.08226	0.00927	0.01126	0.00932	0.0095	0.0115	0.00986	0.01008	0.01112	0.01251	0.01182	0.01378	0.0121	0.01179	0.01086	0.01236	0.01214	0.01409	0.0094	0.01176	0.01008	0.01024	0.01103	0.01127	0.00985	0.00737	0.00742	0.00629	0.00823	0.00603	0.00743	0.00616	0.00663	0.00607	0.00623	0.00555	0.00657	0.00646	0.00805	0.00695	0.00502	0.00709	0.00497	0.00676	0.00651	0.00668	0.00466	0.00411	0.00439
693	0.08231	0.00852	0.01102	0.00837	0.00957	0.01078	0.00997	0.00966	0.011	0.01174	0.0114	0.01307	0.01125	0.01107	0.011	0.01303	0.0121	0.01378	0.00926	0.01097	0.00919	0.00999	0.01062	0.01051	0.00935	0.00806	0.00665	0.00618	0.00744	0.00642	0.00784	0.00617	0.00601	0.00624	0.00535	0.00464	0.00517	0.00514	0.00731	0.00647	0.00485	0.00655	0.00446	0.00579	0.00573	0.00593	0.00432	0.00436	0.00367
693.45	0.0821	0.00856	0.01026	0.00686	0.00906	0.00968	0.0098	0.0094	0.01009	0.0109	0.01108	0.01187	0.01041	0.01055	0.01051	0.01313	0.01173	0.01372	0.00841	0.01056	0.00855	0.00917	0.00941	0.00943	0.00917	0.00757	0.00607	0.00495	0.00716	0.00601	0.00717	0.00568	0.00513	0.00501	0.00507	0.00423	0.00452	0.00411	0.00607	0.00653	0.00435	0.00577	0.00399	0.00484	0.0061	0.00534	0.00318	0.00352	0.00335
693.9	0.08187	0.0077	0.01032	0.00603	0.00881	0.00897	0.00937	0.00936	0.00972	0.01135	0.01064	0.01139	0.0107	0.01025	0.01017	0.0122	0.01075	0.01229	0.00866	0.00956	0.00825	0.00904	0.00918	0.00862	0.00903	0.00733	0.00602	0.00436	0.00632	0.00608	0.00686	0.00529	0.00436	0.00507	0.00506	0.00371	0.00417	0.00362	0.00603	0.00554	0.00404	0.00457	0.00355	0.00486	0.00545	0.00476	0.00321	0.00251	0.00233
694.35	0.08196	0.00781	0.01007	0.00663	0.00814	0.00819	0.00931	0.00913	0.0092	0.01113	0.01078	0.01043	0.01036	0.00977	0.00981	0.01168	0.01043	0.0112	0.00843	0.00915	0.00802	0.00909	0.00875	0.00797	0.00905	0.00691	0.00688	0.00403	0.0065	0.00559	0.00592	0.00414	0.00483	0.00591	0.00521	0.00343	0.00427	0.00283	0.00572	0.00499	0.00373	0.00463	0.00298	0.005	0.00513	0.00406	0.00361	0.00219	0.00184
694.8	0.0819	0.0074	0.00978	0.00622	0.00881	0.00793	0.00882	0.00944	0.00936	0.01096	0.01107	0.01084	0.01001	0.01093	0.0098	0.01152	0.01055	0.01054	0.00948	0.00864	0.00743	0.00968	0.00858	0.00793	0.0083	0.00738	0.00639	0.00483	0.00685	0.00581	0.00606	0.00386	0.00462	0.00581	0.00491	0.00415	0.00407	0.00404	0.00448	0.00477	0.0038	0.00471	0.00379	0.00449	0.00479	0.00327	0.00347	0.00099	0.00197
695.24	0.08217	0.00783	0.00967	0.00661	0.00911	0.00795	0.01001	0.00972	0.00967	0.01151	0.0111	0.01161	0.0099	0.01074	0.00981	0.01122	0.01111	0.01039	0.01026	0.00931	0.00811	0.00968	0.00886	0.00801	0.00824	0.00767	0.0066	0.0061	0.00683	0.00676	0.00638	0.0038	0.00517	0.00597	0.00533	0.0047	0.00459	0.0047	0.00454	0.00443	0.00439	0.00429	0.00412	0.00453	0.00511	0.00363	0.00374	0.00134	0.00194
695.69	0.08235	0.00817	0.00991	0.00629	0.00879	0.00733	0.01095	0.01041	0.01058	0.01099	0.01146	0.01179	0.00952	0.01145	0.01058	0.01056	0.01138	0.01088	0.01063	0.01006	0.00859	0.00935	0.00886	0.00873	0.00791	0.00781	0.00693	0.00626	0.00748	0.0073	0.00689	0.00441	0.00567	0.00604	0.00494	0.00515	0.00481	0.00427	0.00428	0.00394	0.00355	0.00444	0.0042	0.00374	0.00515	0.00282	0.00342	0.00183	0.00125
696.14	0.08225	0.00885	0.01042	0.00622	0.00881	0.00728	0.01132	0.01015	0.0104	0.01001	0.01105	0.01091	0.01017	0.01106	0.01065	0.01166	0.01197	0.01022	0.0102	0.0094	0.00819	0.00905	0.00878	0.00895	0.00836	0.00851	0.00767	0.00674	0.0083	0.00715	0.00658	0.00529	0.00634	0.00628	0.00527	0.00557	0.00456	0.0042	0.00381	0.00376	0.00338	0.0048	0.00354	0.00372	0.00495	0.00225	0.00307	0.00222	0.00154
696.58	0.08272	0.00933	0.01028	0.00744	0.00893	0.00759	0.01164	0.01069	0.01046	0.0099	0.01049	0.01094	0.01063	0.01111	0.01052	0.01232	0.01142	0.01001	0.01141	0.01006	0.00884	0.00884	0.00963	0.00853	0.00961	0.00829	0.00766	0.00683	0.00862	0.00759	0.00659	0.006	0.00568	0.00677	0.00567	0.0064	0.00515	0.00465	0.00449	0.00329	0.00454	0.00453	0.00341	0.00454	0.00458	0.00272	0.00381	0.00155	0.00095
697.03	0.08252	0.00901	0.01005	0.00798	0.00893	0.00699	0.01201	0.01191	0.01127	0.01006	0.01071	0.01099	0.01067	0.01063	0.01088	0.01171	0.01149	0.0094	0.01211	0.0102	0.00929	0.00932	0.00969	0.00739	0.00946	0.00883	0.00828	0.00621	0.00832	0.00744	0.00695	0.00563	0.00577	0.00745	0.00613	0.00546	0.00451	0.00449	0.00451	0.00291	0.00431	0.00444	0.00381	0.00337	0.00395	0.00239	0.00459	0.00108	0.00119
697.48	0.08214	0.00918	0.01035	0.00786	0.00824	0.00719	0.01271	0.01117	0.01079	0.00969	0.01094	0.01144	0.01032	0.01107	0.01094	0.01233	0.01178	0.00955	0.01305	0.00965	0.00922	0.00927	0.00861	0.00596	0.00956	0.00972	0.00846	0.0073	0.00796	0.00767	0.00662	0.00583	0.00574	0.00728	0.00631	0.00591	0.00511	0.00492	0.00441	0.0031	0.00422	0.00491	0.00403	0.00338	0.00324	0.00138	0.0046	0.00104	0.0015
697.93	0.08254	0.00949	0.01105	0.00832	0.00721	0.00788	0.01241	0.01166	0.01104	0.01045	0.01142	0.01102	0.00996	0.01104	0.01094	0.0117	0.01146	0.00959	0.0126	0.01031	0.00883	0.00896	0.0084	0.0058	0.01018	0.00961	0.00839	0.00721	0.00885	0.00738	0.00646	0.00609	0.00603	0.00732	0.00666	0.00632	0.00524	0.00595	0.00451	0.00325	0.00401	0.00513	0.0046	0.00352	0.00413	0.00192	0.00525	0.00011	0.00132
698.37	0.08225	0.00966	0.01186	0.01004	0.00742	0.00866	0.01231	0.01242	0.0115	0.01069	0.01181	0.0115	0.01015	0.01142	0.0114	0.01148	0.01057	0.00912	0.01269	0.00929	0.00931	0.0095	0.00775	0.006	0.00961	0.00917	0.00788	0.0071	0.00844	0.0069	0.00631	0.0064	0.00614	0.00775	0.00657	0.00577	0.00497	0.0066	0.00441	0.00328	0.00386	0.00481	0.00495	0.0036	0.00411	0.00259	0.00518	-0.00074	0.0007
698.82	0.08214	0.01	0.01136	0.01008	0.00698	0.00875	0.01301	0.01219	0.01225	0.01035	0.01178	0.01156	0.00984	0.01127	0.01188	0.01163	0.01102	0.01039	0.01237	0.00946	0.00936	0.00908	0.00721	0.00604	0.00915	0.00827	0.00746	0.00756	0.0085	0.00674	0.00567	0.007	0.00664	0.00808	0.00612	0.00581	0.00473	0.0067	0.00445	0.0041	0.00353	0.00562	0.00479	0.00265	0.00405	0.00289	0.00487	-0.0002	0.00119
699.27	0.08252	0.01014	0.01099	0.00933	0.00732	0.00917	0.01276	0.01182	0.01283	0.01043	0.01196	0.01249	0.00996	0.01147	0.0128	0.01134	0.01093	0.01163	0.01336	0.00978	0.00922	0.00935	0.00729	0.0063	0.00975	0.00814	0.00713	0.00767	0.0079	0.00765	0.00549	0.00795	0.00633	0.00759	0.00579	0.0062	0.00482	0.00666	0.00368	0.00387	0.004	0.00547	0.0044	0.00246	0.00426	0.00293	0.00418	-6e-05	0.00163
699.72	0.08356	0.0106	0.01041	0.00989	0.00784	0.00868	0.01254	0.01159	0.01259	0.01011	0.01215	0.01221	0.00949	0.01053	0.01246	0.01158	0.01068	0.01198	0.01265	0.01047	0.00967	0.00929	0.0068	0.00541	0.00971	0.00849	0.00754	0.0073	0.00753	0.00765	0.00505	0.00844	0.00684	0.00729	0.00664	0.00518	0.00549	0.00538	0.00349	0.00412	0.00418	0.00488	0.00402	0.00309	0.00497	0.00301	0.00442	0.0006	0.0015
700.16	0.08349	0.01074	0.0104	0.0105	0.00779	0.00903	0.01207	0.0115	0.01232	0.01059	0.0117	0.01211	0.01018	0.01058	0.01291	0.01209	0.01021	0.01176	0.01166	0.01061	0.00902	0.0086	0.00659	0.0055	0.01024	0.00862	0.00712	0.00711	0.0077	0.00685	0.00493	0.00789	0.00636	0.00717	0.00653	0.0051	0.00527	0.00511	0.0034	0.00405	0.00478	0.00471	0.00383	0.0031	0.00479	0.00315	0.00444	6e-05	0.00188
700.61	0.08357	0.01083	0.0098	0.01069	0.00829	0.00943	0.01215	0.01093	0.01156	0.01039	0.01141	0.0125	0.01085	0.01066	0.01233	0.01249	0.01073	0.01121	0.01106	0.01026	0.00884	0.00847	0.00699	0.00528	0.00977	0.00885	0.00753	0.00778	0.00735	0.00646	0.00508	0.00721	0.00676	0.00695	0.00692	0.00476	0.00554	0.00456	0.00321	0.00433	0.0052	0.00443	0.00388	0.00357	0.00476	0.0034	0.00524	-7e-05	0.00269
701.06	0.08394	0.01078	0.00956	0.0111	0.00889	0.00965	0.01185	0.01128	0.01203	0.01047	0.01264	0.01261	0.01005	0.01066	0.01321	0.01198	0.01061	0.01179	0.01093	0.01	0.00975	0.00842	0.00698	0.00488	0.0103	0.00861	0.00728	0.00705	0.00617	0.00617	0.00521	0.00654	0.0068	0.00672	0.00667	0.00488	0.00604	0.00499	0.00331	0.00412	0.00522	0.00389	0.00374	0.00353	0.00459	0.00353	0.00466	-0.00043	0.00291
701.5	0.08422	0.0104	0.00951	0.01065	0.00896	0.00979	0.01207	0.01098	0.01184	0.01049	0.01332	0.01294	0.01006	0.01097	0.01354	0.01188	0.01188	0.01172	0.00979	0.00928	0.00954	0.00859	0.00692	0.00534	0.01076	0.00927	0.00792	0.00756	0.00633	0.00681	0.00621	0.00579	0.00699	0.00598	0.00702	0.00392	0.00577	0.00494	0.00365	0.00508	0.00472	0.00495	0.00372	0.0028	0.00535	0.00345	0.00415	-0.00052	0.00436
701.95	0.08458	0.01041	0.01009	0.01026	0.0098	0.01019	0.01248	0.0105	0.01174	0.01032	0.01377	0.01361	0.01025	0.01086	0.01421	0.01305	0.01243	0.01174	0.00954	0.00997	0.01019	0.00861	0.00679	0.00582	0.01099	0.00828	0.00798	0.00839	0.00616	0.00664	0.00674	0.00629	0.00803	0.00608	0.00658	0.00448	0.00621	0.00564	0.00407	0.0051	0.00474	0.0052	0.0043	0.00326	0.00525	0.003	0.00408	0.00054	0.00521
702.4	0.08553	0.01047	0.00979	0.01083	0.00986	0.01048	0.01132	0.01123	0.01244	0.01031	0.01394	0.01319	0.00997	0.01087	0.01471	0.01249	0.01287	0.0118	0.00946	0.00971	0.00951	0.00854	0.00674	0.0073	0.01031	0.00793	0.00714	0.00853	0.00589	0.00712	0.00771	0.00745	0.00819	0.00635	0.00702	0.00451	0.00566	0.00505	0.00476	0.00607	0.00467	0.0055	0.00398	0.00403	0.00555	0.0031	0.00375	0.00083	0.00558
702.85	0.08518	0.0109	0.01024	0.01154	0.01098	0.01057	0.0111	0.01135	0.01247	0.00997	0.01377	0.0128	0.01101	0.01129	0.01426	0.01316	0.01317	0.01175	0.00999	0.00946	0.00995	0.00839	0.00653	0.00827	0.01014	0.00829	0.00748	0.00845	0.0051	0.00728	0.00808	0.00784	0.00812	0.00672	0.00755	0.00458	0.00635	0.00485	0.00471	0.00665	0.00468	0.00574	0.00345	0.00398	0.00529	0.00299	0.00339	0.00152	0.00644
703.29	0.08572	0.01009	0.00937	0.01115	0.01058	0.01022	0.01078	0.01096	0.01267	0.01032	0.01339	0.01251	0.01134	0.0108	0.01441	0.01259	0.01365	0.01117	0.01018	0.01003	0.00976	0.00807	0.00707	0.00857	0.01057	0.00889	0.00774	0.00825	0.005	0.00836	0.00851	0.00695	0.00808	0.00685	0.00731	0.00457	0.00703	0.00493	0.00556	0.00581	0.00535	0.0069	0.00384	0.00371	0.00511	0.00241	0.00366	0.00223	0.00665
703.74	0.08575	0.01089	0.0096	0.01169	0.01108	0.01067	0.01056	0.01147	0.01203	0.01112	0.01304	0.0128	0.01172	0.01183	0.01416	0.0129	0.01354	0.01127	0.01042	0.01047	0.00962	0.00839	0.00795	0.00858	0.01125	0.00975	0.00803	0.00793	0.00516	0.00805	0.00899	0.00642	0.00801	0.00655	0.00839	0.00525	0.00676	0.00501	0.00552	0.00517	0.00612	0.00708	0.00411	0.00506	0.00513	0.00325	0.00417	0.00222	0.0069
704.19	0.08546	0.01099	0.00958	0.01189	0.01116	0.01085	0.01148	0.01204	0.0116	0.01151	0.01265	0.01245	0.01146	0.01194	0.01323	0.01383	0.01353	0.01081	0.00982	0.01055	0.00939	0.00827	0.00822	0.00883	0.01064	0.00951	0.00753	0.00764	0.00515	0.00775	0.0094	0.00618	0.00801	0.00628	0.00835	0.00468	0.00673	0.00477	0.00612	0.00547	0.00583	0.00702	0.00473	0.00482	0.00528	0.00396	0.00428	0.00233	0.00702
704.63	0.08404	0.01122	0.00976	0.0112	0.0105	0.01087	0.01209	0.01188	0.01093	0.01221	0.01253	0.01212	0.01157	0.0123	0.01404	0.01342	0.01335	0.01138	0.01033	0.00979	0.00935	0.00818	0.00793	0.00966	0.01096	0.00903	0.0067	0.00782	0.00557	0.00764	0.00938	0.00562	0.00764	0.00691	0.00758	0.00493	0.00604	0.00566	0.00705	0.0053	0.00588	0.00722	0.00501	0.00423	0.00442	0.004	0.00429	0.00249	0.00668
705.08	0.08333	0.01008	0.00992	0.01002	0.00994	0.01075	0.01194	0.01174	0.01119	0.01128	0.01303	0.01236	0.01051	0.01285	0.01343	0.01265	0.01355	0.01147	0.01047	0.00977	0.00901	0.00844	0.0075	0.00935	0.01053	0.00816	0.00722	0.00758	0.00469	0.00769	0.00901	0.00603	0.00751	0.00719	0.00676	0.00499	0.00581	0.00509	0.00643	0.00577	0.00546	0.00746	0.00532	0.00354	0.00377	0.00368	0.00415	0.00228	0.00662
705.53	0.08247	0.00946	0.01002	0.00938	0.01024	0.01041	0.01098	0.01127	0.01053	0.0114	0.01254	0.01199	0.00917	0.01308	0.01308	0.01244	0.01141	0.01136	0.01068	0.0094	0.00878	0.00898	0.00665	0.00922	0.01079	0.0075	0.00685	0.00732	0.00477	0.00712	0.00821	0.0062	0.00722	0.00649	0.00661	0.00495	0.00482	0.00492	0.00589	0.00548	0.00463	0.00778	0.00528	0.00349	0.00301	0.00314	0.00356	0.00233	0.00598
705.97	0.08196	0.00928	0.00994	0.0087	0.0104	0.00992	0.01052	0.01127	0.00989	0.01215	0.01135	0.01161	0.00949	0.01271	0.01233	0.01208	0.01099	0.01039	0.01075	0.00948	0.00822	0.00849	0.00647	0.00935	0.00976	0.00743	0.00723	0.00687	0.0048	0.00761	0.00726	0.00599	0.00628	0.00658	0.00628	0.00362	0.00376	0.00436	0.00543	0.00558	0.00425	0.00811	0.00558	0.00328	0.00251	0.00276	0.00376	0.00294	0.00509
706.42	0.08096	0.00918	0.01045	0.00865	0.01085	0.00922	0.00932	0.01121	0.00984	0.01213	0.01076	0.01133	0.00947	0.01301	0.01242	0.0118	0.01045	0.01047	0.01065	0.00911	0.00801	0.00786	0.00631	0.009	0.00921	0.0065	0.00655	0.00653	0.00534	0.00631	0.00653	0.006	0.00566	0.00636	0.00586	0.00405	0.0031	0.00416	0.00488	0.00499	0.00371	0.00776	0.00551	0.00343	0.00189	0.00234	0.00326	0.00366	0.00429
706.87	0.08065	0.00891	0.00976	0.00825	0.0101	0.00902	0.00845	0.01047	0.00957	0.01189	0.01037	0.01057	0.00863	0.01363	0.01207	0.01044	0.01043	0.01039	0.01079	0.00823	0.00668	0.00772	0.00526	0.00852	0.00939	0.0058	0.00574	0.00579	0.00473	0.00519	0.00558	0.0054	0.00471	0.00616	0.00605	0.00414	0.00302	0.00318	0.00392	0.00491	0.00356	0.0075	0.00453	0.00407	0.00215	0.00213	0.00303	0.00324	0.00357
707.31	0.08013	0.00885	0.00999	0.0079	0.00983	0.00875	0.00894	0.00987	0.00889	0.01199	0.01067	0.01055	0.00907	0.01305	0.01247	0.01085	0.01009	0.00942	0.0105	0.00864	0.00691	0.00755	0.00518	0.0076	0.00946	0.00621	0.00598	0.00551	0.00441	0.0047	0.00483	0.00525	0.00494	0.00617	0.00595	0.0043	0.00276	0.00382	0.00325	0.00386	0.00364	0.00683	0.00388	0.00327	0.00201	0.00276	0.00291	0.00296	0.00268
707.76	0.08023	0.00876	0.00944	0.00788	0.00987	0.00843	0.00888	0.00962	0.00907	0.01232	0.01043	0.0112	0.00934	0.01329	0.01312	0.01056	0.01084	0.00974	0.01038	0.00877	0.00701	0.0079	0.00604	0.00695	0.00874	0.00577	0.00632	0.00582	0.00523	0.00532	0.00447	0.00526	0.0044	0.00596	0.00563	0.00388	0.00282	0.00449	0.00391	0.00382	0.00328	0.00686	0.00462	0.0028	0.0017	0.00306	0.00309	0.00336	0.00203
708.21	0.08051	0.00968	0.00985	0.00788	0.01048	0.00809	0.00972	0.0087	0.00939	0.01182	0.01132	0.01176	0.00843	0.01309	0.01286	0.0111	0.01031	0.01011	0.01049	0.00907	0.007	0.00858	0.00696	0.00778	0.00847	0.00545	0.00587	0.00551	0.00571	0.00562	0.0046	0.0053	0.00562	0.00614	0.00587	0.00394	0.00285	0.00451	0.00334	0.0041	0.0027	0.00613	0.00384	0.00277	0.00166	0.00295	0.00285	0.0032	0.00286
708.65	0.08031	0.00919	0.00992	0.00726	0.01001	0.00782	0.0095	0.00802	0.00965	0.01108	0.01131	0.01074	0.00767	0.01189	0.01259	0.01101	0.01097	0.00924	0.01022	0.00872	0.00698	0.00866	0.00662	0.00856	0.00754	0.00546	0.00545	0.00516	0.00534	0.00606	0.00371	0.00474	0.00571	0.00636	0.00546	0.00362	0.00294	0.00454	0.00389	0.00455	0.0023	0.00542	0.00377	0.00255	0.00167	0.00206	0.0022	0.00261	0.00326
709.1	0.08001	0.00877	0.00995	0.00726	0.01065	0.00813	0.00913	0.00722	0.0096	0.01101	0.0113	0.01014	0.00863	0.01152	0.01319	0.01067	0.0109	0.00936	0.01004	0.00902	0.00733	0.00887	0.00575	0.00877	0.0077	0.00621	0.00519	0.00528	0.00549	0.00592	0.00326	0.00401	0.00568	0.00692	0.00536	0.00399	0.00264	0.0049	0.00345	0.00456	0.00288	0.00531	0.00353	0.0025	0.00208	0.00147	0.00253	0.002	0.00295
709.55	0.08049	0.00825	0.00965	0.0062	0.00989	0.00797	0.0094	0.00777	0.00939	0.01009	0.01022	0.01051	0.009	0.01136	0.01226	0.01066	0.01165	0.00897	0.0096	0.00942	0.0071	0.00854	0.00625	0.00812	0.00681	0.00553	0.00585	0.00481	0.00543	0.00539	0.00301	0.00455	0.00564	0.00636	0.00567	0.00458	0.00237	0.00446	0.00283	0.00376	0.00253	0.00524	0.00291	0.00196	0.0019	0.00018	0.00224	0.00179	0.00279
709.99	0.08123	0.00874	0.00865	0.00642	0.00971	0.00659	0.00915	0.00741	0.00802	0.00963	0.00942	0.00972	0.00887	0.00999	0.01146	0.01082	0.01003	0.00895	0.00883	0.00874	0.00721	0.00829	0.00673	0.00771	0.00636	0.00526	0.00486	0.00425	0.00521	0.00497	0.0025	0.00445	0.00474	0.00608	0.00539	0.00334	0.00258	0.0042	0.00277	0.00284	0.0008	0.00449	0.0023	0.00247	0.00165	-0.00033	0.00108	0.00195	0.00264
710.44	0.08162	0.0082	0.00863	0.00671	0.00912	0.00646	0.00881	0.00676	0.00868	0.00863	0.00877	0.0089	0.00871	0.00913	0.01071	0.01011	0.0106	0.00901	0.00771	0.00764	0.00741	0.00732	0.00681	0.00682	0.00518	0.00516	0.00376	0.00313	0.00398	0.00453	0.00278	0.00387	0.00348	0.00648	0.00369	0.00275	0.00239	0.00388	0.00232	0.00233	0.00026	0.00341	0.00136	0.00184	0.00161	-0.00039	0.00098	0.00138	0.00276
710.89	0.08134	0.00711	0.00769	0.00658	0.00831	0.00612	0.00803	0.00601	0.00857	0.00747	0.00818	0.00846	0.00806	0.00915	0.01015	0.00983	0.01015	0.00983	0.00763	0.00715	0.00708	0.00767	0.00677	0.00599	0.00544	0.00432	0.0032	0.00296	0.00492	0.00357	0.00316	0.00387	0.0035	0.0061	0.00302	0.00262	0.00299	0.00436	0.00249	0.00181	0.00057	0.0024	0.00118	0.00164	0.00132	-0.00034	0.00039	0.00018	0.00255
711.33	0.08169	0.00694	0.00692	0.00657	0.00705	0.00531	0.00877	0.00546	0.0083	0.00726	0.00826	0.00815	0.00812	0.0079	0.00931	0.01008	0.00945	0.00991	0.00767	0.0069	0.00673	0.00834	0.00554	0.00565	0.00508	0.00437	0.00264	0.00244	0.00447	0.00387	0.00307	0.00343	0.00406	0.00605	0.00294	0.00276	0.00291	0.00421	0.00192	0.00194	0.00107	0.00146	0.00073	0.00188	0.00209	-9e-05	0.0008	-0.00078	0.00233
711.78	0.08153	0.00707	0.00701	0.00642	0.00689	0.00498	0.00735	0.00523	0.00763	0.00673	0.00764	0.00791	0.00796	0.0077	0.00854	0.00993	0.00877	0.00933	0.00668	0.00751	0.00741	0.00829	0.00569	0.0065	0.00331	0.00407	0.00229	0.00227	0.00419	0.00497	0.00254	0.00343	0.00392	0.00482	0.00261	0.00221	0.00295	0.00443	0.00168	0.00095	0.00095	0.00045	0.00102	0.00042	0.00187	-0.00071	0.00054	-0.00105	0.00224
712.23	0.08111	0.00709	0.00679	0.00622	0.00607	0.00464	0.00689	0.00478	0.00785	0.00635	0.00671	0.00836	0.00822	0.00772	0.00708	0.00963	0.00911	0.00983	0.00628	0.0068	0.00704	0.0076	0.00572	0.00622	0.00292	0.00355	0.00258	0.00172	0.00474	0.00526	0.00313	0.00213	0.00344	0.00424	0.00198	0.0016	0.00339	0.00441	0.00184	0.00093	0.00063	1e-05	0.00164	0.00035	0.00163	-0.00107	0.001	-0.00148	0.00178
712.67	0.08131	0.00649	0.00611	0.00507	0.00528	0.00496	0.00647	0.00465	0.00679	0.00613	0.00723	0.00781	0.00743	0.00774	0.00611	0.00943	0.00789	0.00953	0.00548	0.00643	0.0063	0.00731	0.00523	0.0063	0.0034	0.00318	0.00199	0.00221	0.00372	0.00422	0.00293	0.00135	0.00335	0.00388	0.00076	0.00174	0.00336	0.00379	0.00177	0.00061	0.00155	-0.00086	0.00042	0.00131	0.00106	-0.00123	0.00053	-0.00321	0.00207
713.12	0.08103	0.00672	0.00583	0.00431	0.00439	0.00541	0.00573	0.00518	0.00607	0.00549	0.00597	0.00722	0.00781	0.00799	0.00595	0.00992	0.00803	0.00938	0.00527	0.00695	0.00578	0.00671	0.00417	0.00564	0.00279	0.00342	0.00234	0.00296	0.0034	0.00361	0.00262	0.00199	0.00303	0.00345	0.00059	0.00193	0.00262	0.00316	0.00186	0.00098	0.00166	-0.00149	-0.00048	0.00168	0.00045	-0.00152	0.00064	-0.00311	0.00117
713.57	0.08102	0.00628	0.00495	0.00525	0.00406	0.00593	0.00592	0.00608	0.00531	0.00551	0.00619	0.008	0.00917	0.00822	0.00527	0.01002	0.00717	0.00988	0.00585	0.0066	0.00585	0.00607	0.00357	0.00498	0.00407	0.00366	0.00307	0.00306	0.00353	0.0025	0.00293	0.0027	0.00241	0.0027	0.00068	0.00093	0.00262	0.00306	0.00176	0.00089	0.00259	-0.00131	-0.00011	0.00166	-0.00075	-0.00224	0.00149	-0.00264	-0.00037
714.01	0.08127	0.0063	0.00498	0.00527	0.00298	0.00503	0.00522	0.00718	0.0048	0.00523	0.00529	0.00861	0.00831	0.00821	0.00505	0.00937	0.00662	0.00907	0.00569	0.00595	0.00557	0.0059	0.0048	0.00422	0.00367	0.00264	0.00324	0.00302	0.00401	0.00206	0.0036	0.00262	0.0021	0.00268	0.0005	0.00104	0.00287	0.00218	0.00185	0.00107	0.0023	-0.00077	-0.0007	0.00167	-0.00141	-0.00226	0.00191	-0.00212	-4e-05
714.46	0.08061	0.00572	0.00465	0.00569	0.00367	0.00504	0.00458	0.00612	0.00568	0.00543	0.00566	0.00815	0.00735	0.00764	0.00548	0.00956	0.00467	0.00862	0.0064	0.00612	0.00533	0.00538	0.00595	0.00454	0.00378	0.00204	0.00221	0.00275	0.0029	0.00252	0.00363	0.00116	0.00191	0.00294	-1e-05	0.00084	0.00269	0.00153	0.00173	0.00164	0.00185	-0.00143	-0.00133	0.00208	-0.00146	-0.00158	0.00175	-0.00391	0.00132
714.91	0.07976	0.00617	0.00538	0.00607	0.00427	0.00595	0.00453	0.00578	0.0066	0.00627	0.00538	0.00811	0.00756	0.00773	0.00586	0.00944	0.00592	0.00855	0.00607	0.00609	0.006	0.00543	0.00537	0.00393	0.00356	0.0033	0.00296	0.00197	0.00337	0.00239	0.00459	0.00099	0.00292	0.00239	0.00082	0.00143	0.00247	0.00179	0.00112	0.00208	0.0035	-0.0011	-0.00124	0.00226	-0.00013	-0.00153	0.00272	-0.00395	0.00111
715.35	0.07967	0.00717	0.00551	0.0059	0.00429	0.00583	0.00568	0.00638	0.00655	0.00685	0.0052	0.00814	0.00881	0.00762	0.0071	0.00978	0.00706	0.00812	0.00682	0.00695	0.00529	0.00674	0.00529	0.00483	0.00491	0.00304	0.0041	0.0022	0.00385	0.00235	0.0042	0.00099	0.0039	0.00286	0.00241	0.00168	0.00203	0.00185	0.00129	0.00261	0.00472	-0.00055	-0.00132	0.00242	9e-05	-0.00198	0.00328	-0.00342	0.00183
715.8	0.07992	0.00777	0.006	0.00642	0.00401	0.00657	0.00621	0.00657	0.00593	0.00677	0.00583	0.00856	0.00913	0.00767	0.00753	0.00984	0.0068	0.00748	0.00635	0.00726	0.00474	0.0067	0.00565	0.00629	0.00454	0.00314	0.00448	0.00268	0.00353	0.00237	0.00499	0.00036	0.00397	0.00299	0.00359	0.00236	0.00181	0.00204	0.001	0.00173	0.00439	-0.0006	-0.00232	0.00253	0.00068	-0.00208	0.00255	-0.00205	0.0026
716.24	0.079	0.00872	0.00689	0.0084	0.00578	0.00834	0.00647	0.00755	0.00656	0.00728	0.00734	0.00927	0.00986	0.00811	0.00809	0.01017	0.00708	0.00804	0.00724	0.00871	0.00517	0.00622	0.00665	0.00665	0.0047	0.0042	0.00571	0.00243	0.00383	0.00318	0.0042	0.00208	0.00506	0.00403	0.00442	0.00178	0.00303	0.00202	0.00186	0.00218	0.00491	-0.0006	-0.00049	0.00235	0.00088	-0.00183	0.00223	-0.00131	0.00248
716.69	0.07925	0.00899	0.00694	0.00946	0.00596	0.00905	0.00758	0.00785	0.00733	0.00746	0.00785	0.01001	0.01028	0.00819	0.0088	0.01084	0.00723	0.00847	0.00683	0.00814	0.0048	0.00599	0.00774	0.00727	0.00566	0.00465	0.00704	0.00229	0.00451	0.00312	0.00539	0.00187	0.00512	0.0043	0.00481	0.00349	0.00247	0.00186	0.00373	0.00409	0.00598	0.00014	0.0002	0.00289	0.00011	0.0005	0.0025	-0.00097	0.003
717.14	0.07931	0.00906	0.00693	0.00971	0.00715	0.00963	0.00921	0.00915	0.00737	0.00745	0.00838	0.01033	0.00981	0.00919	0.01019	0.0113	0.00757	0.00934	0.00793	0.00875	0.00528	0.00754	0.00876	0.00775	0.00686	0.00472	0.00704	0.00358	0.00564	0.00277	0.00523	0.00224	0.00572	0.00499	0.00512	0.00425	0.00304	0.00217	0.00365	0.00443	0.00571	0.00122	0.00062	0.00306	0.00036	0.00189	0.00263	-0.00053	0.00433
717.58	0.07922	0.01018	0.00692	0.01066	0.00779	0.00862	0.00983	0.01005	0.00746	0.00737	0.00786	0.01056	0.01021	0.00824	0.01156	0.01071	0.00725	0.00977	0.00906	0.00922	0.00626	0.00765	0.00823	0.00704	0.00707	0.00499	0.00778	0.00204	0.00547	0.00321	0.00561	0.0029	0.00748	0.00549	0.0068	0.00495	0.00275	0.00154	0.00302	0.00478	0.00522	0.00137	0.00171	0.00271	0.00138	0.00234	0.00383	0.00097	0.00421
718.03	0.07834	0.01076	0.00695	0.01211	0.00901	0.00904	0.00976	0.01019	0.00871	0.00842	0.00837	0.00969	0.0113	0.00803	0.01154	0.01091	0.00826	0.00996	0.00933	0.00839	0.00721	0.00796	0.00917	0.00662	0.00792	0.00508	0.00829	0.00171	0.00575	0.00317	0.00581	0.0027	0.00716	0.00635	0.00665	0.00545	0.00425	0.00218	0.00352	0.00502	0.00599	0.00207	0.00321	0.00255	0.00187	0.00332	0.00431	0.0013	0.004
718.48	0.07766	0.01041	0.00759	0.01122	0.00884	0.00848	0.00938	0.00902	0.00928	0.00935	0.0081	0.00824	0.01007	0.00829	0.01295	0.01078	0.00832	0.00996	0.00831	0.0084	0.00667	0.00835	0.00978	0.00704	0.0058	0.0042	0.00738	0.00187	0.00501	0.00339	0.00689	0.00159	0.0072	0.00652	0.00657	0.00636	0.00418	0.00229	0.00288	0.00419	0.00472	0.00201	0.00207	0.00099	0.00201	0.00368	0.00386	0.00088	0.0042
718.92	0.07894	0.00958	0.00856	0.01055	0.00965	0.00893	0.01023	0.00801	0.00965	0.0097	0.00904	0.00796	0.01003	0.00832	0.01312	0.01115	0.00853	0.01167	0.00822	0.00822	0.00663	0.00879	0.00887	0.00765	0.00596	0.00475	0.00794	0.00126	0.0053	0.00274	0.00634	0.00268	0.00782	0.00703	0.00697	0.0064	0.00372	0.00317	0.00348	0.00531	0.00448	0.00151	0.00195	0.00188	0.00104	0.0034	0.00194	0.00094	0.00573
719.37	0.07975	0.01079	0.00931	0.01148	0.00916	0.00997	0.01018	0.00852	0.0091	0.01044	0.00965	0.00931	0.01072	0.00829	0.01267	0.01055	0.00972	0.01199	0.00707	0.00769	0.0069	0.00979	0.00759	0.00714	0.00718	0.00556	0.00934	0.00154	0.00628	0.00337	0.00622	0.00425	0.00879	0.00702	0.00843	0.00583	0.00469	0.00396	0.00403	0.00611	0.00471	0.00176	0.00437	0.00239	0.00127	0.00414	0.00213	0.0034	0.00466
719.81	0.08065	0.01008	0.01007	0.01121	0.00898	0.01079	0.01073	0.00976	0.00939	0.01034	0.01068	0.0097	0.01106	0.00889	0.01292	0.01069	0.00929	0.01268	0.008	0.00735	0.00711	0.00996	0.00729	0.00878	0.00728	0.00399	0.00879	0.00248	0.00578	0.00391	0.00683	0.00355	0.00847	0.00764	0.00796	0.00575	0.00525	0.00372	0.00493	0.00643	0.0046	0.00228	0.00509	0.0012	0.0006	0.00547	0.00192	0.00415	0.00509
720.26	0.08209	0.00989	0.00969	0.00969	0.00935	0.01143	0.01101	0.00974	0.009	0.01028	0.01256	0.01011	0.00996	0.00969	0.01234	0.01114	0.00831	0.01303	0.00808	0.0077	0.00737	0.00895	0.00804	0.00842	0.0079	0.00486	0.00876	0.00298	0.00667	0.00445	0.00725	0.00399	0.00845	0.00718	0.00654	0.00563	0.00541	0.00434	0.00578	0.00651	0.00355	0.00268	0.00563	0.00236	0.00124	0.00565	0.00261	0.00365	0.00469
720.71	0.08211	0.01	0.01068	0.00986	0.00967	0.01106	0.01072	0.00991	0.01006	0.01107	0.01278	0.01005	0.00931	0.01015	0.01169	0.01112	0.00979	0.01308	0.00835	0.00706	0.00753	0.00957	0.00794	0.00771	0.00825	0.00504	0.00817	0.00233	0.00688	0.00499	0.00606	0.00501	0.00857	0.00698	0.00606	0.00574	0.00515	0.00329	0.00536	0.00644	0.00308	0.00338	0.00693	0.00134	0.00168	0.00509	0.0047	0.00246	0.00426
721.15	0.0822	0.00821	0.00967	0.00783	0.00733	0.01008	0.01051	0.00921	0.00945	0.01131	0.01079	0.00898	0.00806	0.01059	0.01181	0.01051	0.00936	0.01178	0.00674	0.00526	0.00669	0.00941	0.00711	0.00791	0.00864	0.00428	0.00822	0.00295	0.00593	0.00383	0.0064	0.00436	0.00675	0.00504	0.00524	0.00537	0.00484	0.00332	0.00424	0.00515	0.00144	0.00264	0.00541	0	0.00016	0.00439	0.00483	0.00166	0.00337
721.6	0.08274	0.00742	0.00976	0.00683	0.00669	0.01008	0.01121	0.00949	0.00865	0.01162	0.01165	0.00826	0.00761	0.01015	0.01253	0.00997	0.009	0.01133	0.00703	0.00553	0.00611	0.00868	0.00631	0.00682	0.00818	0.00386	0.00756	0.00361	0.00528	0.00263	0.00514	0.00458	0.0067	0.00552	0.00491	0.0042	0.00428	0.00269	0.00251	0.00421	0.00017	0.00214	0.005	-1e-05	0.00068	0.00211	0.00439	0.00068	0.00282
722.04	0.08389	0.00704	0.01013	0.00667	0.00684	0.00901	0.00997	0.00932	0.00867	0.01255	0.01084	0.00809	0.00729	0.00941	0.01123	0.00976	0.0073	0.01089	0.00588	0.00529	0.00559	0.00765	0.0055	0.0064	0.00679	0.00299	0.00724	0.00374	0.00462	0.00222	0.00518	0.005	0.00703	0.00505	0.0048	0.00338	0.00376	0.00192	0.00292	0.00382	-0.00017	0.00176	0.00378	0.00037	0.00055	0.00032	0.00342	0.00072	0.00251
722.49	0.08426	0.00626	0.00998	0.00722	0.00682	0.00947	0.01036	0.00816	0.00992	0.01376	0.01127	0.00775	0.00718	0.01018	0.01054	0.00974	0.00824	0.0103	0.00472	0.00464	0.00532	0.00686	0.00561	0.00686	0.00698	0.00314	0.00622	0.00435	0.00436	0.00282	0.00565	0.00494	0.00599	0.00438	0.00404	0.00218	0.00389	0.00319	0.00402	0.00314	-0.00029	0.00282	0.00405	0.00048	0.00029	-0.00064	0.00184	0.00047	0.00148
722.93	0.08562	0.00501	0.01031	0.00648	0.00611	0.00868	0.00996	0.00838	0.00901	0.0139	0.01138	0.00941	0.0068	0.01087	0.01076	0.00893	0.00779	0.00987	0.00411	0.00476	0.00398	0.00748	0.00614	0.00691	0.00676	0.00278	0.00554	0.00597	0.00447	0.00266	0.00654	0.00562	0.0062	0.00423	0.00443	0.00157	0.00201	0.00321	0.00383	0.00276	-0.00116	0.00283	0.00422	0.00022	0.0007	-0.00104	0.00155	0.00016	0.00156
723.38	0.08684	0.0055	0.01067	0.00718	0.00684	0.00884	0.00934	0.00881	0.00863	0.01334	0.01191	0.0108	0.00812	0.01132	0.01059	0.00899	0.00814	0.00971	0.00482	0.00538	0.00488	0.00782	0.007	0.00611	0.0083	0.00284	0.00549	0.00568	0.00532	0.00271	0.00527	0.00627	0.00672	0.00508	0.00398	0.00101	0.00249	0.00316	0.00325	0.00315	-0.00044	0.00297	0.00554	0.00117	0.00203	-0.00111	0.00217	0.00108	0.00184
723.83	0.08446	0.00689	0.01013	0.00849	0.00725	0.00951	0.00913	0.00876	0.00867	0.0137	0.0126	0.01116	0.00902	0.01115	0.01039	0.01036	0.00786	0.00936	0.00665	0.00565	0.0065	0.00746	0.00703	0.00549	0.00918	0.00264	0.0054	0.00689	0.00449	0.00425	0.00563	0.00597	0.00695	0.00413	0.00384	0.00078	0.0033	0.00305	0.00401	0.00218	0.00033	0.00284	0.00687	0.00155	0.00398	0.00041	0.00368	0.0013	0.00043
724.27	0.08356	0.00682	0.01036	0.00829	0.00722	0.00851	0.01042	0.00882	0.00826	0.01333	0.01121	0.01012	0.0088	0.01148	0.00983	0.01092	0.0071	0.00926	0.00673	0.00444	0.00683	0.00753	0.00787	0.00629	0.0094	0.00294	0.00501	0.00637	0.00496	0.00355	0.00601	0.00592	0.0064	0.00401	0.00183	0.00038	0.00233	0.00281	0.00345	0.00099	0.00147	0.00326	0.00513	0.00051	0.00457	-0.00015	0.00427	0.00101	0.00046
724.72	0.08259	0.00707	0.00927	0.00893	0.00652	0.00805	0.01009	0.00892	0.00793	0.01341	0.01103	0.00986	0.00818	0.01211	0.0096	0.01062	0.00753	0.0084	0.00626	0.00472	0.00594	0.00814	0.00886	0.00613	0.00914	0.00301	0.00499	0.00725	0.00547	0.00331	0.00449	0.00716	0.00636	0.00453	0.0021	0.00129	0.00125	0.00276	0.00327	0.00126	0.00045	0.00358	0.00461	0.00161	0.00403	-0.0009	0.00502	0.00043	-0.0004
725.16	0.08158	0.00711	0.00942	0.01124	0.00634	0.00817	0.0086	0.00938	0.00742	0.01398	0.00989	0.01002	0.00886	0.01101	0.01044	0.01031	0.00786	0.00808	0.00557	0.00453	0.0061	0.00847	0.0083	0.00616	0.00854	0.00268	0.0047	0.00698	0.00463	0.00268	0.00491	0.00696	0.00632	0.00445	0.00329	0.00114	0.00227	0.00258	0.0033	0.00022	0.00061	0.00276	0.00432	0.00057	0.0042	-0.00028	0.00382	0.00079	-0.00093
725.61	0.08095	0.00707	0.00832	0.01047	0.0062	0.0086	0.00878	0.00897	0.00783	0.01397	0.00953	0.01046	0.01078	0.01084	0.01107	0.0107	0.00705	0.00798	0.00537	0.00503	0.00728	0.00806	0.00835	0.00635	0.00884	0.00299	0.0051	0.0076	0.00438	0.00334	0.00569	0.00699	0.00702	0.00428	0.00356	0.00077	0.00288	0.00296	0.0047	0.00197	0.00098	0.00375	0.00462	0.00168	0.00447	0.00103	0.00312	0.00105	-0.00068
726.06	0.08028	0.00738	0.00894	0.01065	0.00736	0.00927	0.00902	0.00916	0.00811	0.01321	0.00935	0.0105	0.01059	0.01076	0.01162	0.01043	0.00733	0.00851	0.00663	0.00679	0.00831	0.0087	0.00957	0.00634	0.00899	0.00373	0.00424	0.00783	0.00437	0.00348	0.00639	0.00638	0.00749	0.00548	0.00402	0.00118	0.00269	0.00301	0.00549	0.00298	0.00142	0.005	0.00453	0.00297	0.00503	0.00228	0.0038	0.00186	0.00051
726.5	0.07891	0.00753	0.00863	0.01048	0.00735	0.00874	0.00794	0.00852	0.00863	0.01247	0.00824	0.01063	0.01133	0.01031	0.01103	0.01159	0.00675	0.00914	0.00706	0.0065	0.00926	0.00924	0.00996	0.00582	0.00916	0.00485	0.00311	0.00681	0.00468	0.00468	0.00654	0.00724	0.00768	0.00483	0.00405	0.00128	0.00317	0.00338	0.00481	0.00237	0.00134	0.00503	0.00481	0.00324	0.00482	0.00367	0.00323	0.00202	0.0005
726.95	0.07759	0.00706	0.00786	0.00984	0.00668	0.00895	0.00742	0.00776	0.00814	0.01056	0.00868	0.00995	0.01114	0.01029	0.01109	0.01089	0.00751	0.00922	0.00817	0.00629	0.01043	0.0094	0.0102	0.00686	0.00998	0.0056	0.00339	0.00541	0.00389	0.00594	0.00656	0.00607	0.00613	0.00544	0.00352	0.00144	0.0035	0.00402	0.00462	0.00274	0.00186	0.00452	0.00607	0.00287	0.00515	0.00412	0.0042	0.00203	0.00017
727.39	0.07775	0.0071	0.00886	0.00877	0.00568	0.00948	0.00722	0.00827	0.00786	0.01017	0.00869	0.0102	0.01118	0.00984	0.01142	0.01133	0.00714	0.01049	0.00811	0.00546	0.01024	0.01	0.0107	0.00705	0.00992	0.00548	0.00393	0.00548	0.00513	0.00567	0.00624	0.00449	0.00664	0.00597	0.0033	0.00221	0.00394	0.00355	0.00407	0.00256	0.00184	0.00322	0.00567	0.00274	0.00428	0.00454	0.00507	0.00148	0.00106
727.84	0.07697	0.00744	0.00866	0.00856	0.00529	0.00925	0.00802	0.00822	0.0074	0.01043	0.00866	0.01002	0.01029	0.00865	0.0115	0.01057	0.00621	0.01115	0.00876	0.00602	0.01098	0.00866	0.00991	0.00757	0.0098	0.00566	0.00417	0.00388	0.00475	0.00512	0.0047	0.00505	0.00594	0.00501	0.00284	0.00204	0.00489	0.00295	0.00412	0.00244	0.0019	0.00297	0.00492	0.00345	0.00369	0.00447	0.00426	0.00244	0.00174
728.28	0.07659	0.00785	0.00792	0.00699	0.00517	0.00868	0.00847	0.00813	0.00692	0.00982	0.00842	0.01029	0.00844	0.00786	0.01051	0.01039	0.0054	0.01034	0.00867	0.00607	0.00974	0.00797	0.00907	0.00864	0.00879	0.00615	0.00388	0.00377	0.00429	0.00579	0.00581	0.00452	0.006	0.00402	0.00264	0.00244	0.00463	0.00232	0.0048	0.00229	0.0015	0.00293	0.00407	0.00347	0.00288	0.00478	0.00314	0.00184	0.00317
728.73	0.07742	0.00657	0.00739	0.00622	0.00327	0.00726	0.00775	0.00859	0.00663	0.00912	0.00757	0.00925	0.00747	0.00731	0.01024	0.00902	0.00576	0.00906	0.00682	0.00583	0.00859	0.00736	0.00924	0.00844	0.0078	0.00581	0.00375	0.00158	0.00408	0.00472	0.00511	0.00401	0.00522	0.00406	0.00123	0.00249	0.00373	0.00177	0.0036	0.00191	0.00016	0.00305	0.00283	0.00138	0.00127	0.00351	0.0023	0.00095	0.00233
729.17	0.07749	0.00598	0.00612	0.00504	0.00294	0.00741	0.00645	0.00762	0.00614	0.00845	0.00854	0.00957	0.00707	0.00772	0.01085	0.00784	0.00594	0.00928	0.00686	0.00601	0.008	0.00669	0.00819	0.00845	0.00674	0.00575	0.00361	0.00167	0.00317	0.00338	0.00423	0.00351	0.0046	0.00396	0.00104	0.00276	0.00379	0.00121	0.00277	0.00214	-0.00083	0.00314	0.00232	0.00211	0.0006	0.00367	0.00116	9e-05	0.00224
729.62	0.07788	0.00577	0.0058	0.00413	0.0041	0.0077	0.00626	0.00671	0.00594	0.00826	0.00812	0.01007	0.00721	0.00756	0.01055	0.00788	0.00571	0.00882	0.00687	0.0058	0.00843	0.00596	0.00794	0.00731	0.00657	0.00667	0.00365	0.00048	0.00333	0.0031	0.0052	0.00247	0.00432	0.00321	0.00107	0.00177	0.00429	0.00085	0.00224	0.00139	-0.00016	0.00228	0.00156	0.00161	0.00088	0.00355	0.00032	-0.00073	0.0022
730.06	0.0778	0.00585	0.00576	0.00325	0.00407	0.00662	0.00631	0.00623	0.00607	0.00802	0.00881	0.00937	0.00733	0.00814	0.00984	0.00762	0.00515	0.00874	0.00724	0.00548	0.00866	0.00512	0.00768	0.00821	0.00651	0.00655	0.00321	0.00087	0.00383	0.00371	0.00462	0.00275	0.00338	0.00331	0.00101	0.00168	0.00364	0.00113	0.00274	0.00252	0.0001	0.00263	0.0023	0.00109	-0.00014	0.00298	-0.00011	-0.00109	0.00179
730.51	0.07815	0.00603	0.00559	0.00335	0.00423	0.00589	0.00663	0.00628	0.00455	0.00814	0.00874	0.00967	0.00579	0.00849	0.01026	0.00729	0.00541	0.0092	0.00719	0.00592	0.00758	0.00516	0.00764	0.00811	0.00543	0.00625	0.00374	0.00059	0.00345	0.00276	0.0052	0.00156	0.0021	0.00372	0.00055	0.00211	0.00256	0.0004	0.00166	0.00166	0.0001	0.00194	0.00192	0.0005	-0.0004	0.0021	-0.00081	-0.00095	0.00112
730.96	0.0796	0.00679	0.0046	0.0029	0.00441	0.00569	0.00597	0.00615	0.0052	0.00898	0.00875	0.0099	0.00568	0.0078	0.00945	0.00715	0.00525	0.00954	0.00651	0.00439	0.00716	0.00481	0.00635	0.00856	0.00497	0.00559	0.00437	0.00013	0.00343	0.00248	0.00475	0.00204	0.00222	0.0033	0.00047	0.00253	0.00243	0.00026	0.00146	0.0016	0.00071	0.00142	0.00249	0.00068	-0.00016	0.00122	-0.00191	-0.00157	0.00048
731.4	0.07991	0.00756	0.00404	0.00373	0.00477	0.006	0.00581	0.00738	0.00521	0.00978	0.00793	0.00943	0.0041	0.00822	0.00873	0.00596	0.00567	0.00908	0.00663	0.00385	0.00694	0.00503	0.0055	0.00849	0.00553	0.00508	0.00536	0.00095	0.00333	0.00329	0.00497	0.00105	0.0024	0.00389	0.00062	0.00202	0.00266	0.00031	0.0022	0.00207	0.00109	0.00113	0.00264	7e-05	-0.0004	0.0007	-0.00134	-0.00058	0.00075
731.85	0.08009	0.00757	0.00434	0.00394	0.00502	0.00712	0.00683	0.00729	0.00498	0.01056	0.0078	0.00889	0.00388	0.00769	0.00873	0.00676	0.00515	0.00861	0.00552	0.00369	0.00548	0.00429	0.00511	0.00741	0.00526	0.00467	0.0051	0.0012	0.00362	0.00278	0.00478	0.00191	0.00263	0.00312	0.00146	0.00165	0.002	-0.00075	0.00206	0.00113	0.00142	0.00114	0.00233	-0.00099	-0.0008	0.00082	-0.00206	-0.00126	0.00024
732.29	0.07863	0.00701	0.00404	0.00295	0.00515	0.00679	0.00611	0.00654	0.00509	0.00934	0.00712	0.00914	0.00386	0.00781	0.00814	0.00659	0.00483	0.00741	0.00589	0.00409	0.00574	0.0048	0.0044	0.00675	0.00519	0.00453	0.00431	0.00117	0.003	0.00288	0.00488	0.00331	0.00147	0.00264	0.00199	0.00124	0.00143	-0.00091	0.00074	0.00088	0.00139	0.00168	0.00176	-0.00105	-9e-05	0.00095	-0.0032	-0.00095	2e-05
732.74	0.07924	0.00627	0.00367	0.0032	0.00529	0.00659	0.00544	0.00569	0.00516	0.00871	0.00719	0.00798	0.00436	0.00801	0.00782	0.00796	0.00521	0.00614	0.00562	0.00354	0.0048	0.00501	0.0036	0.00661	0.00558	0.00431	0.00469	0.00105	0.00296	0.00316	0.0055	0.0021	0.00175	0.00232	0.00202	0.00105	0.00081	-0.00061	-6e-05	0.00115	0.00165	0.00131	0.00175	-0.00142	-0.00043	0.00152	-0.00349	-0.00173	-0.00072
733.18	0.07877	0.00625	0.00301	0.00358	0.0045	0.00583	0.00543	0.00467	0.00539	0.00846	0.00613	0.00698	0.00459	0.00722	0.00752	0.00705	0.0045	0.00675	0.00503	0.00249	0.00469	0.0048	0.00297	0.00607	0.00683	0.00357	0.00525	0.00091	0.00298	0.00162	0.00419	0.00196	0.0008	0.00207	0.00192	0.00078	0.00029	-0.00052	0.00019	0.00088	0.00081	0.00074	0.00148	-0.00188	-0.00081	0.00193	-0.00366	-0.00248	-0.00247
733.63	0.07834	0.00651	0.00283	0.00357	0.00488	0.00576	0.005	0.00403	0.00477	0.00831	0.00567	0.00762	0.00452	0.00763	0.00782	0.00681	0.00409	0.00631	0.00492	0.00291	0.00433	0.00482	0.00268	0.00569	0.00704	0.00427	0.00552	0.00226	0.00315	0.00091	0.00469	0.00093	-0.0005	0.0022	0.00267	0.00071	0.00123	-3e-05	-0.00066	0.00028	0.00114	0.00025	0.00123	-0.00028	-0.00065	0.00141	-0.0034	-0.00267	-0.00246
734.07	0.07838	0.00585	0.00229	0.00397	0.00511	0.00561	0.00503	0.00554	0.00531	0.00802	0.00565	0.00685	0.0047	0.00677	0.00698	0.00704	0.00369	0.00493	0.00444	0.00324	0.00343	0.00388	0.00316	0.00476	0.0065	0.00355	0.00585	0.00132	0.00267	0.00118	0.00447	0.00034	-0.00073	0.00197	0.0033	0.00047	0.00158	-0.00024	-0.00041	-0.00029	0.00101	0.00084	0.00088	-0.00094	-0.00035	0.00114	-0.00401	-0.00363	-0.00291
734.52	0.07771	0.0062	0.00299	0.00438	0.00416	0.00503	0.00494	0.00512	0.00573	0.00743	0.00618	0.00535	0.00598	0.00602	0.00657	0.00686	0.00318	0.0051	0.0043	0.00308	0.00336	0.00292	0.00327	0.00491	0.0063	0.00329	0.00581	0.00124	0.00239	0.00169	0.00401	0.00064	-0.00144	0.00128	0.00303	0.00048	0.00102	0.00052	-0.00038	-0.00021	0.00111	0.0015	0.00094	-0.00125	-0.00023	0.00019	-0.00388	-0.00361	-0.00297
734.96	0.07745	0.00583	0.00266	0.0041	0.00368	0.00505	0.00557	0.00492	0.00624	0.00715	0.00619	0.00473	0.00595	0.00692	0.00645	0.00708	0.00318	0.00563	0.00441	0.00399	0.0034	0.00367	0.00332	0.00466	0.00597	0.00223	0.00702	0.0015	0.0024	0.00165	0.00343	0.00019	-0.00092	0.00157	0.00302	0.00095	0.00139	0.00089	-0.00139	-0.00074	0.00075	0.00193	0.00076	-0.00083	-3e-05	0.00016	-0.00335	-0.00299	-0.00141
735.41	0.07705	0.00558	0.00359	0.0044	0.00398	0.00534	0.00631	0.00634	0.00806	0.00674	0.00675	0.00461	0.00624	0.00681	0.00611	0.00781	0.00328	0.00554	0.00513	0.00353	0.00422	0.00378	0.00266	0.00436	0.00673	0.00308	0.00534	0.00204	0.00342	0.00282	0.0023	0.00166	-0.00088	0.00232	0.00321	0.00103	0.00154	0.00165	-0.00113	-0.00098	0.00112	0.00202	0.00063	5e-05	-0.0001	0.00082	-0.00258	-0.0023	-0.0006
735.85	0.0765	0.00565	0.00428	0.00509	0.00456	0.0052	0.00616	0.00574	0.00771	0.00727	0.00716	0.00486	0.00708	0.00688	0.00664	0.00825	0.00463	0.00506	0.00591	0.00538	0.00567	0.00379	0.0036	0.00387	0.00666	0.00382	0.00481	0.00166	0.00342	0.00451	0.00319	0.00168	-0.0008	0.00273	0.0039	0.0009	0.00188	0.00204	-0.00094	-0.00124	0.00138	0.00104	0.00062	0.00114	0.00054	0.00047	-0.00092	-0.00179	-3e-05
736.3	0.07604	0.005	0.00496	0.00517	0.0045	0.00542	0.00719	0.00501	0.0075	0.00667	0.00767	0.00489	0.00767	0.00686	0.00704	0.00834	0.00557	0.00555	0.00587	0.00546	0.00536	0.00353	0.00402	0.00527	0.00693	0.00409	0.00517	0.0019	0.00341	0.00348	0.00322	0.00234	-0.00193	0.00235	0.00366	0.00058	0.00181	0.00261	-0.00094	-0.00131	0.00169	0.00157	0.00031	0.00057	0.00067	0.00087	-0.00083	-0.00121	6e-05
736.74	0.0771	0.0052	0.00501	0.00545	0.0044	0.00457	0.00786	0.00554	0.00811	0.00616	0.00807	0.00634	0.00786	0.00735	0.00774	0.00748	0.00669	0.00586	0.0061	0.00623	0.0055	0.00418	0.0049	0.00567	0.00719	0.00475	0.00451	0.00156	0.00384	0.00312	0.003	0.00252	-0.00148	0.00237	0.00337	0.00128	0.00265	0.0033	-0.00128	-0.00033	0.0005	0.0015	0.00019	0.00177	0.00034	0.00131	-0.00035	-0.00078	0.00085
737.19	0.07754	0.00533	0.00433	0.00648	0.00502	0.004	0.00861	0.00601	0.00722	0.0063	0.00788	0.00617	0.0081	0.00721	0.0078	0.00689	0.00627	0.00615	0.00695	0.0064	0.00546	0.0032	0.00531	0.00589	0.00694	0.00428	0.00519	0.00176	0.0035	0.00233	0.00225	0.00226	-0.00164	0.00159	0.00279	0.00143	0.00264	0.00334	-0.00045	0.00023	0.00063	0.00178	0.00083	0.0014	0.00054	0.00033	0.00093	-0.00133	0.00104
737.63	0.07671	0.00511	0.00415	0.00623	0.00491	0.0045	0.00893	0.0055	0.00718	0.00565	0.00711	0.00571	0.00779	0.00786	0.00752	0.00595	0.00653	0.0068	0.0072	0.00566	0.0063	0.00304	0.0059	0.00541	0.00682	0.00403	0.00406	0.00203	0.0041	0.00269	0.00135	0.0013	-0.00132	0.00221	0.0022	0.00149	0.00255	0.00271	-0.00081	-8e-05	0.00032	0.00141	0.00097	0.00111	0.00077	-0.00044	0.00187	-0.00186	0.00053
738.08	0.07708	0.00417	0.00498	0.00703	0.00613	0.00541	0.0091	0.00637	0.00805	0.00568	0.00823	0.00635	0.00798	0.00886	0.00778	0.00684	0.00764	0.00697	0.00702	0.00581	0.00657	0.00369	0.00642	0.00557	0.00651	0.00409	0.00404	0.00264	0.00454	0.00373	0.0026	0.00175	-0.0008	0.00241	0.0023	0.00164	0.00299	0.00317	-0.00157	0.0011	0.00149	0.0022	0.00176	0.00211	0.0014	-0.00085	0.00234	-0.00135	0.00118
738.52	0.07718	0.00515	0.00502	0.00777	0.00629	0.00653	0.00949	0.00721	0.00874	0.00613	0.00846	0.00567	0.00824	0.00888	0.00799	0.00729	0.00844	0.00746	0.00824	0.00571	0.00637	0.00331	0.00639	0.0058	0.00627	0.0042	0.00292	0.0025	0.00427	0.00449	0.00301	0.00294	0.00022	0.00224	0.0027	0.00191	0.00241	0.00306	1e-05	0.00232	0.00144	0.00215	0.00236	0.00201	0.00222	-0.00012	0.00198	-0.0004	0.00153
738.97	0.0771	0.0054	0.00539	0.00833	0.00655	0.0058	0.00969	0.00583	0.00978	0.00671	0.00855	0.00607	0.009	0.00867	0.00893	0.00795	0.00844	0.00815	0.00823	0.00589	0.00721	0.00307	0.00536	0.00541	0.00652	0.00424	0.00202	0.00246	0.00434	0.00592	0.00327	0.00358	0.00064	0.00093	0.00294	0.0024	0.00259	0.00339	0.0006	0.00291	0.00142	0.00043	0.003	0.00263	0.00258	-0.00019	0.00339	0.00071	0.00119
739.41	0.07706	0.00485	0.0047	0.00836	0.00596	0.00565	0.00958	0.00582	0.00963	0.00664	0.00718	0.0072	0.00796	0.00887	0.00894	0.00767	0.00894	0.0081	0.00835	0.00617	0.00666	0.00351	0.00514	0.00552	0.00702	0.00334	0.00202	0.00183	0.00405	0.00586	0.00291	0.00324	0.0013	0.00139	0.00148	0.00266	0.00205	0.00329	0.00028	0.00227	0.0017	-0.00054	0.00334	0.00269	0.0024	-0.00043	0.0036	0.00175	0.00099
739.86	0.07704	0.00443	0.00485	0.00856	0.00561	0.0056	0.00877	0.00638	0.00877	0.00576	0.00699	0.00827	0.00746	0.0077	0.00836	0.0073	0.00934	0.00742	0.00872	0.00505	0.0064	0.0034	0.00522	0.00506	0.00637	0.00433	0.0013	0.00111	0.00413	0.00548	0.00274	0.0029	0.00149	9e-05	0.00152	0.00215	0.0018	0.00205	0.00065	0.00228	0.00197	-0.00069	0.00231	0.00306	0.00335	-0.00032	0.00347	0.00099	0.00027
740.3	0.07688	0.00489	0.0039	0.00784	0.00449	0.00545	0.00754	0.00488	0.00713	0.00575	0.00651	0.00709	0.00703	0.00671	0.00794	0.00616	0.00818	0.0078	0.0085	0.00524	0.00639	0.00243	0.00464	0.0048	0.00629	0.00386	0.00227	0.00062	0.00294	0.00491	0.00232	0.00135	0.00205	-0.0008	0.00205	0.00084	0.00194	0.00175	0.0004	0.00244	0.00218	-0.00136	0.00197	0.00305	0.00341	-0.00082	0.00386	-3e-05	9e-05
740.75	0.07636	0.00432	0.0039	0.00761	0.00408	0.00476	0.00741	0.0048	0.00744	0.00551	0.00619	0.00683	0.00718	0.00725	0.00801	0.00659	0.00762	0.00889	0.00769	0.00424	0.00437	0.00241	0.00435	0.00446	0.006	0.00259	0.00215	0.00096	0.00348	0.00365	0.00147	0.0003	0.00152	-0.00058	0.00076	0.00083	0.00075	0.00203	0.00064	0.00282	0.00218	0.00051	0.00148	0.00174	0.00287	-0.00022	0.00265	0.00015	0.00076
741.19	0.07753	0.00446	0.00316	0.00706	0.00459	0.00446	0.00696	0.00514	0.00831	0.00521	0.00692	0.00772	0.00772	0.00831	0.00858	0.00694	0.00814	0.01002	0.0079	0.00526	0.00553	0.00261	0.00551	0.00384	0.00538	0.00316	0.0026	0.00159	0.00419	0.00392	0.00184	-0.00023	0.00284	0.00062	0.00133	0.00193	0.00151	0.00264	0.00116	0.0026	0.00202	0.00095	0.00089	0.00242	0.00413	-0.00036	0.00282	-0.0003	0.0013
741.64	0.07737	0.00552	0.00378	0.00771	0.00519	0.00463	0.00614	0.00542	0.00787	0.00648	0.00678	0.00688	0.00934	0.008	0.00835	0.0078	0.00734	0.00979	0.00877	0.00545	0.00634	0.00339	0.00535	0.00384	0.00555	0.00338	0.00344	0.00151	0.00334	0.00382	0.0017	7e-05	0.00337	0.0016	0.00129	0.0022	0.00174	0.0033	0.00246	0.00257	0.00417	0.00124	0.00077	0.00245	0.00528	0.00018	0.0027	-0.00014	0.00177
742.08	0.07748	0.00599	0.00461	0.00725	0.00496	0.00581	0.00559	0.0057	0.00862	0.00697	0.00748	0.00733	0.00915	0.00911	0.00806	0.00904	0.00875	0.00901	0.00816	0.00598	0.00621	0.0045	0.0057	0.00508	0.00601	0.00408	0.00327	0.0011	0.00358	0.00406	0.00224	0.00018	0.00491	0.00244	0.0023	0.00248	0.00157	0.00266	0.00305	0.00292	0.00483	0.00057	0.00093	0.00323	0.00487	0.00161	0.00264	0.00088	0.00203
742.53	0.07749	0.00679	0.00438	0.00709	0.00449	0.00461	0.00473	0.00602	0.00882	0.007	0.00735	0.00829	0.00955	0.0093	0.00741	0.00819	0.00926	0.00891	0.00771	0.0063	0.00681	0.00552	0.00581	0.00444	0.00528	0.00462	0.00315	0.00067	0.00297	0.00359	0.00204	0.0012	0.00421	0.00218	0.00277	0.00248	0.00203	0.004	0.00396	0.0022	0.00397	0.0009	0.00015	0.00285	0.00438	0.00168	0.00214	0.00182	0.002
742.97	0.07758	0.00737	0.00358	0.00644	0.00356	0.00389	0.00396	0.006	0.00793	0.00751	0.00643	0.00779	0.00999	0.00866	0.00705	0.00774	0.00925	0.00807	0.0072	0.00643	0.00728	0.00482	0.00542	0.00349	0.0047	0.00429	0.0024	0.00027	0.00211	0.0026	0.00088	0.00103	0.00389	0.00213	0.00291	0.00219	0.00128	0.00316	0.00482	0.00084	0.00329	-0.00025	-0.00139	0.00183	0.00434	0.00041	0.00146	0.00112	0.00284
743.42	0.07743	0.00628	0.0029	0.00527	0.00318	0.00292	0.00451	0.00491	0.00801	0.0071	0.00554	0.00772	0.00915	0.00821	0.00632	0.00739	0.00862	0.00701	0.006	0.0056	0.00662	0.00465	0.00501	0.0035	0.00451	0.00384	0.00294	-1e-05	0.00219	0.00251	-0.0002	0.00069	0.00394	0.00194	0.00181	0.00208	0.00224	0.003	0.00371	9e-05	0.00357	1e-05	-0.00145	0.00063	0.00457	-0.00069	0.00053	0.00051	0.00236
743.86	0.07733	0.00595	0.00275	0.00452	0.00238	0.00365	0.00429	0.00468	0.00668	0.00634	0.00542	0.00706	0.00826	0.00844	0.00595	0.00574	0.00875	0.00711	0.00557	0.00519	0.00593	0.00523	0.00547	0.00347	0.00357	0.00334	0.00294	0.00051	0.00209	0.00185	-0.0005	-0.00055	0.00326	0.00237	0.00107	0.00089	0.00075	0.00332	0.00382	-0.00021	0.0028	0.00091	-0.00201	-0.00015	0.00349	-0.0013	-0.00011	-0.00045	0.0029
744.31	0.07745	0.00583	0.00313	0.00386	0.0031	0.00362	0.00316	0.00506	0.00618	0.00622	0.00598	0.00633	0.00818	0.00824	0.00578	0.00566	0.00915	0.00754	0.00548	0.0047	0.00615	0.00467	0.00553	0.00409	0.00315	0.00421	0.00208	0.00073	0.00215	0.00173	-0.00112	-0.00069	0.00337	0.00201	0.00224	0.00029	0.00158	0.00439	0.00396	0.0001	0.00204	0.00064	-0.00275	0.00016	0.00287	-0.0008	-0.00123	-0.00152	0.00358
744.75	0.078	0.00573	0.00319	0.00392	0.00417	0.00373	0.00243	0.00357	0.00696	0.00683	0.00572	0.00709	0.0083	0.00835	0.00628	0.00565	0.00895	0.0078	0.00488	0.00517	0.00642	0.00388	0.00606	0.00366	0.00407	0.00492	0.00069	0.00021	0.00234	0.00205	-0.00045	-0.0003	0.00322	0.0026	0.00228	0.0009	0.00167	0.00496	0.00261	0.00043	0.0012	0.00129	-0.00206	-0.00031	0.0028	-0.00029	-0.00142	-0.00176	0.00397
745.19	0.0779	0.00468	0.00324	0.00454	0.00509	0.00345	0.00206	0.00387	0.00818	0.00674	0.00475	0.00822	0.00907	0.00918	0.00718	0.00596	0.00976	0.0063	0.00397	0.00513	0.00655	0.00507	0.00762	0.00418	0.00465	0.00461	0.00086	0.00087	0.00275	0.00148	-0.00014	0.00055	0.00314	0.00354	0.00227	0.0016	0.00216	0.00526	0.00313	0.00119	0.00055	0.00208	-0.00189	-0.00152	0.00356	-0.00062	-0.00244	-0.00125	0.00397
745.64	0.0787	0.00473	0.00305	0.00374	0.00429	0.00387	0.00255	0.00402	0.00722	0.00617	0.00452	0.00843	0.00837	0.00893	0.00599	0.00507	0.00864	0.00552	0.00407	0.00533	0.00761	0.00505	0.00772	0.00361	0.00518	0.0048	0.00052	0.00076	0.00254	0.00172	-0.00072	0.00094	0.00298	0.00317	0.00263	0.0013	0.00267	0.00462	0.0033	0.0012	0.00067	0.00188	-0.0023	-0.00111	0.00377	-0.001	-0.00155	-0.00179	0.00347
746.08	0.07739	0.00407	0.00339	0.00353	0.00451	0.00344	0.00303	0.00382	0.0069	0.00679	0.00439	0.00813	0.00824	0.00843	0.00416	0.00442	0.00729	0.00437	0.00438	0.00438	0.00707	0.00509	0.00701	0.00365	0.00545	0.00481	0.00026	-0.0004	0.00205	0.00122	-0.00121	0.00099	0.00228	0.00232	0.00312	0.00051	0.00149	0.00427	0.00326	0.00245	0.00051	0.00155	-0.00149	-0.00092	0.00324	-0.00108	-0.00157	-0.00214	0.00324
746.53	0.07571	0.00318	0.00281	0.00266	0.00432	0.00315	0.00298	0.00417	0.0075	0.00581	0.00481	0.00859	0.00742	0.00772	0.00391	0.00425	0.00789	0.00368	0.00397	0.00365	0.00744	0.00451	0.00656	0.00327	0.00549	0.00496	0.00037	-4e-05	0.00219	0.00077	-0.00061	0.00025	0.00219	0.00132	0.00333	-0.0003	6e-05	0.00372	0.00289	0.00172	-0.00049	0.00261	-0.0012	-0.00151	0.0023	-0.00161	-0.00107	-0.00185	0.00279
746.97	0.0757	0.00314	0.00251	0.00326	0.00507	0.00279	0.00404	0.00496	0.0076	0.00594	0.00513	0.00938	0.00715	0.00813	0.00461	0.00382	0.00742	0.00493	0.00424	0.00408	0.00839	0.00551	0.0065	0.00287	0.00555	0.00504	0.00175	0.00087	0.00332	0.00012	-0.00033	0.0003	0.00096	0.00045	0.00294	-0.00054	0.00043	0.00521	0.00308	0.00118	-0.00076	0.00314	-0.00022	-0.00164	0.00299	-0.0016	-0.00158	-0.00178	0.0034
747.42	0.07562	0.00327	0.00417	0.00375	0.00609	0.00404	0.00513	0.00523	0.0075	0.00684	0.00575	0.00977	0.00682	0.00743	0.00544	0.0055	0.00716	0.00543	0.00504	0.00456	0.00776	0.00569	0.00639	0.00368	0.00638	0.00464	0.00212	0.00174	0.00394	0.00111	0.00122	0.00181	0.00125	0.00188	0.00362	-0.00025	0.0008	0.00451	0.00265	0.00125	0.00014	0.00328	0.00139	-0.00093	0.0036	-0.00073	-0.00102	-0.00204	0.00405
747.86	0.07509	0.00266	0.00469	0.0039	0.00637	0.00458	0.00539	0.005	0.00868	0.00671	0.00647	0.00906	0.0066	0.00713	0.00591	0.00589	0.00726	0.00619	0.00657	0.00464	0.00759	0.00624	0.00663	0.00399	0.00637	0.00556	0.00299	0.00221	0.00422	0.00237	0.00229	0.00279	0.00272	0.00199	0.00458	-0.00092	0.00128	0.00452	0.00264	0.00197	0.00137	0.00433	0.00239	0.00026	0.00366	0.00011	-0.00019	-0.0004	0.00271
748.31	0.07542	0.00282	0.00574	0.00487	0.00766	0.00493	0.00525	0.00613	0.0088	0.00631	0.00694	0.00937	0.0079	0.00727	0.00667	0.00611	0.00829	0.00698	0.00679	0.00593	0.00886	0.00692	0.00806	0.0047	0.00584	0.00489	0.00354	0.00313	0.0048	0.00323	0.00267	0.00365	0.00274	0.00157	0.00586	-0.00197	0.0007	0.00506	0.00337	0.0024	0.00092	0.00489	0.00283	0.00145	0.00358	0.00062	0.00116	0.00022	0.0028
748.75	0.0768	0.00309	0.00692	0.00505	0.00867	0.00527	0.00509	0.00697	0.00894	0.00668	0.00759	0.01004	0.00877	0.00755	0.00762	0.00778	0.00899	0.00716	0.00769	0.00671	0.00977	0.00672	0.00871	0.00512	0.00697	0.00573	0.00363	0.00476	0.00527	0.00295	0.00339	0.00568	0.00329	0.00252	0.00701	-0.00132	0.00239	0.00508	0.00354	0.00252	0.00189	0.00441	0.0035	0.00287	0.00492	0.00164	0.00068	0.00119	0.00218
749.19	0.07687	0.00294	0.00626	0.0045	0.00809	0.00539	0.00611	0.00674	0.00883	0.00699	0.00856	0.0104	0.00902	0.00721	0.00889	0.00826	0.00901	0.00577	0.00799	0.00717	0.01004	0.00701	0.00767	0.00398	0.00777	0.00635	0.0039	0.00518	0.00558	0.00277	0.00445	0.00636	0.00326	0.00357	0.0075	-0.0005	0.00203	0.00429	0.00349	0.00263	0.00242	0.00481	0.00485	0.00316	0.00546	0.00278	0.00086	0.00142	0.00215
749.64	0.07595	0.00224	0.00638	0.00424	0.0073	0.00475	0.00688	0.00752	0.00938	0.00727	0.00804	0.01016	0.00827	0.00639	0.00816	0.00849	0.00959	0.00546	0.00763	0.00672	0.0094	0.00719	0.00663	0.00396	0.00674	0.00492	0.00469	0.00569	0.00461	0.00248	0.00367	0.00572	0.00301	0.00414	0.00694	-0.00112	0.00176	0.00399	0.004	0.00214	0.00351	0.00414	0.00506	0.00276	0.00341	0.00244	0.0007	0.00136	0.00118
750.08	0.07569	0.00163	0.00696	0.00371	0.00706	0.00511	0.00775	0.0081	0.00811	0.00717	0.00931	0.00954	0.00699	0.00636	0.00678	0.00799	0.0089	0.00566	0.00817	0.00577	0.00845	0.0065	0.00566	0.00253	0.00559	0.00459	0.00433	0.00547	0.00387	0.00279	0.00434	0.00501	0.00193	0.00328	0.00619	-0.00167	0.00186	0.00398	0.00426	0.0009	0.003	0.00317	0.00484	0.00268	0.00147	0.00237	1e-05	0.00053	0.00027
750.53	0.07542	0.00162	0.00672	0.00384	0.00826	0.00558	0.00689	0.00861	0.00835	0.00676	0.00889	0.00894	0.00728	0.00609	0.00703	0.00792	0.00935	0.00456	0.00753	0.00495	0.00731	0.00568	0.00573	0.00307	0.00453	0.00454	0.00463	0.0059	0.00297	0.00226	0.00402	0.00431	0.00258	0.00309	0.00562	-0.00142	0.00138	0.00368	0.00339	4e-05	0.00262	0.0022	0.00495	0.00256	0.00102	0.00202	-0.00165	0.00017	-0.00029
750.97	0.07541	0.00271	0.00712	0.00325	0.00792	0.00421	0.00679	0.00811	0.00772	0.0069	0.00802	0.00867	0.00666	0.00539	0.00763	0.00868	0.00933	0.00387	0.00606	0.00471	0.00708	0.00544	0.00499	0.00201	0.00345	0.00397	0.00344	0.00571	0.00225	0.00166	0.00341	0.00421	0.00236	0.00289	0.00463	-0.00141	0.00153	0.00269	0.00265	-0.00181	0.00137	0.00165	0.00401	0.00235	8e-05	0.00105	-0.00133	-0.00095	-0.00223
751.42	0.07611	0.00217	0.00703	0.00242	0.00661	0.00469	0.00663	0.00719	0.00625	0.00753	0.00687	0.00932	0.0059	0.00608	0.00799	0.00788	0.00823	0.00448	0.00528	0.00467	0.00593	0.00472	0.00482	0.00174	0.00304	0.00325	0.00269	0.00525	0.00216	0.00157	0.00361	0.00401	0.00126	0.00345	0.00403	-0.00106	0.00141	0.00255	0.00182	-0.00139	0.00142	0.00081	0.00257	0.00242	5e-05	-0.00096	-0.00273	-0.00044	-0.00274
751.86	0.07532	0.00193	0.0056	0.00091	0.00534	0.00472	0.00483	0.00553	0.00483	0.00691	0.0067	0.00731	0.00469	0.00413	0.00724	0.00714	0.00773	0.00275	0.00417	0.00436	0.00444	0.00261	0.00454	0.00142	0.00277	0.00226	0.00077	0.00464	0.00061	0.00155	0.00233	0.0026	0.00104	0.00336	0.00334	-0.00121	0.00068	0.00164	0.00116	-0.00116	0.00105	0.00055	-0.00072	0.00151	-0.00083	-0.00157	-0.00375	-0.00229	-0.00343
752.3	0.07536	0.00031	0.00391	-0.00099	0.00499	0.00431	0.00459	0.00463	0.00562	0.00575	0.00612	0.00632	0.00363	0.00348	0.00654	0.00624	0.00697	0.00181	0.00326	0.00363	0.00365	0.00112	0.00445	0.0006	0.00191	0.00142	0.00088	0.00376	-0.00066	0.00117	0.00177	0.00018	0.00063	0.00135	0.00227	-0.00212	-0.00111	0.00093	0.00103	-0.00074	0.00057	-0.00058	-0.00207	0.00126	-0.00152	-0.00246	-0.00414	-0.00406	-0.00443
752.75	0.07507	-0.00023	0.00315	-0.00181	0.00519	0.00412	0.005	0.00441	0.00421	0.00498	0.00485	0.00684	0.00342	0.00421	0.00623	0.00526	0.00745	0.00264	0.00215	0.00365	0.00372	0.00095	0.00439	0.00066	0.00207	0.00073	-0.00013	0.0031	-0.00021	0.00071	0.00068	-0.00139	-0.00054	0.00127	0.0012	-0.00214	-0.0014	0.00114	-9e-05	-0.00173	-0.00069	-0.0013	-0.00254	0.00022	-0.00284	-0.00234	-0.00462	-0.0057	-0.00471
753.19	0.07408	-0.00088	0.00316	-0.00337	0.00351	0.00394	0.00447	0.00457	0.00365	0.00461	0.00528	0.0063	0.00198	0.00445	0.00587	0.00481	0.00624	0.00226	0.00174	0.00224	0.00263	0.00086	0.0038	-0.00067	0.00236	0.00127	-0.00023	0.0017	-0.00119	-0.00024	-0.00042	-0.00226	-0.00136	0.00055	0.0006	-0.00188	-0.00237	0.00019	-0.0016	-0.00195	-0.0007	-0.00215	-0.00393	-0.00116	-0.00451	-0.00205	-0.00586	-0.0063	-0.00509
753.64	0.07177	-0.00108	0.00209	-0.00366	0.00284	0.00236	0.00345	0.00478	0.00382	0.00476	0.00385	0.00486	0.00067	0.00432	0.00416	0.00387	0.00538	0.00101	0.002	0.00146	0.0013	0.0001	0.00247	-0.00102	0.00254	0.00073	0.00045	-0.00021	-0.0021	-0.00033	-0.0016	-0.00315	-0.0019	-0.00039	-0.00031	-0.00138	-0.00314	-0.00037	-0.00313	-0.00262	-0.00096	-0.00196	-0.00458	-0.00198	-0.00624	-0.00234	-0.00523	-0.00659	-0.00528
754.08	0.07081	-0.00039	0.00336	-0.00235	0.00341	0.00265	0.00419	0.00602	0.0045	0.00478	0.00301	0.00412	0.002	0.00507	0.00369	0.00404	0.00586	0.00252	0.00197	0.00106	0.00131	0.00114	0.00306	-0.00068	0.00222	-0.0002	0.00088	-0.00071	-0.00241	-0.00025	-0.00199	-0.00305	-0.00263	-0.00045	0.00031	-0.00207	-0.00323	-0.00131	-0.0034	-0.00286	-0.00078	-0.00123	-0.0054	-0.00288	-0.00664	-0.00303	-0.00384	-0.00611	-0.0064
754.52	0.07125	0.00062	0.00293	-0.00301	0.00271	0.00432	0.00479	0.00731	0.00392	0.0049	0.003	0.0038	0.0025	0.00526	0.00391	0.00378	0.00461	0.00336	0.00298	0.00148	0.00098	0.00104	0.00329	-0.00057	0.00274	-0.00054	0.0008	2e-05	-0.00338	0.00022	-0.00046	-0.00246	-0.00331	-0.00084	0.0001	-0.00232	-0.00385	-0.00093	-0.0024	-0.00289	-0.00084	-0.00162	-0.00625	-0.00242	-0.00532	-0.00374	-0.00366	-0.00529	-0.00681
754.97	0.07232	0.00104	0.00242	-0.0025	0.00251	0.00409	0.00518	0.0069	0.00396	0.00485	0.00253	0.00339	0.00326	0.0043	0.00448	0.00455	0.00537	0.00414	0.00369	0.00226	2e-05	0.00076	0.00334	0.00048	0.00378	0.00013	0.00101	-0.00019	-0.0024	-0.00018	-0.00073	-0.00162	-0.00207	-0.00037	0.00091	-0.00133	-0.00415	-0.00083	-0.00307	-0.00195	-0.00056	-0.00179	-0.00607	-0.00165	-0.00519	-0.00383	-0.00333	-0.00502	-0.00534
755.41	0.07227	0.00136	0.00229	-0.00235	0.00112	0.00405	0.00508	0.00584	0.00455	0.00535	0.0035	0.00387	0.00344	0.00433	0.00471	0.00535	0.0053	0.00345	0.00426	0.00192	0.00097	0.00246	0.00199	-0.00025	0.00475	0.00051	0.00106	-0.00035	-0.00164	0.00034	-0.0006	-0.00152	-0.0021	-0.00081	0.0012	-0.00166	-0.00377	-0.00064	-0.00314	-0.00167	-0.00102	-0.00145	-0.00587	-0.00246	-0.00495	-0.004	-0.00281	-0.00599	-0.00615
755.86	0.07276	0.00146	0.00222	-0.00099	0.00075	0.00687	0.00529	0.00578	0.00453	0.00489	0.00422	0.00424	0.00435	0.00401	0.00605	0.00496	0.00638	0.00465	0.00506	0.00233	0.00066	0.00282	0.00237	0.00058	0.00593	0.00062	0.00092	0.00024	-0.00039	0.00123	0.00108	-0.00193	-0.00205	-0.00025	0.00038	-0.00182	-0.00299	0.00099	-0.0032	-0.0007	0.00046	-0.001	-0.00526	-0.00202	-0.00474	-0.00369	-0.00337	-0.00619	-0.00588
756.3	0.07218	0.00191	0.00287	-5e-05	0.00259	0.00671	0.00542	0.00541	0.00582	0.00443	0.00469	0.00332	0.00431	0.00414	0.00556	0.0056	0.00664	0.00514	0.0048	0.00314	0.00112	0.00353	0.00305	0.00115	0.00623	0.00022	0.00059	0.0008	-0.00027	0.00293	0.00071	-0.0017	-0.00137	-3e-05	0.00044	-0.00158	-0.00285	-0.00015	-0.00299	-0.00019	0.00021	-0.00123	-0.00552	-0.00177	-0.00375	-0.00197	-0.00262	-0.00756	-0.00561
756.74	0.07287	0.00161	0.00465	0.00119	0.00383	0.00592	0.00583	0.00684	0.0069	0.00452	0.00489	0.00389	0.00569	0.00419	0.00579	0.00617	0.00715	0.00686	0.00541	0.00228	0.0013	0.00516	0.00357	0.00198	0.00518	0.00204	0.00177	0.00205	-0.00025	0.00472	0.00155	-0.00109	-0.00108	0.00079	0.00123	-0.00074	-0.0024	0.00012	-0.00314	-0.0002	0.00079	-0.0016	-0.00376	-0.00148	-0.00342	-0.00139	-0.0014	-0.00544	-0.00643
757.19	0.07349	0.00379	0.0059	0.00285	0.00365	0.00678	0.00575	0.00836	0.00661	0.00452	0.00609	0.00485	0.00791	0.00475	0.00718	0.00622	0.00811	0.00802	0.00593	0.00284	0.00241	0.00607	0.00399	0.00329	0.00519	0.0036	0.00245	0.00285	0.00156	0.0048	0.00136	3e-05	-0.00024	0.0016	0.00193	0.00079	-0.00173	0.00106	-0.00224	0.00082	0.00087	2e-05	-0.00375	-0.00072	-0.00258	-0.00039	-0.0009	-0.00241	-0.00446
757.63	0.07373	0.00461	0.0065	0.00413	0.00381	0.00638	0.00633	0.00869	0.00698	0.00461	0.00721	0.00506	0.0082	0.00456	0.0079	0.00675	0.00794	0.00752	0.00663	0.00253	0.00296	0.00616	0.00404	0.00388	0.00593	0.00449	0.00354	0.00367	0.00136	0.00497	0.00246	0.00149	-0.00039	0.0023	0.00247	0.0014	-0.00234	0.00134	-0.00205	0.00212	0.00017	0.00115	-0.00374	-0.00044	-0.0022	-0.00044	-0.00037	-0.00187	-0.00356
758.08	0.07447	0.00621	0.00628	0.00544	0.0053	0.00675	0.00756	0.00862	0.00706	0.00583	0.00792	0.00664	0.0087	0.00485	0.00769	0.00748	0.00827	0.00739	0.00683	0.00355	0.00361	0.00655	0.00401	0.00422	0.00578	0.00428	0.00311	0.00473	0.00239	0.00595	0.00282	0.00164	0.00056	0.00373	0.0027	0.00301	-0.00205	0.00231	-0.00109	0.00213	0.0006	0.00224	-0.00296	0.00098	-0.00047	-0.00015	0.00067	-0.00141	-0.00259
758.52	0.07567	0.00723	0.00532	0.00551	0.00589	0.00802	0.0079	0.00683	0.00778	0.00555	0.00809	0.0081	0.00871	0.00412	0.00765	0.00853	0.00879	0.00877	0.00607	0.00472	0.00443	0.00816	0.00501	0.00513	0.00559	0.00485	0.00254	0.00498	0.00234	0.0059	0.00398	0.00123	0.00081	0.00491	0.00261	0.0028	-0.00232	0.00367	0.00015	0.0033	0.00147	0.00248	-0.00301	0.00126	-0.00041	-0.00044	0.00101	-0.00159	-0.00168
758.96	0.0761	0.00634	0.00427	0.0047	0.00542	0.00669	0.00808	0.00636	0.00717	0.00579	0.00752	0.00829	0.0065	0.00295	0.00829	0.00732	0.00812	0.00823	0.0057	0.00493	0.00375	0.00771	0.00506	0.00548	0.00437	0.00413	0.0024	0.00515	0.00264	0.00567	0.00405	0.00055	0.00142	0.0042	0.00211	0.00375	-0.00224	0.00425	0.00066	0.00278	0.00012	0.00222	-0.00226	0.00184	-0.00023	-0.00046	0.00057	-0.00194	-0.00144
759.41	0.07532	0.00543	0.00363	0.00526	0.00606	0.00545	0.00775	0.00404	0.00635	0.00549	0.00752	0.00752	0.00634	0.00325	0.00819	0.00764	0.0079	0.00772	0.00561	0.00441	0.00382	0.00814	0.00513	0.0052	0.00396	0.00417	0.00229	0.00389	0.00409	0.00541	0.00285	-0.00069	0.00264	0.0049	0.00255	0.00419	-0.00121	0.00414	-0.00044	0.00279	0.00023	0.00243	-0.00222	0.00135	0.00056	-0.00049	0.00012	-0.00279	-0.00099
759.85	0.07535	0.00618	0.00284	0.00466	0.0056	0.00455	0.00607	0.00318	0.00696	0.00543	0.00698	0.00759	0.00621	0.00359	0.00781	0.00737	0.00741	0.00741	0.0048	0.0039	0.00494	0.00734	0.00488	0.0053	0.00179	0.00319	0.00193	0.00275	0.00355	0.00491	0.00224	-0.00174	0.00169	0.00417	0.00122	0.00377	-0.00144	0.0031	-0.00074	0.0021	0.00015	0.00288	-0.00287	0.00152	0.00123	0.00011	0.00047	-0.00248	-0.0021
760.29	0.07553	0.00481	0.00284	0.00453	0.00436	0.00389	0.006	0.00382	0.00603	0.00351	0.00605	0.0071	0.00579	0.00332	0.00713	0.00698	0.00761	0.00879	0.00405	0.00454	0.00472	0.00621	0.00507	0.00596	0.00164	0.00241	0.00131	0.00278	0.00338	0.00374	0.00261	-0.00224	0.00145	0.00418	0.00073	0.00343	-0.00187	0.00349	-0.00093	0.00073	-0.00027	0.00251	-0.00331	0.00102	0.00044	-9e-05	0.00062	-0.00229	-0.00176
760.74	0.07546	0.00383	0.00275	0.00379	0.00446	0.00269	0.00512	0.00423	0.00581	0.00328	0.0061	0.00644	0.00489	0.00288	0.00497	0.0074	0.0066	0.0077	0.00379	0.00466	0.00447	0.00566	0.00524	0.00596	0.00125	0.002	0.00171	0.00308	0.00247	0.0026	0.00096	-0.00206	0.00213	0.00337	0.00086	0.00348	-0.00172	0.00189	-0.00033	0.00081	-0.00096	0.00279	-0.00367	0.00026	0.00023	-0.00013	0.00036	-0.00068	-0.00143
761.18	0.07521	0.00282	0.00183	0.00319	0.00299	0.00138	0.00469	0.00378	0.00572	0.00296	0.0058	0.00617	0.00492	0.0027	0.00493	0.00705	0.00637	0.00678	0.00436	0.00298	0.00409	0.0047	0.00391	0.00551	0.00032	0.0022	0.0015	0.00272	0.00225	0.0014	0.00084	-0.0026	0.00249	0.0024	0.00089	0.00267	-0.00178	0.00248	-0.00138	0.00028	-0.00107	0.00247	-0.00248	-0.00059	-0.00039	-0.00076	-0.0005	-0.0005	-0.00146
761.62	0.07463	0.00213	0.00052	0.00307	0.00188	0.00118	0.00461	0.00293	0.0056	0.00256	0.00549	0.00615	0.00478	0.00293	0.00469	0.0069	0.00529	0.00575	0.00426	0.00291	0.00441	0.00383	0.00319	0.00445	0.00085	0.00065	0.00139	0.00134	0.00246	0.00018	0.00028	-0.00202	0.00197	0.00212	0.0002	0.0015	-0.00224	0.00141	-0.00156	6e-05	-0.00131	0.00294	-0.00272	-0.0008	-0.00055	-0.00206	-0.00095	-0.00108	-0.00158
762.07	0.07328	0.00099	-0.00023	0.00266	0.00163	0.00012	0.00407	0.00186	0.00459	0.00226	0.00431	0.00461	0.00287	0.00252	0.00298	0.0064	0.00439	0.00498	0.00378	0.00209	0.00353	0.00293	0.00227	0.00404	0.00039	-0.00056	0.00032	0.00048	0.0012	-0.00042	-0.00049	-0.00234	0.00122	0.00221	-0.00065	0.00076	-0.0017	0.00049	-0.00269	-0.00075	-0.00179	0.00227	-0.00243	-0.00187	-0.00104	-0.00304	-0.0017	-0.00306	-0.00272
762.51	0.0728	0.00046	-0.0007	0.00179	0.00071	0.00064	0.00257	0.00126	0.00405	0.0024	0.00385	0.00421	0.00182	0.00216	0.00187	0.00546	0.0035	0.00354	0.00273	0.00202	0.00232	0.0023	0.00188	0.00331	-0.00074	-0.00185	-0.00082	-2e-05	0.00089	-0.00098	-0.00163	-0.00359	0.00067	0.00111	-0.00084	0.00082	-0.00119	-0.00067	-0.00321	-0.00179	-0.0015	0.00103	-0.00241	-0.00223	-0.00124	-0.00333	-0.00222	-0.00376	-0.00313
762.96	0.07189	-0.00091	-0.00158	0.00089	-0.00049	-0.00012	0.00131	-0.00041	0.00361	0.00157	0.00262	0.00229	0.00169	0.00061	0.00141	0.00515	0.00293	0.00339	0.00181	0.00092	0.00201	0.00152	0.00149	0.00338	-0.00084	-0.00243	-0.0013	-0.00067	-0.00014	-0.00241	-0.00163	-0.0041	-0.0001	-0.0003	-0.00079	-0.00123	-0.00186	-0.00158	-0.00286	-0.00178	-0.00186	-0.0002	-0.00277	-0.00386	-0.00215	-0.00453	-0.00301	-0.0048	-0.00379
763.4	0.07145	-0.00158	0.0008	0.00101	-0.0006	-0.00042	0.00137	0.00107	0.00208	0.00229	0.0026	0.00208	0.0025	0.00143	0.00308	0.00483	0.0027	0.00282	0.00146	0.00018	0.00215	0.00066	0.00115	0.00321	-0.00131	-0.0027	-0.00152	-0.00012	0.00089	-0.00215	-0.00205	-0.00373	0.00019	-0.00137	0.00029	-0.00176	-0.00172	-0.00246	-0.00312	-0.00156	-0.00312	-0.0009	-0.00223	-0.00478	-0.00174	-0.00498	-0.00384	-0.00419	-0.00433
763.84	0.07253	-0.00113	0.00048	0.0014	0.00025	0.00071	-0.00026	0.00024	0.00211	0.00209	0.00343	0.00272	0.00217	0.00184	0.00259	0.00543	0.00242	0.00204	0.00174	0	0.00212	0.00085	0.00117	0.00247	-7e-05	-0.00236	-0.00155	0	0.00021	-0.00216	-0.00236	-0.00382	-0.00083	-0.00125	-0.00077	-0.0029	-0.00163	-0.00279	-0.00308	-0.00104	-0.00254	-0.00086	-0.00341	-0.00472	-0.00139	-0.00521	-0.00473	-0.0049	-0.00406
764.29	0.07244	-0.00033	0.00068	0.00277	8e-05	0.00039	-0.00028	0.00115	0.0029	0.0023	0.00403	0.003	0.00237	0.00147	0.00259	0.00553	0.00313	0.00156	0.00149	0.00112	0.00289	0.00071	0.00057	0.00346	0.00015	-0.00242	-0.0012	0.00085	-5e-05	-0.0027	-0.00225	-0.00294	-0.00132	-0.00269	-0.00109	-0.003	-0.00123	-0.00252	-0.00261	-0.00023	-0.00223	-0.00128	-0.00347	-0.0046	-0.00173	-0.00496	-0.00458	-0.00502	-0.00443
764.73	0.07213	-0.00059	0.00125	0.00321	0.00036	0.00068	0.00211	0.00094	0.00299	0.00349	0.00492	0.0031	0.00263	0.00178	0.0016	0.006	0.0034	0.00252	0.00137	0.00214	0.00304	0.00117	0.0018	0.00318	0.00171	-0.00231	-0.00035	0.00201	0.00013	-0.00222	-0.00187	-0.0026	-0.00062	-0.00186	-0.0012	-0.0026	-0.00096	-0.0012	-0.00226	-0.00035	-0.00239	-0.00033	-0.00265	-0.0052	-0.00208	-0.00515	-0.00493	-0.00546	-0.00406
[truncated: 80 more rows]
[truncated: 451 more columns]

## Sheet: Sheet1
	time (sec)
wavelength (nm)	0.5879	80.988
300.21	2.2445	2.6172
300.68	2.6382	2.9576
301.15	2.5309	2.8869
301.62	2.8053	3.1217
302.09	2.844	2.9647
302.56	2.7365	3.1497
303.03	3.0855	2.862
303.5	3.089	2.9247
303.97	3.0603	3.1814
304.44	3.0841	3.2375
304.91	2.785	3.105
[truncated: 1,087 more rows]

## Sheet: Raw data_Stopped flow reduction
	Upon mixing, the final concentration in the cuvette are as follows
[truncated: 1 more rows]
