# Supplementary material for: Structural basis of the Meinwald rearrangement catalysed by styrene oxide isomerase
Source: Nat Chem. 2024 May 14;16(9):1496–504. doi: 10.1038/s41557-024-01523-y (PMC11374702; doi:10.1038/s41557-024-01523-y)
Supplement: Supplementary file 8 — CD analysis and SEC-MALS analysis of SOI. [file 41557_2024_1523_MOESM8_ESM.xlsx]

## Sheet: Step 1 PBS 
ProDataCSV
Title:	Thu	Nov	18	15:01:24	2021
Remarks:
#User:	gac-LBR
#Date:	2021-11-18
#HV	(CDDC	channel):	0	v
#Time	per	point:	0.5	s
#Description:	Sample	1
#Concentration:	0	M
#Pathlength:	10	mm
#Temperature:	24.16	C
Last	Modified:	Thu	Nov	18	15:18:58	2021	by	unknown.
Options:
Available	Dimensions:	2
Wavelength	Wavelength:	190nm	-	260nm	Step	Size:	0.2nm	Bandwidth:	1nm
Repeat	3	repeats	in	set.	#NAME?	option	selected
Available	Properties:	7
CircularDichroism
HV
Absorbance
Voltage
Count	Time-per-point:	0.5s	(25us	x	20000)
SE	SE
Temperature
Data:
CircularDichroism
Wavelength	Repeat			Step1
	0	1	2	average
260	-0.401728	-0.750514	-0.902743	-0.684995
259.8	-0.766046	-0.579499	-0.468305	-0.604617
259.6	-0.909344	-0.603434	-0.63057	-0.714449
259.4	-0.724225	-0.936072	-0.579637	-0.746645
259.2	-0.82791	-0.854099	-0.561854	-0.747954
259	-0.6768	-0.710519	-0.808975	-0.732098
258.8	-0.715014	-0.677365	-0.595089	-0.662489
258.6	-0.813177	-0.523373	-0.720744	-0.685765
258.4	-0.353815	-0.58164	-0.78354	-0.572998
258.2	-0.753046	-0.580559	-0.849528	-0.727711
258	-0.73068	-0.568737	-0.641995	-0.647137
257.8	-0.45684	-0.596938	-0.608822	-0.5542
257.6	-0.822568	-0.714588	-0.682965	-0.74004
257.4	-0.604488	-0.544971	-0.470909	-0.540123
257.2	-0.691702	-0.939728	-0.741735	-0.791055
257	-0.565675	-0.638497	-0.658785	-0.620986
256.8	-0.688243	-0.633461	-0.522169	-0.614624
256.6	-0.521788	-0.639241	-0.482442	-0.547824
256.4	-0.859471	-0.595157	-0.621981	-0.692203
256.2	-0.552291	-0.595082	-0.779946	-0.64244
256	-0.941304	-0.715116	-0.436932	-0.697784
255.8	-0.684497	-0.797026	-0.767593	-0.749705
255.6	-0.615102	-0.84304	-0.381539	-0.613227
255.4	-0.628401	-0.765355	-0.514559	-0.636105
255.2	-0.650525	-0.491745	-0.630831	-0.591034
255	-0.434232	-0.436307	-0.541423	-0.470654
254.8	-0.594062	-0.412963	-0.367193	-0.458073
254.6	-0.68542	-0.529572	-0.584462	-0.599818
254.4	-0.385431	-0.654713	-0.577507	-0.539217
254.2	-0.749006	-0.545632	-0.56651	-0.620383
254	-0.626757	-0.51993	-0.476527	-0.541071
253.8	-0.5289	-0.589749	-0.581045	-0.566565
253.6	-0.574077	-0.482821	-0.675282	-0.577393
253.4	-0.652198	-0.663763	-0.565378	-0.627113
253.2	-0.662937	-0.354447	-0.626001	-0.547795
253	-0.260604	-0.489464	-0.475357	-0.408475
252.8	-0.417217	-0.599808	-0.355166	-0.457397
252.6	-0.776171	-0.337966	-0.42756	-0.513899
252.4	-0.71652	-0.697957	-0.621829	-0.678769
252.2	-0.534876	-0.411229	-0.579037	-0.508381
252	-0.469262	-0.520104	-0.430828	-0.473398
251.8	-0.758638	-0.371392	-0.526044	-0.552025
251.6	-0.535194	-0.468764	-0.614865	-0.539608
251.4	-0.510305	-0.510965	-0.446965	-0.489412
251.2	-0.460569	-0.66464	-0.395848	-0.507019
251	-0.465187	-0.491256	-0.467374	-0.474606
250.8	-0.532573	-0.500523	-0.607418	-0.546838
250.6	-0.676558	-0.559791	-0.448243	-0.561531
250.4	-0.613038	-0.582529	-0.643422	-0.612996
250.2	-0.566457	-0.35209	-0.162333	-0.360293
250	-0.417583	-0.415064	-0.468567	-0.433738
249.8	-0.543241	-0.560559	-0.763216	-0.622339
249.6	-0.336473	-0.267217	-0.385503	-0.329731
249.4	-0.414497	-0.57337	-0.369742	-0.452536
249.2	-0.522083	-0.428714	-0.466244	-0.472347
249	-0.322632	-0.668647	-0.435393	-0.475557
248.8	-0.257337	-0.124831	-0.552728	-0.311632
248.6	-0.435595	-0.232472	-0.567123	-0.41173
248.4	-0.86556	-0.703977	-0.510316	-0.693284
248.2	-0.538598	-0.400596	-0.407933	-0.449042
248	-0.481834	-0.266107	-0.63571	-0.461217
247.8	-0.26701	-0.300596	-0.562688	-0.376765
247.6	-0.491305	-0.430069	-0.365812	-0.429062
247.4	-0.336687	-0.471141	-0.551111	-0.45298
247.2	-0.447712	-0.46713	-0.379557	-0.431466
247	-0.529289	-0.516782	-0.391864	-0.479312
246.8	-0.49672	-0.304814	-0.589576	-0.463703
246.6	-0.318411	-0.255789	-0.339093	-0.304431
246.4	-0.453965	-0.6132	-0.335309	-0.467491
246.2	-0.397579	-0.41839	-0.547366	-0.454445
246	-0.53159	-0.341947	-0.389235	-0.420924
245.8	-0.268356	-0.282478	-0.284233	-0.278356
245.6	-0.255436	-0.432707	-0.383516	-0.35722
245.4	-0.377097	-0.141882	-0.448039	-0.322339
245.2	-0.417394	-0.630062	-0.305049	-0.450835
245	-0.253845	-0.329409	-0.324717	-0.302657
244.8	-0.386595	-0.320396	-0.394045	-0.367012
244.6	-0.268789	-0.249354	-0.505674	-0.341272
244.4	-0.218345	-0.26032	-0.241865	-0.240177
244.2	-0.22003	-0.193369	-0.395452	-0.269617
244	-0.370539	-0.465187	-0.29752	-0.377749
243.8	-0.250255	-0.394964	-0.379014	-0.341411
243.6	-0.357518	-0.389094	-0.20304	-0.316551
243.4	-0.22314	-0.423669	-0.437525	-0.361445
243.2	-0.354449	-0.161371	-0.219952	-0.245257
243	-0.223609	-0.306254	-0.406109	-0.311991
242.8	-0.194639	-0.497768	-0.363538	-0.351982
242.6	-0.367129	-0.303165	-0.356887	-0.342394
242.4	-0.413879	-0.203384	-0.233607	-0.283623
242.2	-0.421227	-0.376891	-0.212338	-0.336819
242	-0.441827	-0.201405	-0.201066	-0.281433
241.8	-0.165766	-0.501154	-0.271338	-0.312753
241.6	-0.179504	-0.187041	-0.346328	-0.237624
241.4	-0.422253	-0.190037	-0.27005	-0.294113
241.2	-0.222233	-0.378911	-0.173637	-0.25826
241	-0.139336	-0.393362	-0.10109	-0.211263
240.8	-0.157406	-0.327032	-0.286879	-0.257106
240.6	-0.358789	-0.263505	-0.23241	-0.284901
240.4	-0.441503	-0.382714	-0.0505761	-0.291598
240.2	-0.231228	-0.181936	-0.139215	-0.184126
240	-0.446479	-0.337487	-0.219533	-0.3345
239.8	-0.0835875	-0.27498	-0.251996	-0.203521
239.6	-0.381925	-0.458645	-0.45287	-0.431147
239.4	-0.239159	-0.0861669	-0.214674	-0.18
239.2	-0.186925	-0.248515	-0.319804	-0.251748
239	-0.364554	-0.206735	-0.199692	-0.256994
238.8	-0.173137	-0.119006	-0.266305	-0.186149
238.6	-0.369232	-0.438828	-0.22979	-0.34595
238.4	-0.226773	-0.283873	-0.0708866	-0.193844
238.2	-0.237858	-0.285594	-0.217712	-0.247055
238	-0.384071	-0.120134	-0.340332	-0.281512
237.8	-0.255307	-0.0781341	-0.181431	-0.171624
237.6	-0.206308	-0.318228	-0.0488368	-0.191124
237.4	-0.280033	-0.379463	-0.117298	-0.258931
237.2	-0.181283	-0.176731	-0.447175	-0.268396
237	-0.287847	-0.144258	-0.233044	-0.221716
236.8	-0.0458061	-0.178478	-0.245432	-0.156572
236.6	-0.212477	-0.287866	-0.327366	-0.275903
236.4	-0.127739	-0.258278	-0.158462	-0.181493
236.2	-0.224411	-0.21819	-0.15861	-0.200404
236	-0.156342	-0.130539	-0.377562	-0.221481
235.8	-0.0966529	-0.202344	-0.120503	-0.139833
235.6	-0.0685834	-0.207904	-0.34423	-0.206906
235.4	-0.0129088	0.0434531	-0.292523	-0.0873262
235.2	-0.405268	-0.249232	-0.216455	-0.290318
235	-0.317939	-0.041664	-0.334776	-0.23146
234.8	-0.38666	-0.346734	-0.19614	-0.309845
234.6	-0.0576329	-0.359527	-0.14939	-0.18885
234.4	-0.124795	-0.298422	-0.311589	-0.244935
234.2	-0.287305	-0.0954213	-0.390171	-0.257632
234	-0.199816	-0.0780702	-0.232909	-0.170265
233.8	-0.283279	-0.324255	-0.238732	-0.282089
233.6	-0.080221	-0.0466004	-0.422887	-0.183236
233.4	0.0209782	-0.0503166	0.0304812	0.000380933
233.2	-0.388196	-0.213246	-0.107247	-0.23623
233	-0.0289737	-0.016013	0.0231936	-0.00726437
232.8	-0.135973	-0.0948407	-0.190426	-0.140413
232.6	-0.310034	-0.218199	-0.204007	-0.24408
232.4	-0.219186	-0.184637	-0.0704946	-0.158106
232.2	-0.0880254	-0.0838652	-0.317366	-0.163086
232	-0.0750023	-0.0798073	-0.147897	-0.100902
231.8	0.00231152	-0.0619276	-0.144767	-0.0681277
231.6	-0.0219492	-0.0973009	-0.156272	-0.0918407
231.4	-0.163145	-0.0546226	-0.206644	-0.141471
231.2	-0.304695	-0.0017944	-0.342137	-0.216209
231	0.0888155	-0.117683	0.060113	0.0104152
230.8	-0.153318	-0.0487707	-0.225372	-0.142487
230.6	0.0506879	0.0344842	-0.142742	-0.01919
230.4	0.00546725	-0.117857	-0.115922	-0.0761039
230.2	0.0407212	-0.294204	-0.121201	-0.124895
230	-0.0758139	-0.261964	-0.141065	-0.159614
229.8	-0.152113	-0.233587	-0.255744	-0.213815
229.6	-0.370764	-0.291491	-0.11406	-0.258772
229.4	-0.206993	-0.0553896	-0.234569	-0.165651
229.2	-0.062365	-0.0638035	-0.455287	-0.193819
229	-0.2871	-0.111428	0.0231577	-0.125123
228.8	-0.333597	-0.242921	-0.0293239	-0.201947
228.6	-0.0127765	-0.139849	-0.214504	-0.122376
228.4	-0.137629	0.0548685	-0.229079	-0.103946
228.2	-0.318055	-0.176785	-0.349411	-0.281417
228	-0.106276	-0.238365	-0.324888	-0.223176
227.8	0.183274	-0.11765	-0.169032	-0.0344693
227.6	-0.250948	-0.0537953	0.00786272	-0.0989602
227.4	0.114482	0.193015	0.0272184	0.111572
227.2	0.0226053	-0.0265026	-0.0633572	-0.0224182
227	-0.0778214	-0.0850366	-0.110569	-0.0911423
226.8	0.0457658	-0.0373892	-0.272029	-0.0878841
226.6	-0.0346414	0.0172538	0.0328214	0.0051446
226.4	-0.0262803	0.0361843	-0.121815	-0.0373037
226.2	0.00150394	0.0386015	-0.12151	-0.0271349
226	-0.119889	0.168345	-0.0468777	0.0005261
225.8	-0.081226	-0.267225	-0.157157	-0.168536
225.6	-0.0848522	0.0527225	-0.0901098	-0.0407465
225.4	-0.245622	0.0358653	-0.0611748	-0.0903105
225.2	-0.0946582	-0.174644	0.0266323	-0.08089
225	-0.198447	-0.0389962	-0.198561	-0.145335
224.8	0.154601	-0.167261	-0.341058	-0.117906
224.6	-0.136115	-0.226084	0.151778	-0.0701403
224.4	-0.21271	0.0143583	-0.140502	-0.112951
224.2	0.0870536	-0.0170833	-0.0819334	-0.0039877
224	-0.12004	-0.0525978	0.0927005	-0.0266458
223.8	-0.259498	0.0381936	-0.141849	-0.121051
223.6	-0.166955	-0.13881	0.0455919	-0.0867244
223.4	-0.166164	-0.183514	0.155317	-0.064787
223.2	-0.136465	0.218823	0.136521	0.0729597
223	0.0665221	-0.0340882	-0.145773	-0.0377797
222.8	0.170438	-0.0502879	-0.00474712	0.0384677
222.6	-0.0763313	0.192583	-0.0180663	0.0327285
222.4	-0.0104848	0.0947371	-0.0158268	0.0228085
222.2	0.269447	0.0389532	-0.123997	0.0614677
222	-0.095628	0.399721	0.156483	0.153525
221.8	-0.251647	0.0955393	0.178355	0.00741577
221.6	0.10571	-0.128398	0.0291564	0.00215613
221.4	-0.0986583	-0.0544287	0.151386	-0.000567
221.2	0.00654738	0.1156	-0.0825339	0.0132045
221	-0.149978	0.00541418	0.134093	-0.00349027
220.8	0.0938891	0.0111959	0.027374	0.044153
220.6	0.0600458	-0.00941381	-0.146448	-0.0319387
220.4	0.0366636	-0.242724	-0.0367051	-0.0809218
220.2	-0.0528706	0.249104	-0.000698117	0.0651784
220	0.0481047	-0.180934	0.0413963	-0.0304777
219.8	-0.242965	-0.230673	-0.0161807	-0.163273
219.6	0.189425	-0.0218068	-0.0583415	0.0364256
219.4	0.0907183	0.0157416	0.120408	0.0756226
219.2	-0.0162425	0.0805017	-0.00251501	0.0205814
219	0.301236	-0.0263402	-0.0371117	0.0792614
218.8	0.247549	0.13129	0.0636107	0.147483
218.6	0.182341	0.0823592	0.0249105	0.0965369
218.4	-0.0476547	0.192702	0.227609	0.124219
218.2	0.083834	-0.181863	0.215125	0.039032
218	-0.0759197	0.272053	0.236117	0.144083
217.8	0.00207286	0.222489	-0.144325	0.0267456
217.6	0.29187	0.00807019	0.0684231	0.122788
217.4	0.0826537	0.363693	0.177718	0.208022
217.2	0.0102876	0.221477	0.262219	0.164661
217	0.409461	-0.0835785	-0.0148189	0.103688
216.8	0.277594	0.0620076	0.119658	0.153087
216.6	0.00475103	0.0877793	0.102307	0.0649458
216.4	0.342382	0.31132	0.0754447	0.243049
216.2	0.230422	0.163442	0.345746	0.246537
216	0.410767	0.195078	0.153692	0.253179
215.8	0.140418	-0.0435728	0.11671	0.0711851
215.6	0.0394425	0.165567	0.422752	0.209254
215.4	0.169884	0.260889	0.402551	0.277775
215.2	0.252347	0.139476	0.202181	0.198001
215	0.249907	0.211259	0.359602	0.273589
214.8	0.15292	0.477445	0.194169	0.274845
214.6	0.41328	0.264639	0.455753	0.377891
214.4	0.123483	0.15986	0.313228	0.198857
214.2	0.304996	0.282536	-0.0723168	0.171738
214	0.260746	0.00724462	0.307602	0.191864
213.8	0.280529	0.249882	0.1113	0.213904
213.6	0.379835	0.29545	0.281405	0.318897
213.4	0.320597	0.284867	0.728693	0.444719
213.2	0.233792	0.0649991	0.22372	0.17417
213	0.181669	-0.00574559	0.149287	0.108403
212.8	0.195435	0.530451	0.28877	0.338219
212.6	0.305878	0.275904	0.459478	0.347087
212.4	0.234931	0.244971	0.456085	0.311996
212.2	0.380786	0.467844	0.356658	0.401763
212	0.441796	0.447288	0.481292	0.456792
211.8	0.362567	0.228776	0.483663	0.358335
211.6	0.264729	0.222479	0.148855	0.212021
211.4	0.497812	0.480245	0.405592	0.461216
211.2	0.21127	0.236338	0.361878	0.269829
211	0.328211	0.307225	0.434295	0.356577
210.8	0.387946	0.573744	0.285712	0.415801
210.6	0.543096	0.435239	0.096521	0.358285
210.4	0.227106	0.489563	0.445141	0.38727
210.2	0.236855	0.242206	0.345577	0.274879
210	0.105201	0.504914	0.550582	0.386899
209.8	0.373058	0.288771	0.301481	0.321103
209.6	0.39861	0.52597	0.562421	0.495667
209.4	0.418389	0.368963	0.767217	0.51819
209.2	0.29841	0.33866	0.402183	0.346418
209	0.531351	0.592861	0.482663	0.535625
208.8	0.283677	0.479476	0.580856	0.448003
208.6	0.339562	0.444419	0.71875	0.50091
208.4	0.540367	0.0586575	0.774347	0.457791
208.2	0.473322	0.588075	0.766576	0.609324
208	0.538035	0.437675	0.298904	0.424871
207.8	0.379665	0.379001	0.570371	0.443012
207.6	0.508211	0.751995	0.324354	0.528187
207.4	0.559692	0.34539	0.537136	0.480739
207.2	0.385831	0.480624	0.415898	0.427451
207	0.428878	0.482233	0.576707	0.495939
206.8	0.681812	0.404799	0.570006	0.552206
206.6	0.431759	0.377822	0.20313	0.33757
206.4	0.509108	0.593826	0.67903	0.593988
206.2	0.503629	0.623144	0.373819	0.500197
206	0.468641	0.592945	0.897182	0.652923
205.8	0.588912	0.48791	0.399975	0.492266
205.6	0.576791	0.406129	0.815289	0.599403
205.4	0.614628	0.667298	0.615302	0.632409
205.2	0.318527	0.834917	0.551941	0.568462
205	0.743667	0.573811	0.707613	0.67503
204.8	0.708594	0.672973	0.593877	0.658481
204.6	0.646206	0.843954	0.737602	0.742587
204.4	0.652688	0.746983	0.555826	0.651832
204.2	0.465134	0.628838	0.6124	0.568791
204	0.458826	0.633695	0.326274	0.472932
203.8	0.66836	0.834929	0.65796	0.720416
203.6	0.591863	0.713602	0.55411	0.619858
203.4	0.609103	0.769401	0.939799	0.772768
203.2	0.712873	0.438866	0.810061	0.653933
203	0.836345	0.791522	0.639086	0.755651
202.8	0.629188	0.657927	0.580773	0.622629
202.6	0.601571	0.592869	0.656455	0.616965
202.4	0.73472	0.772504	0.442547	0.649924
202.2	0.845117	0.778123	0.542079	0.721773
202	0.873142	0.656661	0.548222	0.692675
201.8	0.699816	0.907462	0.749627	0.785635
201.6	0.63052	0.875129	0.63342	0.713023
201.4	0.86858	0.730675	0.510967	0.703407
201.2	0.579059	0.865718	0.971388	0.805388
201	0.562366	0.774372	0.601674	0.646137
200.8	0.757644	0.87989	0.644541	0.760692
200.6	0.72547	0.719527	0.732625	0.725874
200.4	0.741637	0.775622	0.851991	0.78975
200.2	0.742871	0.809538	0.676273	0.742894
200	0.855938	0.878552	0.627221	0.787237
199.8	1.21898	0.738819	0.987536	0.981778
199.6	0.790897	1.1693	0.701356	0.887184
199.4	0.764554	0.687943	0.845247	0.765915
199.2	0.839721	0.980788	0.881597	0.900702
199	0.788786	0.610012	0.888022	0.762273
198.8	0.839525	0.83813	0.751088	0.809581
198.6	0.921906	0.769373	0.981061	0.89078
198.4	0.95824	1.06865	0.740361	0.922417
198.2	0.776963	1.01388	0.592409	0.794417
198	0.778728	0.830375	0.890427	0.833177
197.8	0.999668	1.16113	0.687187	0.949328
197.6	1.02636	0.840547	0.87763	0.914846
197.4	0.818322	0.83923	0.694589	0.784047
197.2	1.05199	0.801055	0.798382	0.883809
197	0.858747	0.809607	0.587279	0.751878
196.8	1.15385	0.848908	0.999963	1.00091
196.6	0.974039	0.942048	1.02254	0.979542
196.4	0.885875	0.86753	0.901425	0.884943
196.2	0.740401	0.886777	1.01306	0.880079
196	0.755703	0.729924	0.955263	0.81363
195.8	1.15978	1.13281	0.806036	1.03288
195.6	0.80708	0.826338	0.996906	0.876775
195.4	1.00873	0.936355	1.09678	1.01395
195.2	0.969875	0.910515	0.961483	0.947291
195	0.986009	0.905549	1.04059	0.977383
194.8	1.06704	0.825039	0.857168	0.916416
194.6	1.02032	0.94073	1.14483	1.03529
194.4	1.05706	0.734995	0.874922	0.888992
194.2	1.06646	0.960055	0.940851	0.989122
194	0.944173	0.940883	0.976955	0.954004
193.8	1.03643	0.926389	0.925417	0.962745
193.6	1.09193	0.857323	1.20183	1.05036
193.4	0.994654	0.676321	0.943118	0.871364
193.2	0.887726	1.11472	1.09015	1.03087
193	1.18061	0.906008	1.19494	1.09385
192.8	0.702011	1.06981	0.999269	0.923697
192.6	1.15858	0.940464	0.88923	0.996091
192.4	1.02322	0.95635	1.03413	1.00457
192.2	1.03432	1.00317	1.09437	1.04395
192	1.04672	1.05255	1.09972	1.06633
191.8	1.11633	0.874223	0.94446	0.978338
191.6	1.02161	1.2443	1.10449	1.12347
191.4	1.24628	1.05928	1.17252	1.15936
191.2	0.945384	1.05897	1.04862	1.01766
191	0.961881	1.20261	1.08325	1.08258
190.8	1.1227	1.04393	1.21114	1.12592
190.6	0.906807	1.08208	1.0355	1.00813
190.4	1.06401	0.896372	1.24557	1.06865
190.2	1.0327	1.05933	0.986102	1.02604
190	0.945756	1.03183	0.809715	0.9291
HV
Wavelength	Repeat
	0	1	2
260	562.073	561.752	562.164
259.8	561.539	561.752	562.164
259.6	561.539	561.752	562.164
259.4	561.539	561.752	562.164
259.2	561.539	561.752	561.05
259	561.539	561.752	561.05
258.8	561.539	561.234	561.05
258.6	561.539	561.234	561.05
258.4	561.539	561.234	561.05
258.2	560.226	561.234	561.05
258	560.226	561.234	560.501
257.8	560.226	561.234	560.501
257.6	560.226	560.059	560.501
257.4	560.226	560.059	559.998
257.2	560.226	560.059	561.401
257	560.226	560.059	560.104
256.8	559.036	560.059	558.868
256.6	559.036	558.762	558.868
256.4	559.036	558.762	558.868
256.2	557.907	559.341	558.868
256	557.907	559.341	558.868
255.8	557.907	558.167	557.816
255.6	557.907	557.098	557.816
255.4	557.907	557.098	558.426
255.2	557.907	557.098	558.426
255	557.907	557.098	558.426
254.8	557.907	557.098	557.266
254.6	557.907	557.098	557.266
254.4	557.281	557.098	557.266
254.2	556.259	557.098	557.266
254	556.259	557.098	556.763
253.8	556.259	557.098	556.763
253.6	556.259	555.496	556.763
253.4	556.259	555.496	556.763
253.2	555.161	555.496	556.763
253	555.161	555.496	556.763
252.8	555.71	556.137	556.763
252.6	555.71	554.916	556.091
252.4	554.657	555.45	556.091
252.2	554.657	554.276	555.573
252	554.153	554.276	555.573
251.8	554.153	554.276	555.573
251.6	554.153	554.276	555.573
251.4	554.153	554.276	555.573
251.2	553.513	554.276	555.573
251	553.513	554.276	554.26
250.8	553.513	554.276	554.26
250.6	553.513	554.276	554.26
250.4	553.513	553.757	554.26
250.2	553.009	553.757	554.26
250	553.009	553.757	553.589
249.8	553.009	553.757	553.589
249.6	553.009	553.757	553.589
249.4	553.009	553.757	553.589
249.2	553.009	553.757	553.589
249	553.009	552.643	553.589
248.8	553.009	552.643	553.589
248.6	552.246	552.643	551.987
248.4	551.605	552.048	551.987
248.2	551.605	552.048	551.987
248	551.605	550.964	551.987
247.8	550.385	550.964	551.987
247.6	550.385	550.964	551.987
247.4	550.385	550.964	550.873
247.2	550.385	550.964	550.873
247	550.385	550.964	551.392
246.8	550.385	550.964	551.392
246.6	550.385	550.964	551.392
246.4	550.385	550.964	550.095
246.2	549.774	549.881	551.086
246	549.774	549.881	550.476
245.8	549.774	549.881	550.476
245.6	549.774	549.881	550.476
245.4	549.774	549.881	550.476
245.2	549.774	549.286	550.476
245	549.774	549.286	550.476
244.8	549.774	549.286	550.476
244.6	549.774	549.286	549.973
244.4	549.271	549.286	549.973
244.2	548.737	549.286	549.973
244	548.737	549.286	548.706
243.8	548.737	549.286	548.706
243.6	548.737	549.286	548.706
243.4	548.111	549.286	548.706
243.2	548.111	549.286	548.126
243	548.111	549.286	548.126
242.8	548.111	549.286	548.126
242.6	547.577	548.599	548.126
242.4	547.577	548.599	548.126
242.2	547.577	548.599	548.126
242	547.577	548.599	548.126
241.8	547.577	548.599	548.126
241.6	547.577	548.599	548.126
241.4	547.577	548.599	548.126
241.2	547.577	548.599	548.126
241	547.577	548.599	548.721
240.8	547.577	548.599	548.218
240.6	547.577	548.599	548.218
240.4	547.028	548.599	548.218
240.2	547.028	548.004	548.218
240	547.546	548.004	547.684
239.8	547.546	548.004	548.203
239.6	546.936	548.004	548.203
239.4	546.936	548.004	548.203
239.2	546.936	548.004	548.203
239	546.936	547.501	548.203
238.8	546.936	547.501	547.714
238.6	547.501	547.501	548.218
238.4	547.501	546.951	548.218
238.2	547.501	547.455	548.218
238	547.501	547.455	548.218
237.8	547.501	547.455	548.218
237.6	547.501	547.455	548.218
237.4	547.501	547.455	548.798
237.2	547.501	547.455	548.798
237	547.501	547.455	548.798
236.8	548.752	547.455	548.294
236.6	548.752	547.455	548.294
236.4	548.752	547.455	548.294
236.2	548.752	550.171	548.843
236	549.423	550.171	548.843
235.8	549.423	550.171	548.843
235.6	548.904	550.171	548.843
235.4	548.904	550.171	548.843
235.2	550.034	550.171	549.469
235	550.034	550.171	550.659
234.8	550.034	550.797	551.758
234.6	550.674	551.422	551.758
234.4	550.674	551.422	551.758
234.2	550.674	551.422	551.758
234	550.674	551.422	552.811
233.8	552.872	551.422	553.329
233.6	552.872	552.765	553.329
233.4	552.872	552.765	553.329
233.2	552.872	553.391	553.329
233	552.872	553.391	553.818
232.8	553.467	553.391	555.008
232.6	553.467	554.581	555.008
232.4	554.947	555.099	555.008
232.2	554.947	555.634	555.634
232	554.947	556.137	555.634
231.8	556.152	556.137	555.634
231.6	556.152	556.137	556.961
231.4	557.251	556.793	556.961
231.2	557.831	556.793	558.99
231	557.831	556.793	558.99
230.8	558.517	558.212	558.99
230.6	558.517	558.212	560.059
230.4	558.517	558.212	561.768
230.2	558.517	559.845	560.532
230	558.517	559.845	561.066
229.8	558.517	559.845	561.066
229.6	561.188	559.845	561.066
229.4	561.188	559.845	561.066
229.2	561.691	561.905	562.332
229	561.691	562.546	562.332
228.8	562.271	562.546	562.332
228.6	562.271	563.065	562.332
228.4	562.271	563.644	563.11
228.2	562.973	563.019	563.629
228	563.538	563.843	563.629
227.8	563.538	563.843	563.629
227.6	563.538	563.843	563.629
227.4	563.538	563.843	564.224
227.2	564.667	563.843	564.224
227	564.667	564.575	564.835
226.8	565.201	564.575	564.835
226.6	564.697	564.575	565.552
226.4	564.697	565.842	565.552
226.2	565.231	565.323	565.002
226	565.231	565.323	565.002
225.8	565.231	565.323	566.238
225.6	565.231	566.086	565.704
225.4	565.826	566.086	566.33
225.2	565.826	566.086	566.33
225	565.826	565.552	565.811
224.8	565.826	565.552	567.49
224.6	566.956	565.552	566.727
224.4	566.36	566.818	566.727
224.2	566.36	566.818	566.727
224	566.36	566.818	566.727
223.8	566.36	566.818	566.727
223.6	566.36	566.818	566.727
223.4	566.36	566.818	567.307
223.2	566.895	566.818	567.307
223	566.895	567.368	567.978
222.8	567.52	567.368	567.978
222.6	567.52	567.368	567.398
222.4	567.52	568.024	567.398
222.2	568.085	568.024	567.886
222	568.085	568.024	567.886
221.8	568.085	568.024	567.886
221.6	568.085	568.558	567.886
221.4	568.085	568.558	568.466
221.2	568.68	568.558	568.97
221	568.054	568.039	568.97
220.8	568.054	569.412	568.97
220.6	568.634	569.412	568.97
220.4	568.634	568.649	568.97
220.2	570.053	568.649	568.97
220	568.634	568.649	568.97
219.8	569.153	568.649	568.97
219.6	569.153	569.26	569.595
219.4	569.153	569.794	569.107
219.2	569.153	569.275	569.611
219	569.153	569.275	569.611
218.8	569.153	569.916	569.611
218.6	569.733	569.916	569.611
218.4	569.733	569.916	569.611
218.2	569.214	569.397	569.611
218	569.87	569.397	569.611
217.8	569.87	570.007	569.611
217.6	569.351	570.007	570.114
217.4	569.351	570.007	570.114
217.2	569.351	570.007	570.114
217	569.351	570.007	570.114
216.8	569.87	570.007	570.801
216.6	569.366	570.007	570.801
216.4	569.855	570.007	570.251
216.2	569.855	570.007	570.251
216	569.855	570.007	570.816
215.8	570.526	570.007	570.816
215.6	570.526	570.007	570.16
215.4	569.916	570.007	570.16
215.2	570.587	570.007	570.16
215	570.587	570.007	570.724
214.8	570.587	570.511	570.16
214.6	570.084	570.511	570.16
214.4	570.084	569.977	570.16
214.2	570.602	569.977	570.755
214	570.602	569.977	570.755
213.8	569.824	569.977	570.145
213.6	569.824	569.977	569.641
213.4	569.824	569.443	569.641
213.2	569.824	569.443	570.175
213	569.824	569.443	570.175
212.8	569.824	569.946	570.175
212.6	569.824	569.946	570.175
212.4	569.26	569.946	570.175
212.2	569.26	569.305	569.656
212	569.26	569.305	569.656
211.8	569.26	569.305	569.656
211.6	569.26	570.023	569.138
211.4	569.26	570.023	569.824
211.2	569.26	570.023	569.824
211	569.26	569.458	569.824
210.8	569.26	569.458	569.824
210.6	569.26	569.458	569.824
210.4	569.26	569.458	569.824
210.2	568.115	569.458	568.573
210	568.115	569.458	568.573
209.8	568.115	569.458	568.573
209.6	568.115	569.458	568.573
209.4	568.115	568.344	567.886
209.2	568.115	568.344	567.886
209	567.398	566.833	567.886
208.8	567.398	566.833	567.215
208.6	567.398	566.833	567.215
208.4	567.398	567.352	567.215
208.2	567.398	567.352	567.215
208	567.398	567.352	567.215
207.8	567.398	567.352	566.65
207.6	565.43	567.352	566.65
207.4	565.43	566.498	566.65
207.2	565.964	565.781	566.65
207	565.231	565.781	566.65
206.8	565.231	565.781	565.079
206.6	565.231	565.262	565.079
206.4	565.231	564.713	565.079
206.2	565.231	564.713	565.079
206	565.231	564.713	565.079
205.8	564.651	564.713	564.468
205.6	563.934	564.194	564.468
205.4	563.934	564.194	563.965
205.2	563.934	564.194	563.965
205	563.934	563.644	563.965
204.8	563.934	563.644	563.965
204.6	563.4	563.126	563.965
204.4	563.4	563.126	563.278
204.2	562.836	563.126	563.278
204	562.836	562.592	563.278
203.8	561.722	562.592	563.278
203.6	561.722	562.592	562.225
203.4	561.722	562.592	562.225
203.2	561.722	562.592	562.225
203	561.722	560.974	562.225
202.8	561.722	560.974	560.989
202.6	560.043	559.86	560.318
202.4	560.043	559.86	560.318
202.2	560.043	558.853	559.753
202	560.043	558.853	559.753
201.8	560.043	558.853	559.753
201.6	558.044	558.853	558.563
201.4	558.044	558.853	558.563
201.2	558.044	558.304	557.449
201	558.044	557.678	557.449
200.8	558.044	557.678	557.449
200.6	556.702	557.022	557.449
200.4	556.702	557.022	557.449
200.2	555.496	555.771	557.449
200	554.962	555.191	555.603
199.8	555.527	555.191	555.038
199.6	555.527	555.191	555.038
199.4	555.527	555.191	555.038
199.2	554.169	555.191	555.038
199	554.169	555.191	555.038
198.8	554.169	554.535	555.038
198.6	552.963	554.535	553.741
198.4	552.963	554.535	553.741
198.2	552.475	553.314	553.741
198	552.475	553.314	553.741
197.8	552.475	552.734	553.741
197.6	552.475	552.734	553.741
197.4	552.475	552.734	553.741
197.2	552.475	552.734	552.46
197	552.475	552.734	552.46
196.8	552.475	552.734	552.46
196.6	552.475	552.734	552.46
196.4	551.88	552.734	552.46
196.2	551.88	552.734	552.46
196	551.88	552.734	552.46
195.8	551.88	552.734	552.46
195.6	551.88	552.734	552.46
195.4	552.383	552.734	553.665
195.2	552.383	553.268	553.665
195	553.665	553.268	554.214
194.8	554.306	553.268	554.214
194.6	554.306	555.13	555.405
194.4	554.306	555.13	555.405
194.2	556.61	556.29	556.595
194	556.61	556.976	558.487
193.8	556.61	559.174	559.54
193.6	560.455	561.096	559.54
193.4	561.661	562.363	559.54
193.2	563.324	563.126	563.141
193	563.98	564.316	563.644
192.8	565.445	565.613	565.399
192.6	566.071	565.613	567.001
192.4	567.535	567.52	568.192
192.2	568.97	569.229	569.656
192	570.526	570.923	570.984
191.8	572.449	572.708	572.845
191.6	574.951	574.265	574.509
191.4	577.087	577.042	576.782
191.2	579.91	578.842	579.269
191	581.558	582.382	582.199
190.8	585.281	584.747	585.373
190.6	588.379	588.074	588.379
190.4	591.873	591.644	592.026
190.2	595.474	595.871	596.436
190	600.693	600.082	600.281
Absorbance
Wavelength	Repeat
	0	1	2
260	0.0398886	0.043244	0.0448218
259.8	0.0408098	0.0431473	0.0443843
259.6	0.0417721	0.0432821	0.0440116
259.4	0.0410333	0.0419686	0.0425779
259.2	0.0401547	0.0422782	0.0422554
259	0.0420722	0.0421992	0.0440341
258.8	0.0420983	0.0425934	0.043889
258.6	0.0424283	0.0419954	0.0445922
258.4	0.0418949	0.0401079	0.0412652
258.2	0.0400776	0.0402405	0.0424009
258	0.0408813	0.0422193	0.0444712
257.8	0.0421508	0.0437369	0.0460474
257.6	0.0424938	0.0430449	0.0450527
257.4	0.0404224	0.0406476	0.0419466
257.2	0.0415462	0.041701	0.0419095
257	0.0396836	0.0409463	0.0416684
256.8	0.0415973	0.0418165	0.041628
256.6	0.0396224	0.0408966	0.0418626
256.4	0.0394486	0.0421151	0.0422617
256.2	0.0402469	0.0418843	0.0431843
256	0.041108	0.0426854	0.0432098
255.8	0.0421693	0.0432097	0.0433793
255.6	0.0420915	0.0434583	0.044069
255.4	0.0413414	0.0419971	0.0419689
255.2	0.0408855	0.0415494	0.042299
255	0.0391606	0.0403897	0.0407046
254.8	0.0401522	0.0415107	0.0413258
254.6	0.0436453	0.04211	0.0441052
254.4	0.0421361	0.0444681	0.045105
254.2	0.0428179	0.0447106	0.0452305
254	0.0409145	0.04148	0.042441
253.8	0.042488	0.0425351	0.043942
253.6	0.0394515	0.0397428	0.0406911
253.4	0.0408464	0.0414424	0.0428569
253.2	0.0418412	0.0429099	0.0429663
253	0.0422193	0.0429499	0.0437618
252.8	0.0400136	0.0413922	0.0445755
252.6	0.0423315	0.0427203	0.0461341
252.4	0.0423379	0.042905	0.0436493
252.2	0.041498	0.0424192	0.0415999
252	0.0391245	0.0406238	0.0424946
251.8	0.0402173	0.0431125	0.0431694
251.6	0.0428467	0.0422001	0.0446777
251.4	0.0420673	0.0420407	0.0431836
251.2	0.0410953	0.0410024	0.0433202
251	0.0418494	0.0409996	0.0432783
250.8	0.0430622	0.0441948	0.0442334
250.6	0.042088	0.0433359	0.0461866
250.4	0.0414358	0.0421253	0.0445265
250.2	0.0418958	0.0427013	0.0436811
250	0.0415508	0.0429529	0.0431708
249.8	0.0407504	0.0421926	0.0431182
249.6	0.0410882	0.0429707	0.0427887
249.4	0.0410176	0.0448402	0.0440984
249.2	0.043222	0.0453652	0.0460343
249	0.0431082	0.042303	0.0422364
248.8	0.0425119	0.0434291	0.0424836
248.6	0.0415394	0.0436848	0.0435162
248.4	0.0400552	0.0419906	0.0420082
248.2	0.0409822	0.0428546	0.0429212
248	0.0413604	0.0419346	0.0424201
247.8	0.0423312	0.0421543	0.0417944
247.6	0.0411771	0.0421946	0.0441265
247.4	0.042163	0.0422397	0.0433951
247.2	0.0421867	0.0440109	0.0434981
247	0.0414685	0.0444076	0.0444385
246.8	0.0431112	0.0429684	0.044043
246.6	0.0421413	0.0428105	0.0434472
246.4	0.0424	0.043725	0.0440595
246.2	0.0424264	0.0428593	0.043721
246	0.0408046	0.0413017	0.0438115
245.8	0.0414545	0.0431709	0.043166
245.6	0.0418898	0.0436652	0.0435278
245.4	0.0427713	0.0428624	0.0438682
245.2	0.0433844	0.0438486	0.0438435
245	0.0444786	0.0435039	0.0432149
244.8	0.0451322	0.044979	0.0437498
244.6	0.0423489	0.0446588	0.0445834
244.4	0.0416875	0.0428909	0.0434148
244.2	0.0417986	0.0426626	0.0432377
244	0.0421101	0.0409313	0.0423972
243.8	0.0434126	0.0438164	0.0439347
243.6	0.0435998	0.0431649	0.043877
243.4	0.0436529	0.0439765	0.0438567
243.2	0.0422105	0.0427529	0.0430203
243	0.0425342	0.0436018	0.0442601
242.8	0.0409167	0.0430671	0.045111
242.6	0.0427924	0.0430991	0.0442534
242.4	0.0408653	0.0422213	0.0429098
242.2	0.0429757	0.0447038	0.0450358
242	0.0419981	0.0441093	0.0440241
241.8	0.0405957	0.0422234	0.0441476
241.6	0.0413314	0.0429871	0.0440203
241.4	0.0420832	0.0435221	0.0432445
241.2	0.0414874	0.0418586	0.042945
241	0.0414622	0.0424303	0.0448413
240.8	0.0416487	0.0434972	0.044027
240.6	0.0424857	0.0442852	0.0445411
240.4	0.0432255	0.0436164	0.0449419
240.2	0.0422799	0.0427903	0.0441484
240	0.0427817	0.0433865	0.0464809
239.8	0.0414154	0.0423609	0.0445108
239.6	0.0407673	0.0425226	0.0435826
239.4	0.0424252	0.0437239	0.0449094
239.2	0.0439995	0.0438958	0.0450184
239	0.0431166	0.0438619	0.0429805
238.8	0.0420212	0.0431928	0.0442274
238.6	0.0428161	0.0447186	0.0444676
238.4	0.042242	0.0447899	0.0442256
238.2	0.0440624	0.0446176	0.0447078
238	0.0417107	0.0420935	0.0445243
237.8	0.0416474	0.0424618	0.0454473
237.6	0.0428043	0.0437625	0.0474747
237.4	0.040288	0.0409616	0.0428731
237.2	0.0417087	0.0441274	0.0429474
237	0.0438951	0.0442647	0.0454516
236.8	0.0438155	0.0448233	0.0457953
236.6	0.0447443	0.0446926	0.0453388
236.4	0.0425803	0.0433277	0.043642
236.2	0.0435684	0.0455925	0.0442857
236	0.0430935	0.0450776	0.0448049
235.8	0.0433704	0.0458803	0.0428776
235.6	0.0426869	0.0455279	0.0441696
235.4	0.0410275	0.0440358	0.0442147
235.2	0.0425539	0.0447824	0.0441336
235	0.0438269	0.0446527	0.0449122
234.8	0.0441384	0.0447619	0.0444604
234.6	0.0430684	0.0444132	0.0446431
234.4	0.0419694	0.044465	0.0457428
234.2	0.0428235	0.0435178	0.0457634
234	0.0440757	0.0433389	0.0457414
233.8	0.0433702	0.0435176	0.0441125
233.6	0.0432343	0.0454267	0.0436512
233.4	0.0428238	0.0446943	0.0443259
233.2	0.0425784	0.0433025	0.0444331
233	0.0415338	0.0428072	0.0442521
232.8	0.0430068	0.0438037	0.0445183
232.6	0.0441638	0.0431844	0.0441317
232.4	0.0426601	0.0444242	0.0443544
232.2	0.0416048	0.0431412	0.0427498
232	0.0410068	0.0425353	0.0427809
231.8	0.043962	0.0434309	0.04523
231.6	0.0424787	0.0439046	0.0448168
231.4	0.0425477	0.0435034	0.0453226
231.2	0.041955	0.042486	0.0445656
231	0.0427134	0.0419831	0.0437147
230.8	0.0415568	0.0421998	0.0432679
230.6	0.0413967	0.043127	0.0459916
230.4	0.0411787	0.0417923	0.0455509
230.2	0.0430672	0.0434842	0.0463858
230	0.0442011	0.0441865	0.0460354
229.8	0.04263	0.0428395	0.0437326
229.6	0.0430385	0.043032	0.044871
229.4	0.0431839	0.0440948	0.0450102
229.2	0.0425001	0.0452538	0.045257
229	0.0435767	0.0452022	0.0455302
228.8	0.0441497	0.0439759	0.0437588
228.6	0.0425194	0.0437542	0.0439998
228.4	0.0427624	0.0438349	0.0445893
228.2	0.0425065	0.0409778	0.0421731
228	0.0419818	0.0431526	0.0421481
227.8	0.0438956	0.0438327	0.0451249
227.6	0.0441476	0.0451772	0.0455916
227.4	0.0424241	0.0446202	0.0451882
227.2	0.0432241	0.0433231	0.0448144
227	0.0433664	0.0446688	0.0453177
226.8	0.0411364	0.0424973	0.0446246
226.6	0.0427399	0.044712	0.0452502
226.4	0.042486	0.0445184	0.044818
226.2	0.0433495	0.0433446	0.0455772
226	0.0425055	0.0433385	0.0466194
225.8	0.0436266	0.0446776	0.0447866
225.6	0.0423184	0.0436366	0.043695
225.4	0.0431082	0.0443748	0.044227
225.2	0.0438604	0.0446603	0.0460431
225	0.0441404	0.0451314	0.0455095
224.8	0.043698	0.0436519	0.045805
224.6	0.0441288	0.0432233	0.0456534
224.4	0.0418232	0.0441751	0.0470308
224.2	0.0446142	0.0438592	0.0456579
224	0.0429854	0.0443327	0.0450046
223.8	0.0439503	0.0446246	0.0462278
223.6	0.043941	0.0469966	0.046828
223.4	0.0441905	0.0462365	0.0478453
223.2	0.0436569	0.0464413	0.0475702
223	0.0439333	0.045917	0.047653
222.8	0.0446286	0.0443916	0.0475428
222.6	0.044338	0.045448	0.0455213
222.4	0.0449801	0.0458047	0.0474676
222.2	0.0446394	0.0465349	0.0468654
222	0.0444901	0.0465149	0.0457809
221.8	0.0435472	0.0464526	0.0448939
221.6	0.043718	0.0461731	0.0454997
221.4	0.0427947	0.0460731	0.046371
221.2	0.044184	0.0455995	0.0458764
221	0.0447096	0.0468027	0.0475245
220.8	0.045142	0.0476827	0.0464367
220.6	0.0450427	0.0461965	0.0477066
220.4	0.0456015	0.0448648	0.0466017
220.2	0.0465376	0.0442764	0.0463187
220	0.0459215	0.0465546	0.0497085
219.8	0.0465127	0.0484699	0.0495745
219.6	0.0447894	0.0459797	0.0469643
219.4	0.0448234	0.0459156	0.0470871
219.2	0.0453824	0.0455644	0.0458343
219	0.0455588	0.045477	0.0470405
218.8	0.045775	0.0466809	0.0467892
218.6	0.0459336	0.0471108	0.0469539
218.4	0.0457235	0.0461273	0.0475743
218.2	0.0452678	0.0464595	0.0463895
218	0.0456281	0.0474281	0.0479541
217.8	0.0453595	0.0466276	0.0481958
217.6	0.0474296	0.0477976	0.0494069
217.4	0.0445771	0.0467416	0.047928
217.2	0.0463835	0.0477382	0.0494725
217	0.0453537	0.0459848	0.0470056
216.8	0.0446947	0.0455074	0.0475422
216.6	0.0462063	0.0484387	0.0482876
216.4	0.0454029	0.0490773	0.0478586
216.2	0.0453237	0.0465645	0.0487057
216	0.0464269	0.0477698	0.0484957
215.8	0.0457927	0.0484838	0.0495772
215.6	0.0476562	0.0494927	0.0510443
215.4	0.046319	0.046817	0.0482268
215.2	0.0471053	0.0471865	0.0496178
215	0.0454469	0.046444	0.0488155
214.8	0.0474354	0.0477926	0.0500151
214.6	0.049019	0.0483713	0.0502708
214.4	0.0473012	0.0473892	0.0495278
214.2	0.0490392	0.0489518	0.0508917
214	0.0486849	0.0485784	0.0494375
213.8	0.0475394	0.048602	0.0507303
213.6	0.0476419	0.0486283	0.050623
213.4	0.0468638	0.0489304	0.0510392
213.2	0.0507981	0.0509097	0.0529868
213	0.0499431	0.0512478	0.0513414
212.8	0.0500647	0.0507443	0.0532653
212.6	0.0459266	0.0467268	0.048379
212.4	0.0486315	0.0494392	0.0505926
212.2	0.047917	0.0493309	0.0504246
212	0.0476146	0.0484787	0.050564
211.8	0.051564	0.0514288	0.0519333
211.6	0.0497556	0.0508062	0.0512959
211.4	0.0497005	0.0509087	0.0505706
211.2	0.0490518	0.0485779	0.0523529
211	0.0490303	0.0513549	0.0515058
210.8	0.050149	0.0506558	0.0525062
210.6	0.0507873	0.0511794	0.0536786
210.4	0.0517068	0.0526992	0.0531207
210.2	0.0524164	0.0531009	0.0527129
210	0.0505389	0.0518858	0.0513093
209.8	0.0507771	0.0507486	0.0526737
209.6	0.0522154	0.0524295	0.053674
209.4	0.0555665	0.053257	0.054971
209.2	0.0506696	0.0516195	0.0528632
209	0.0513052	0.0548804	0.0549691
208.8	0.0527476	0.0535708	0.0560445
208.6	0.054252	0.0531789	0.0543335
208.4	0.0545208	0.0535851	0.0560093
208.2	0.0533002	0.0545423	0.0552603
208	0.0547742	0.0548216	0.0567974
207.8	0.0549365	0.055196	0.0568164
207.6	0.0572503	0.0572748	0.0567276
207.4	0.0555046	0.058252	0.0585693
207.2	0.0579194	0.0603285	0.0577319
207	0.056808	0.0606481	0.0590471
206.8	0.0588359	0.0590934	0.0585916
206.6	0.0615972	0.057571	0.0596762
206.4	0.0592864	0.0588327	0.0612254
206.2	0.0573424	0.0587441	0.0597914
206	0.0592074	0.0599991	0.0613293
205.8	0.0592504	0.0614018	0.0651511
205.6	0.0589162	0.0612099	0.0640466
205.4	0.0593562	0.0609773	0.0627167
205.2	0.0610122	0.0621485	0.0632307
205	0.0629718	0.0635238	0.0639613
204.8	0.0639978	0.0624503	0.0650301
204.6	0.0640459	0.066245	0.0662824
204.4	0.0653517	0.0666269	0.0675605
204.2	0.0673814	0.0682006	0.0702795
204	0.0646101	0.0667804	0.0672133
203.8	0.0675548	0.0680493	0.0701189
203.6	0.0703502	0.0704494	0.0708875
203.4	0.0711719	0.0732073	0.0740368
203.2	0.072418	0.0724975	0.074005
203	0.0735691	0.0754465	0.0748623
202.8	0.0761979	0.0774448	0.0778735
202.6	0.0780412	0.0780718	0.0786092
202.4	0.0791132	0.0792535	0.0815217
202.2	0.0786558	0.078152	0.082945
202	0.0814865	0.0806613	0.085042
201.8	0.0849909	0.0829551	0.0838056
201.6	0.0877366	0.0879328	0.0873258
201.4	0.0876844	0.089788	0.0890648
201.2	0.0891087	0.090333	0.0946425
201	0.0934808	0.091717	0.0956117
200.8	0.0927999	0.0922129	0.0949645
200.6	0.0963321	0.0957469	0.0970469
200.4	0.097785	0.0983005	0.0989476
200.2	0.0986574	0.100899	0.0994723
200	0.10312	0.10685	0.104854
199.8	0.106143	0.105293	0.105861
199.6	0.107783	0.1075	0.107317
199.4	0.108415	0.110617	0.111057
199.2	0.11199	0.115181	0.114414
199	0.116353	0.115597	0.11834
198.8	0.121965	0.120919	0.12156
198.6	0.123862	0.122845	0.12457
198.4	0.125612	0.127201	0.127414
198.2	0.130577	0.131888	0.13294
198	0.132412	0.132952	0.134755
197.8	0.14074	0.137618	0.139302
197.6	0.142356	0.142018	0.143455
197.4	0.147233	0.148783	0.148998
197.2	0.153023	0.153151	0.154051
197	0.156863	0.155611	0.157578
196.8	0.160193	0.159468	0.16038
196.6	0.167233	0.166973	0.166304
196.4	0.172072	0.172089	0.172168
196.2	0.178276	0.178951	0.181222
196	0.18185	0.183977	0.183957
195.8	0.188437	0.188532	0.189732
195.6	0.196289	0.198504	0.197707
195.4	0.200778	0.202627	0.202626
195.2	0.208379	0.210264	0.211522
195	0.21752	0.218934	0.219632
194.8	0.224118	0.224778	0.226346
194.6	0.233149	0.234931	0.237109
194.4	0.239919	0.242755	0.242809
194.2	0.245584	0.247247	0.247043
194	0.258507	0.259948	0.260963
193.8	0.270032	0.270575	0.271753
193.6	0.27976	0.283131	0.28208
193.4	0.290489	0.291751	0.293805
193.2	0.303231	0.304255	0.304408
193	0.316308	0.316698	0.31629
192.8	0.326356	0.325305	0.327661
192.6	0.337605	0.337192	0.339438
192.4	0.351992	0.35075	0.354042
192.2	0.368157	0.369255	0.371632
192	0.383443	0.383797	0.386159
191.8	0.401226	0.399954	0.402413
191.6	0.416322	0.416355	0.419984
191.4	0.432197	0.434133	0.434212
191.2	0.452103	0.452209	0.451129
191	0.471439	0.472839	0.472871
190.8	0.491797	0.49229	0.492761
190.6	0.514327	0.51345	0.514803
190.4	0.534704	0.53577	0.536811
190.2	0.558416	0.559919	0.561243
190	0.581977	0.581867	0.582787
Voltage
Wavelength	Repeat
	0	1	2
260	8.0342	7.95186	7.94929
259.8	7.99853	7.9693	7.97298
259.6	7.9973	7.98327	7.9963
259.4	8.00133	7.99787	8.01314
259.2	8.01567	7.99031	7.94559
259	8.01045	8.0219	7.94295
258.8	8.03384	8.00494	7.96929
258.6	8.02905	8.01729	7.9577
258.4	8.02473	8.03799	8.00474
258.2	7.99871	8.06132	8.00945
258	8.00943	8.05032	7.96128
257.8	8.02927	8.06564	7.97536
257.6	8.02625	8.00511	7.99695
257.4	8.03985	8.02469	7.99674
257.2	8.04862	8.03475	8.11888
257	8.07238	8.03794	8.02758
256.8	7.98343	8.04652	7.97184
256.6	8.01261	7.97108	7.96037
256.4	8.04671	7.97939	7.98372
256.2	7.9898	8.05456	7.99931
256	7.99066	8.05653	8.01557
255.8	7.97607	7.97413	7.94783
255.6	8.02022	7.94132	7.97771
255.4	8.00804	7.94226	8.03093
255.2	8.03268	7.96654	8.04107
255	8.03802	7.96147	8.04401
254.8	8.03778	7.95886	7.97342
254.6	8.02698	8.0013	7.97581
254.4	8.02856	7.97336	7.97285
254.2	7.95892	7.98031	7.98195
254	7.9826	8.02855	7.98832
253.8	7.97752	8.03303	7.98457
253.6	8.00387	7.94712	8.0149
253.4	7.99529	7.93303	7.9921
253.2	7.939	7.94208	8.02629
253	7.94614	7.95541	8.02578
252.8	8.03596	8.03945	8.02282
252.6	8.02988	7.96885	7.98557
252.4	7.95873	8.00218	8.03188
252.2	7.97782	7.93499	8.03827
252	7.97689	7.95772	8.01152
251.8	7.98951	7.94473	8.03192
251.6	7.95155	7.97173	8.01442
251.4	7.98189	7.99074	8.05825
251.2	7.9565	8.01053	8.05639
251	7.96496	8.03305	7.98996
250.8	7.98569	8.01727	8.01551
250.6	8.00054	8.03005	7.97647
250.4	8.01397	8.01809	8.00842
250.2	7.99517	8.03201	8.04862
250	7.99998	8.02581	8.01021
249.8	8.01525	8.04039	8.01169
249.6	8.03666	8.05369	8.04544
249.4	8.06728	8.04834	8.05046
249.2	8.05241	8.06464	8.0406
249	8.03854	8.02793	8.09513
248.8	8.06294	8.02042	8.10394
248.6	8.04028	8.02832	7.98567
248.4	8.0117	8.00701	8.00242
248.2	8.02262	8.01909	8.01359
248	8.01717	7.96161	8.02437
247.8	7.92505	7.969	8.04747
247.6	7.97493	7.99714	8.03338
247.4	7.96343	8.00292	7.97521
247.2	7.97834	7.98571	7.98869
247	7.99046	7.97733	8.0068
246.8	7.99394	8.03764	8.04797
246.6	8.00116	8.02988	8.04831
246.4	8.01404	8.03067	7.96297
246.2	7.96307	7.9627	8.03216
246	7.98801	7.98647	7.98249
245.8	7.99427	7.97031	8.01261
245.6	8.02296	7.99783	8.04272
245.4	8.00655	8.01249	8.03629
245.2	8.00786	7.96452	8.04941
245	7.98496	7.9681	8.0583
244.8	8.00507	7.97307	8.08079
244.6	8.06456	7.98689	8.03735
244.4	8.01615	7.99506	8.03447
244.2	7.98735	8.01084	8.04938
244	7.98471	8.04595	7.97725
243.8	7.99675	8.02877	7.98495
243.6	7.99529	8.04282	7.988
243.4	7.96947	8.04813	8.00859
243.2	7.99274	8.06756	7.97895
243	7.99769	8.06279	7.96707
242.8	8.01029	8.05539	7.93439
242.6	7.94219	8.01029	7.95502
242.4	7.9918	8.04088	7.99396
242.2	7.96368	8.00572	7.96554
242	7.9882	8.02329	7.9907
241.8	8.00088	8.04498	7.97532
241.6	8.0054	8.049	7.99569
241.4	7.99165	8.0392	8.01009
241.2	7.98349	8.05075	7.99644
241	7.99008	8.04633	8.01058
240.8	8.00758	8.04763	8.01022
240.6	8.00898	8.04994	8.01757
240.4	7.9624	8.06939	8.01718
240.2	7.96539	8.02697	8.01738
240	8.00241	8.02452	7.94444
239.8	8.01362	8.02946	8.00415
239.6	7.97499	8.02035	8.01516
239.4	7.96863	8.02238	8.01487
239.2	7.94913	8.02864	8.02228
239	7.93904	7.96631	8.03343
238.8	7.97176	7.9913	7.98777
238.6	7.99996	7.96499	8.02155
238.4	7.98311	7.89678	7.99854
238.2	7.97151	7.95802	8.01157
238	7.99022	7.97986	7.99038
237.8	7.98563	7.96735	7.96767
237.6	7.97518	7.95429	7.94131
237.4	7.96077	7.94513	8.00683
237.2	7.9441	7.89669	8.01487
237	7.93539	7.92534	8.00023
236.8	8.0173	7.90546	7.94799
236.6	7.99946	7.90714	7.95565
236.4	8.0199	7.91277	7.9674
236.2	7.9866	8.05086	7.97998
236	8.01565	8.03241	7.94276
235.8	7.98702	7.99405	7.95467
235.6	7.96803	8.00607	7.93652
235.4	7.96401	7.99895	7.90144
235.2	8.0099	7.97862	7.94077
235	7.95459	7.94916	7.97884
234.8	7.94334	7.98572	8.05907
234.6	7.97713	8.00501	8.02435
234.4	7.97182	7.97851	7.97851
234.2	7.92346	7.96306	7.94534
234	7.88272	7.94827	8.00076
233.8	8.02507	7.92155	8.04315
233.6	8.00463	7.95695	8.02868
233.4	7.98483	7.94315	7.98884
233.2	7.9545	7.97696	7.95203
233	7.93941	7.95177	7.95457
232.8	7.93597	7.91621	8.0135
232.6	7.88722	7.98096	7.99263
232.4	7.98492	7.96288	7.95796
232.2	7.94783	7.96606	7.97325
232	7.93933	7.99161	7.95319
231.8	7.95292	7.96163	7.89506
231.6	7.96033	7.93322	7.97156
231.4	8.00594	7.95781	7.9357
231.2	8.00599	7.92725	8.0347
231	7.95555	7.90022	8.01372
230.8	7.98944	7.9575	7.98913
230.6	7.96672	7.91504	7.98327
230.4	7.94247	7.91126	8.07409
230.2	7.89902	7.97801	7.96936
230	7.87992	7.96663	8.01194
229.8	7.85312	7.93544	7.99815
229.6	8.0182	7.93128	7.97656
229.4	7.97863	7.87547	7.9373
229.2	8.01347	7.97652	8.00385
229	7.95855	7.98629	7.96372
228.8	7.93931	7.96288	7.95034
228.6	7.92458	7.98809	7.90148
228.4	7.90466	8.04427	7.96292
228.2	7.92918	7.96293	8.01795
228	7.98533	8.00208	7.99377
227.8	7.96567	8.00509	7.9546
227.6	7.93176	7.95098	7.91682
227.4	7.92047	7.91837	7.95528
227.2	8.03872	7.93449	7.95453
227	8.01277	7.97746	7.99755
226.8	8.07862	7.97607	7.96898
226.6	7.98898	7.93778	8.04784
226.4	7.96079	8.06378	8.02274
226.2	8.00243	8.01375	7.93355
226	7.9974	7.99328	7.8942
225.8	7.96275	7.95465	8.06412
225.6	7.96433	8.0442	7.99669
225.4	7.99586	8.00399	8.0363
225.2	7.98875	8.00548	8.00951
225	7.96284	7.91154	7.93594
224.8	7.94747	7.91515	8.10884
224.6	8.0563	7.90385	8.00062
224.4	8.02028	8.03199	7.96841
224.2	7.95164	8.02042	7.97633
224	7.9625	7.99259	7.9693
223.8	7.94269	7.98507	7.94475
223.6	7.94188	7.9406	7.9328
223.4	7.9192	7.93635	7.96479
223.2	7.97835	7.91832	7.95548
223	7.95405	7.97379	8.01394
222.8	7.99852	7.9848	7.9989
222.6	7.99438	7.95596	7.95822
222.4	7.99299	8.03732	7.93297
222.2	8.04852	8.00629	7.98405
222	8.02022	7.97576	7.97312
221.8	8.02728	7.9666	7.97911
221.6	8.00209	8.01226	7.94611
221.4	8.01682	8.0118	7.99562
221.2	8.03719	7.9968	8.03972
221	7.95722	7.91719	8.01217
220.8	7.93728	8.04845	8.02011
220.6	8.01658	8.08597	8.00653
220.4	7.98243	7.99776	8.00302
220.2	8.09894	7.97808	7.97771
220	7.95617	7.94635	7.92567
219.8	8.01117	7.91707	7.93382
219.6	8.00705	7.99746	8.01803
219.4	7.99489	8.04872	7.94806
219.2	7.97785	7.98858	8.0223
219	7.96002	7.97558	7.98543
218.8	7.95975	8.0308	7.99376
218.6	8.01663	8.01592	7.98382
218.4	8.01465	8.02822	7.96659
218.2	7.93204	7.93123	7.95693
218	8.02437	7.93708	7.95187
217.8	8.0179	8.01023	7.93613
217.6	7.92731	7.99553	7.97811
217.4	7.95944	7.9948	7.98515
217.2	7.92914	7.97923	7.95956
217	7.91603	7.97932	7.97273
216.8	7.98758	7.98832	8.04109
216.6	7.92117	7.95337	8.04631
216.4	7.97704	7.92712	7.97711
216.2	7.96556	7.96019	7.94866
216	7.95222	7.94499	8.02334
215.8	8.03271	7.92437	7.99575
215.6	8.02171	7.9291	7.91805
215.4	7.9663	7.96759	7.95908
215.2	8.04116	7.97361	7.94638
215	8.05981	7.97527	8.0131
214.8	8.04706	8.03175	7.95098
214.6	7.96835	8.02889	7.95407
214.4	7.99455	7.98074	7.96232
214.2	8.05991	7.9901	8.04295
214	8.04701	7.97766	8.05044
213.8	7.99233	7.99022	7.97023
213.6	7.99291	7.99221	7.91742
213.4	8.02243	7.94072	7.92483
213.2	7.98488	7.93921	7.98467
213	8.00642	7.93879	8.02079
212.8	8.00999	8.01145	7.99114
212.6	8.03907	8.0383	8.03399
212.4	7.97605	8.04016	8.04507
212.2	7.97345	7.95279	7.97296
212	7.97462	7.96403	7.96602
211.8	7.93139	7.93911	7.97005
211.6	7.94472	8.01282	7.90263
211.4	7.97825	8.04373	8.02719
211.2	7.9866	8.0834	7.99073
211	8.00865	7.98871	8.02804
210.8	8.02031	8.0339	8.04192
210.6	8.05056	8.06633	8.06233
210.4	8.0417	8.04632	8.0809
210.2	7.92033	8.06374	7.96811
210	7.96703	8.09893	8.00635
209.8	7.99469	8.15283	8.01335
209.6	7.9963	8.14991	8.02305
209.4	7.97446	8.04392	7.95857
209.2	8.05683	8.06624	7.9893
209	8.02162	7.88921	8.01186
208.8	8.03082	7.94847	7.94843
208.6	8.02651	7.97896	8.0032
208.4	8.03537	8.04723	7.98612
208.2	8.08386	8.05529	8.02559
208	8.09403	8.08765	8.03452
207.8	8.11558	8.10522	7.99088
207.6	7.88113	8.11226	8.03784
207.4	7.94191	8.02066	8.03319
207.2	8.00321	7.93685	8.09002
207	7.96127	7.95764	8.09263
206.8	7.95851	8.02077	7.94436
206.6	7.94833	8.02612	7.96489
206.4	8.0278	7.97227	7.97334
206.2	8.06228	7.97239	7.99819
206	8.08326	8.00437	8.02505
205.8	8.06384	8.03156	7.93248
205.6	8.00708	7.99722	7.97915
205.4	8.02334	8.02588	7.9653
205.2	8.03757	8.04909	8.00043
205	8.04362	7.99698	8.02915
204.8	8.05803	8.05013	8.04274
204.6	8.04729	7.97196	8.07725
204.4	8.05892	8.00048	8.0026
204.2	8.00002	8.02179	8.00278
204	8.05097	7.97971	8.05921
203.8	7.97211	8.02466	8.07412
203.6	7.98559	8.04555	8.00805
203.4	8.01834	8.04261	7.99791
203.2	8.05842	8.1193	8.06158
203	8.07939	7.99612	8.08802
202.8	8.10329	8.03142	8.02449
202.6	7.99044	7.97794	7.99788
202.4	8.02272	8.00815	7.99624
202.2	8.07061	8.0015	7.97239
202	8.09342	8.03006	8.00844
201.8	8.07526	8.03441	8.07818
201.6	7.98201	8.03193	8.02395
201.4	8.03244	8.04725	8.04141
201.2	8.06994	8.06454	7.92843
201	8.04564	8.05384	7.96674
200.8	8.11989	8.10617	8.03963
200.6	8.0242	8.05662	8.06126
200.4	8.05532	8.06739	8.08417
200.2	8.02085	7.99813	8.13833
200	7.9962	7.94327	8.00779
199.8	8.02405	8.0169	7.99604
199.6	8.0569	8.03921	8.03218
199.4	8.11339	8.04939	8.03081
199.2	8.0363	8.04739	8.05116
199	8.02969	8.11416	8.05262
198.8	8.02695	8.07156	8.09433
198.6	7.98583	8.11351	8.02656
198.4	8.02029	8.09976	8.04091
198.2	7.99304	8.02712	8.03723
198	8.00434	8.05274	8.04896
197.8	7.94409	8.01946	8.05824
197.6	8.02146	8.04583	8.08934
197.4	8.04136	8.03079	8.09696
197.2	8.01292	8.02864	7.99292
197	8.00802	8.04925	7.99378
196.8	8.02821	8.05977	8.02369
196.6	8.009	8.03188	8.02509
196.4	7.96886	8.02806	8.00748
196.2	7.95405	8.00103	7.94032
196	7.96475	7.98505	7.96638
195.8	7.93231	7.98982	7.94878
195.6	7.91596	7.93453	7.93016
195.4	7.93885	7.92929	7.99335
195.2	7.90294	7.92934	7.93349
195	7.9417	7.88885	7.94054
194.8	7.96546	7.8827	7.91849
194.6	7.91612	7.93931	7.91804
194.4	7.87915	7.88309	7.9005
194.2	7.95584	7.9041	7.92814
194	7.87534	7.87337	7.95431
193.8	7.77828	7.93575	7.93809
193.6	7.96087	7.9405	7.8595
193.4	7.93565	7.95735	7.74075
193.2	7.94369	7.90017	7.89929
193	7.89876	7.93308	7.85765
192.8	7.96071	8.00046	7.93127
192.6	7.89258	7.84536	7.97006
192.4	7.92446	7.94536	7.96376
192.2	7.92454	7.93426	7.93965
192	7.92449	7.96257	7.92621
191.8	7.89437	7.94588	7.91595
191.6	7.96969	7.89608	7.85611
191.4	7.99347	7.9532	7.92498
191.2	8.00825	7.89928	7.96186
191	7.92423	7.97853	7.96021
190.8	7.97364	7.91472	7.96451
190.6	7.94285	7.93143	7.93415
190.4	7.94213	7.90292	7.91683
190.2	7.92166	7.9271	7.94951
190	7.95293	7.90672	7.90562
Count
Wavelength	Repeat
	0	1	2
260	20000	20000	20000
259.8	20000	20000	20000
259.6	20000	20000	20000
259.4	20000	20000	20000
259.2	20000	20000	20000
259	20000	20000	20000
258.8	20000	20000	20000
258.6	20000	20000	20000
258.4	20000	20000	20000
258.2	20000	20000	20000
258	20000	20000	20000
257.8	20000	20000	20000
257.6	20000	20000	20000
257.4	20000	20000	20000
257.2	20000	20000	20000
257	20000	20000	20000
256.8	20000	20000	20000
256.6	20000	20000	20000
256.4	20000	20000	20000
256.2	20000	20000	20000
256	20000	20000	20000
255.8	20000	20000	20000
255.6	20000	20000	20000
255.4	20000	20000	20000
255.2	20000	20000	20000
255	20000	20000	20000
254.8	20000	20000	20000
254.6	20000	20000	20000
254.4	20000	20000	20000
254.2	20000	20000	20000
254	20000	20000	20000
253.8	20000	20000	20000
253.6	20000	20000	20000
253.4	20000	20000	20000
253.2	20000	20000	20000
253	20000	20000	20000
252.8	20000	20000	20000
252.6	20000	20000	20000
252.4	20000	20000	20000
252.2	20000	20000	20000
252	20000	20000	20000
251.8	20000	20000	20000
251.6	20000	20000	20000
251.4	20000	20000	20000
251.2	20000	20000	20000
251	20000	20000	20000
250.8	20000	20000	20000
250.6	20000	20000	20000
250.4	20000	20000	20000
250.2	20000	20000	20000
250	20000	20000	20000
249.8	20000	20000	20000
249.6	20000	20000	20000
249.4	20000	20000	20000
249.2	20000	20000	20000
249	20000	20000	20000
248.8	20000	20000	20000
248.6	20000	20000	20000
248.4	20000	20000	20000
248.2	20000	20000	20000
248	20000	20000	20000
247.8	20000	20000	20000
247.6	20000	20000	20000
247.4	20000	20000	20000
247.2	20000	20000	20000
247	20000	20000	20000
246.8	20000	20000	20000
246.6	20000	20000	20000
246.4	20000	20000	20000
246.2	20000	20000	20000
246	20000	20000	20000
245.8	20000	20000	20000
245.6	20000	20000	20000
245.4	20000	20000	20000
245.2	20000	20000	20000
245	20000	20000	20000
244.8	20000	20000	20000
244.6	20000	20000	20000
244.4	20000	20000	20000
244.2	20000	20000	20000
244	20000	20000	20000
243.8	20000	20000	20000
243.6	20000	20000	20000
243.4	20000	20000	20000
243.2	20000	20000	20000
243	20000	20000	20000
242.8	20000	20000	20000
242.6	20000	20000	20000
242.4	20000	20000	20000
242.2	20000	20000	20000
242	20000	20000	20000
241.8	20000	20000	20000
241.6	20000	20000	20000
241.4	20000	20000	20000
241.2	20000	20000	20000
241	20000	20000	20000
240.8	20000	20000	20000
240.6	20000	20000	20000
240.4	20000	20000	20000
240.2	20000	20000	20000
240	20000	20000	20000
239.8	20000	20000	20000
239.6	20000	20000	20000
239.4	20000	20000	20000
239.2	20000	20000	20000
239	20000	20000	20000
238.8	20000	20000	20000
238.6	20000	20000	20000
238.4	20000	20000	20000
238.2	20000	20000	20000
238	20000	20000	20000
237.8	20000	20000	20000
237.6	20000	20000	20000
237.4	20000	20000	20000
237.2	20000	20000	20000
237	20000	20000	20000
236.8	20000	20000	20000
236.6	20000	20000	20000
236.4	20000	20000	20000
236.2	20000	20000	20000
236	20000	20000	20000
235.8	20000	20000	20000
235.6	20000	20000	20000
235.4	20000	20000	20000
235.2	20000	20000	20000
235	20000	20000	20000
234.8	20000	20000	20000
234.6	20000	20000	20000
234.4	20000	20000	20000
234.2	20000	20000	20000
234	20000	20000	20000
233.8	20000	20000	20000
233.6	20000	20000	20000
233.4	20000	20000	20000
233.2	20000	20000	20000
233	20000	20000	20000
232.8	20000	20000	20000
232.6	20000	20000	20000
232.4	20000	20000	20000
232.2	20000	20000	20000
232	20000	20000	20000
231.8	20000	20000	20000
231.6	20000	20000	20000
231.4	20000	20000	20000
231.2	20000	20000	20000
231	20000	20000	20000
230.8	20000	20000	20000
230.6	20000	20000	20000
230.4	20000	20000	20000
230.2	20000	20000	20000
230	20000	20000	20000
229.8	20000	20000	20000
229.6	20000	20000	20000
229.4	20000	20000	20000
229.2	20000	20000	20000
229	20000	20000	20000
228.8	20000	20000	20000
228.6	20000	20000	20000
228.4	20000	20000	20000
228.2	20000	20000	20000
228	20000	20000	20000
227.8	20000	20000	20000
227.6	20000	20000	20000
227.4	20000	20000	20000
227.2	20000	20000	20000
227	20000	20000	20000
226.8	20000	20000	20000
226.6	20000	20000	20000
226.4	20000	20000	20000
226.2	20000	20000	20000
226	20000	20000	20000
225.8	20000	20000	20000
225.6	20000	20000	20000
225.4	20000	20000	20000
225.2	20000	20000	20000
225	20000	20000	20000
224.8	20000	20000	20000
224.6	20000	20000	20000
224.4	20000	20000	20000
224.2	20000	20000	20000
224	20000	20000	20000
223.8	20000	20000	20000
223.6	20000	20000	20000
223.4	20000	20000	20000
223.2	20000	20000	20000
223	20000	20000	20000
222.8	20000	20000	20000
222.6	20000	20000	20000
222.4	20000	20000	20000
222.2	20000	20000	20000
222	20000	20000	20000
221.8	20000	20000	20000
221.6	20000	20000	20000
221.4	20000	20000	20000
221.2	20000	20000	20000
221	20000	20000	20000
220.8	20000	20000	20000
220.6	20000	20000	20000
220.4	20000	20000	20000
220.2	20000	20000	20000
220	20000	20000	20000
219.8	20000	20000	20000
219.6	20000	20000	20000
219.4	20000	20000	20000
219.2	20000	20000	20000
219	20000	20000	20000
218.8	20000	20000	20000
218.6	20000	20000	20000
218.4	20000	20000	20000
218.2	20000	20000	20000
218	20000	20000	20000
217.8	20000	20000	20000
217.6	20000	20000	20000
217.4	20000	20000	20000
217.2	20000	20000	20000
217	20000	20000	20000
216.8	20000	20000	20000
216.6	20000	20000	20000
216.4	20000	20000	20000
216.2	20000	20000	20000
216	20000	20000	20000
215.8	20000	20000	20000
215.6	20000	20000	20000
215.4	20000	20000	20000
215.2	20000	20000	20000
215	20000	20000	20000
214.8	20000	20000	20000
214.6	20000	20000	20000
214.4	20000	20000	20000
214.2	20000	20000	20000
214	20000	20000	20000
213.8	20000	20000	20000
213.6	20000	20000	20000
213.4	20000	20000	20000
213.2	20000	20000	20000
213	20000	20000	20000
212.8	20000	20000	20000
212.6	20000	20000	20000
212.4	20000	20000	20000
212.2	20000	20000	20000
212	20000	20000	20000
211.8	20000	20000	20000
211.6	20000	20000	20000
211.4	20000	20000	20000
211.2	20000	20000	20000
211	20000	20000	20000
210.8	20000	20000	20000
210.6	20000	20000	20000
210.4	20000	20000	20000
210.2	20000	20000	20000
210	20000	20000	20000
209.8	20000	20000	20000
209.6	20000	20000	20000
209.4	20000	20000	20000
209.2	20000	20000	20000
209	20000	20000	20000
208.8	20000	20000	20000
208.6	20000	20000	20000
208.4	20000	20000	20000
208.2	20000	20000	20000
208	20000	20000	20000
207.8	20000	20000	20000
207.6	20000	20000	20000
207.4	20000	20000	20000
207.2	20000	20000	20000
207	20000	20000	20000
206.8	20000	20000	20000
206.6	20000	20000	20000
206.4	20000	20000	20000
206.2	20000	20000	20000
206	20000	20000	20000
205.8	20000	20000	20000
205.6	20000	20000	20000
205.4	20000	20000	20000
205.2	20000	20000	20000
205	20000	20000	20000
204.8	20000	20000	20000
204.6	20000	20000	20000
204.4	20000	20000	20000
204.2	20000	20000	20000
204	20000	20000	20000
203.8	20000	20000	20000
203.6	20000	20000	20000
203.4	20000	20000	20000
203.2	20000	20000	20000
203	20000	20000	20000
202.8	20000	20000	20000
202.6	20000	20000	20000
202.4	20000	20000	20000
202.2	20000	20000	20000
202	20000	20000	20000
201.8	20000	20000	20000
201.6	20000	20000	20000
201.4	20000	20000	20000
201.2	20000	20000	20000
201	20000	20000	20000
200.8	20000	20000	20000
200.6	20000	20000	20000
200.4	20000	20000	20000
200.2	20000	20000	20000
200	20000	20000	20000
199.8	20000	20000	20000
199.6	20000	20000	20000
199.4	20000	20000	20000
199.2	20000	20000	20000
199	20000	20000	20000
198.8	20000	20000	20000
198.6	20000	20000	20000
198.4	20000	20000	20000
198.2	20000	20000	20000
198	20000	20000	20000
197.8	20000	20000	20000
197.6	20000	20000	20000
197.4	20000	20000	20000
197.2	20000	20000	20000
197	20000	20000	20000
196.8	20000	20000	20000
196.6	20000	20000	20000
196.4	20000	20000	20000
196.2	20000	20000	20000
196	20000	20000	20000
195.8	20000	20000	20000
195.6	20000	20000	20000
195.4	20000	20000	20000
195.2	20000	20000	20000
195	20000	20000	20000
194.8	20000	20000	20000
194.6	20000	20000	20000
194.4	20000	20000	20000
194.2	20000	20000	20000
194	20000	20000	20000
193.8	20000	20000	20000
193.6	20000	20000	20000
193.4	20000	20000	20000
193.2	20000	20000	20000
193	20000	20000	20000
192.8	20000	20000	20000
192.6	20000	20000	20000
192.4	20000	20000	20000
192.2	20000	20000	20000
192	20000	20000	20000
191.8	20000	20000	20000
191.6	20000	20000	20000
191.4	20000	20000	20000
191.2	20000	20000	20000
191	20000	20000	20000
190.8	20000	20000	20000
190.6	20000	20000	20000
190.4	20000	20000	20000
190.2	20000	20000	20000
190	20000	20000	20000
SE
Wavelength	Repeat
	0	1	2
260	0.114933	0.119212	0.108078
259.8	0.133945	0.120647	0.122943
259.6	0.13087	0.12161	0.124359
259.4	0.10584	0.12835	0.123741
259.2	0.131889	0.120592	0.0931855
259	0.126815	0.131849	0.13638
258.8	0.12215	0.130236	0.111154
258.6	0.104688	0.116192	0.115819
258.4	0.115446	0.127861	0.11281
258.2	0.117382	0.135611	0.10873
258	0.128074	0.108367	0.117453
257.8	0.120601	0.128744	0.119362
257.6	0.114678	0.123766	0.120867
257.4	0.118083	0.118894	0.101628
257.2	0.119356	0.122367	0.117827
257	0.114705	0.109356	0.116618
256.8	0.107399	0.106716	0.135097
256.6	0.112116	0.110234	0.127574
256.4	0.126592	0.116917	0.121649
256.2	0.112713	0.123722	0.114638
256	0.122057	0.105675	0.100792
255.8	0.124922	0.133438	0.109932
255.6	0.127607	0.118603	0.0980213
255.4	0.12924	0.10341	0.136593
255.2	0.103971	0.129681	0.126573
255	0.134205	0.126397	0.113268
254.8	0.107486	0.104333	0.0975904
254.6	0.116628	0.116998	0.112883
254.4	0.11508	0.106727	0.11192
254.2	0.127062	0.116907	0.123438
254	0.117257	0.111183	0.126759
253.8	0.104323	0.115631	0.120782
253.6	0.120791	0.110338	0.123523
253.4	0.118524	0.106137	0.132296
253.2	0.108853	0.1159	0.115239
253	0.108305	0.121003	0.116204
252.8	0.115013	0.114988	0.104381
252.6	0.121729	0.112965	0.115234
252.4	0.122322	0.104612	0.123109
252.2	0.117433	0.123772	0.114146
252	0.136777	0.127919	0.11171
251.8	0.112508	0.125593	0.116383
251.6	0.107021	0.118141	0.119691
251.4	0.122516	0.124935	0.126682
251.2	0.108708	0.114615	0.111161
251	0.123531	0.109684	0.114944
250.8	0.123885	0.109507	0.112759
250.6	0.109155	0.120003	0.116986
250.4	0.119633	0.113302	0.109987
250.2	0.110157	0.138386	0.108649
250	0.12108	0.102629	0.123882
249.8	0.135395	0.107343	0.116453
249.6	0.118954	0.119816	0.110185
249.4	0.11263	0.112185	0.106555
249.2	0.11765	0.123885	0.113654
249	0.100789	0.110951	0.114402
248.8	0.114911	0.106872	0.13272
248.6	0.11468	0.119496	0.114691
248.4	0.111058	0.119721	0.112505
248.2	0.0983941	0.106429	0.107581
248	0.10799	0.12839	0.123166
247.8	0.133378	0.111474	0.120881
247.6	0.116792	0.120909	0.120732
247.4	0.113681	0.101752	0.111399
247.2	0.118498	0.126769	0.120887
247	0.107639	0.114125	0.111195
246.8	0.108265	0.126193	0.11333
246.6	0.137599	0.114263	0.107436
246.4	0.124961	0.107291	0.123266
246.2	0.114639	0.102679	0.126266
246	0.120142	0.118544	0.117302
245.8	0.100429	0.111126	0.123851
245.6	0.12238	0.117665	0.104858
245.4	0.1171	0.100278	0.11983
245.2	0.102159	0.107883	0.105739
245	0.113302	0.117917	0.106494
244.8	0.114291	0.119928	0.105618
244.6	0.110653	0.11654	0.113186
244.4	0.121121	0.108747	0.109774
244.2	0.117847	0.124167	0.118941
244	0.107532	0.108204	0.12141
243.8	0.113758	0.112333	0.11703
243.6	0.0967173	0.106493	0.112
243.4	0.0978133	0.126969	0.121206
243.2	0.108583	0.114817	0.104982
243	0.109435	0.109482	0.11102
242.8	0.0988658	0.11674	0.119608
242.6	0.126371	0.105426	0.114395
242.4	0.114904	0.0855473	0.115422
242.2	0.105557	0.129294	0.11786
242	0.104047	0.111706	0.11233
241.8	0.107704	0.117852	0.115739
241.6	0.111893	0.11745	0.103497
241.4	0.113162	0.118107	0.100534
241.2	0.0990356	0.115637	0.115273
241	0.101392	0.142409	0.121595
240.8	0.117752	0.133008	0.119642
240.6	0.107916	0.107572	0.120709
240.4	0.114434	0.112768	0.0970053
240.2	0.127368	0.104944	0.121087
240	0.116949	0.110395	0.117786
239.8	0.126587	0.113346	0.114651
239.6	0.113639	0.113491	0.124495
239.4	0.117675	0.128218	0.120021
239.2	0.111088	0.111463	0.106097
239	0.120721	0.122879	0.120533
238.8	0.110366	0.119262	0.117449
238.6	0.11981	0.117655	0.115583
238.4	0.113337	0.11336	0.110375
238.2	0.100984	0.112614	0.118192
238	0.106898	0.108413	0.122483
237.8	0.11672	0.122056	0.121763
237.6	0.108919	0.115187	0.108354
237.4	0.102267	0.118778	0.1013
237.2	0.121102	0.116226	0.114088
237	0.103569	0.102651	0.111352
236.8	0.13369	0.122085	0.11672
236.6	0.123294	0.11235	0.119871
236.4	0.0988172	0.106888	0.117471
236.2	0.109079	0.108448	0.112652
236	0.115665	0.107331	0.106374
235.8	0.128099	0.108884	0.109024
235.6	0.124373	0.109484	0.111761
235.4	0.111314	0.105961	0.127604
235.2	0.123975	0.104472	0.106529
235	0.110046	0.123546	0.113505
234.8	0.118874	0.120939	0.133444
234.6	0.117707	0.119588	0.118488
234.4	0.124843	0.127267	0.122057
234.2	0.11787	0.122089	0.116197
234	0.121371	0.107485	0.107657
233.8	0.112708	0.123816	0.120377
233.6	0.126228	0.117904	0.132892
233.4	0.126582	0.124317	0.112267
233.2	0.11706	0.123189	0.12028
233	0.128925	0.120958	0.113443
232.8	0.1097	0.142413	0.140758
232.6	0.122838	0.122255	0.119623
232.4	0.128595	0.114232	0.115089
232.2	0.118578	0.144832	0.108913
232	0.114415	0.116019	0.112375
231.8	0.115764	0.126499	0.115841
231.6	0.106688	0.111878	0.13629
231.4	0.114178	0.12223	0.107404
231.2	0.120224	0.108223	0.105625
231	0.10948	0.114094	0.114092
230.8	0.133036	0.116426	0.111564
230.6	0.120432	0.126816	0.121034
230.4	0.107799	0.1198	0.124316
230.2	0.126565	0.121101	0.127933
230	0.124404	0.116941	0.114818
229.8	0.112475	0.120001	0.123666
229.6	0.123102	0.12917	0.143043
229.4	0.11872	0.128196	0.121591
229.2	0.124828	0.121826	0.12702
229	0.124767	0.105979	0.129799
228.8	0.131401	0.146305	0.114664
228.6	0.122548	0.119162	0.124894
228.4	0.13161	0.113289	0.121863
228.2	0.127533	0.119009	0.129047
228	0.129932	0.133026	0.130565
227.8	0.111216	0.127008	0.121396
227.6	0.115755	0.119918	0.126919
227.4	0.112473	0.117589	0.146768
227.2	0.118427	0.137465	0.134146
227	0.12951	0.122736	0.131228
226.8	0.122319	0.131778	0.119774
226.6	0.141934	0.111307	0.117358
226.4	0.120577	0.120425	0.113117
226.2	0.125555	0.124504	0.119099
226	0.131782	0.132399	0.121198
225.8	0.118678	0.11509	0.138827
225.6	0.120725	0.137124	0.130431
225.4	0.132916	0.12868	0.136831
225.2	0.127043	0.128547	0.129957
225	0.139548	0.127737	0.116079
224.8	0.123576	0.128331	0.124
224.6	0.127646	0.121809	0.125579
224.4	0.121604	0.125873	0.120842
224.2	0.127278	0.118372	0.129456
224	0.121893	0.135143	0.131247
223.8	0.116743	0.13677	0.123343
223.6	0.112121	0.130946	0.113975
223.4	0.129011	0.133171	0.130942
223.2	0.129829	0.117816	0.123841
223	0.123688	0.124873	0.138652
222.8	0.134022	0.125368	0.123338
222.6	0.12647	0.134524	0.132414
222.4	0.130922	0.123353	0.134412
222.2	0.134017	0.131759	0.133611
222	0.131621	0.119057	0.135233
221.8	0.125922	0.128886	0.133082
221.6	0.115551	0.137146	0.126409
221.4	0.135792	0.135146	0.136273
221.2	0.138734	0.131127	0.15405
221	0.111031	0.148357	0.134597
220.8	0.142108	0.13917	0.135852
220.6	0.133684	0.120803	0.133838
220.4	0.142718	0.134537	0.121888
220.2	0.115036	0.148528	0.136985
220	0.138505	0.132762	0.132835
219.8	0.15456	0.126352	0.11773
[truncated: 509 more rows]

## Sheet: Step 2 SOI_point15_202118
ProDataCSV
Title:	Thu	Nov	18	15:18:28	2021
Remarks:
#User:	gac-LBR
#Date:	2021-11-18
#HV	(CDDC	channel):	0	v
#Time	per	point:	0.5	s
#Description:	Sample	1
#Concentration:	0	M
#Pathlength:	10	mm
#Temperature:	24.31	C
Last	Modified:	Thu	Nov	18	16:26:34	2021	by	unknown.
Options:
Available	Dimensions:	2
Wavelength	Wavelength:	190nm	-	260nm	Step	Size:	0.2nm	Bandwidth:	1nm
Repeat	3	repeats	in	set.	#NAME?	option	selected
Available	Properties:	7
CircularDichroism
HV
Absorbance
Voltage
Count	Time-per-point:	0.5s	(25us	x	20000)
SE	SE
Temperature
Data:
CircularDichroism							Adjust the conc 0.15mg/ml in uM (7.63) and number of AA (183)
Wavelength	Repeat						ellipticity (θ)(deg cm2dmol-1)
nm	0	1	2	SOI average	PBS average	SOI-PBS	θ (deg*cm^2*dmol^-1)
260	-0.191982	-0.449241	-0.215343	-0.285522	-0.684995	0.399473	286.096
259.8	-0.38987	-0.384563	-0.367157	-0.38053	-0.604617	0.224087	160.487
259.6	-0.179447	-0.261138	-0.539582	-0.326722	-0.714449	0.387727	277.684
259.4	-0.357094	-0.484871	-0.313378	-0.385114	-0.746645	0.36153	258.922
259.2	-0.438391	-0.233667	-0.440253	-0.37077	-0.747954	0.377184	270.133
259	-0.351451	-0.526466	-0.16282	-0.346912	-0.732098	0.385186	275.864
258.8	-0.235927	-0.294026	-0.234064	-0.254672	-0.662489	0.407817	292.072
258.6	-0.103546	-0.208477	-0.520996	-0.277673	-0.685765	0.408092	292.269
258.4	-0.462918	-0.139592	-0.320915	-0.307808	-0.572998	0.26519	189.925
258.2	-0.400914	-0.226259	-0.0708334	-0.232669	-0.727711	0.495042	354.541
258	-0.429829	-0.412025	-0.261012	-0.367622	-0.647137	0.279515	200.184
257.8	-0.412994	-0.148124	-0.347868	-0.302995	-0.5542	0.251205	179.909
257.6	-0.265761	-0.505443	-0.215044	-0.328749	-0.74004	0.411291	294.56
257.4	-0.232958	-0.336168	-0.0178929	-0.195673	-0.540123	0.34445	246.689
257.2	-0.415969	-0.452841	-0.614556	-0.494455	-0.791055	0.2966	212.42
257	-0.271263	-0.530335	-0.312488	-0.371362	-0.620986	0.249624	178.776
256.8	-0.183813	-0.517385	-0.137474	-0.279557	-0.614624	0.335067	239.969
256.6	-0.400951	-0.000104428	-0.238098	-0.213051	-0.547824	0.334773	239.759
256.4	-0.274404	-0.342321	-0.24834	-0.288355	-0.692203	0.403848	289.229
256.2	-0.33257	-0.400223	-0.241691	-0.324828	-0.64244	0.317612	227.468
256	-0.38985	-0.382881	-0.324968	-0.3659	-0.697784	0.331884	237.69
255.8	-0.359812	-0.350539	-0.224832	-0.311728	-0.749705	0.437978	313.672
255.6	-0.315117	-0.39794	-0.00383322	-0.238963	-0.613227	0.374264	268.041
255.4	-0.185327	-0.390276	-0.476227	-0.35061	-0.636105	0.285495	204.467
255.2	-0.327646	-0.0602957	-0.230232	-0.206058	-0.591034	0.384976	275.713
255	-0.297572	-0.188549	-0.340365	-0.275495	-0.470654	0.195159	139.769
254.8	-0.36901	-0.272009	-0.231358	-0.290792	-0.458073	0.16728	119.803
254.6	-0.356395	-0.258872	-0.0756273	-0.230298	-0.599818	0.36952	264.644
254.4	-0.221217	-0.211076	-0.153834	-0.195376	-0.539217	0.343841	246.254
254.2	-0.371777	-0.352567	-0.387236	-0.370527	-0.620383	0.249856	178.943
254	-0.242565	-0.291136	-0.453934	-0.329212	-0.541071	0.21186	151.73
253.8	-0.279009	-0.338854	-0.124283	-0.247382	-0.566565	0.319183	228.593
253.6	-0.209675	-0.438497	-0.0715414	-0.239904	-0.577393	0.337489	241.704
253.4	-0.377984	-0.211866	-0.152911	-0.247587	-0.627113	0.379526	271.81
253.2	-0.231967	-0.351	-0.0749666	-0.219311	-0.547795	0.328484	235.255
253	-0.276482	-0.112649	-0.31156	-0.233564	-0.408475	0.174911	125.269
252.8	-0.0569927	-0.149133	-0.240207	-0.148778	-0.457397	0.308619	221.028
252.6	-0.381424	-0.373106	-0.263188	-0.339239	-0.513899	0.17466	125.088
252.4	-0.297727	-0.225788	-0.174067	-0.232527	-0.678769	0.446241	319.591
252.2	-0.497704	-0.355849	-0.235526	-0.363026	-0.508381	0.145354	104.1
252	-0.0568541	-0.181145	-0.424506	-0.220835	-0.473398	0.252563	180.881
251.8	-0.138488	-0.0577354	-0.417948	-0.204724	-0.552025	0.347301	248.731
251.6	-0.478292	-0.302876	-0.161684	-0.314284	-0.539608	0.225324	161.373
251.4	-0.395157	-0.403102	-0.299583	-0.365947	-0.489412	0.123464	88.4231
251.2	-0.457983	-0.383995	-0.49793	-0.446636	-0.507019	0.060383	43.2453
251	-0.0789775	-0.314698	-0.158765	-0.184147	-0.474606	0.290459	208.022
250.8	-0.2558	-0.267385	-0.642979	-0.388721	-0.546838	0.158117	113.241
250.6	-0.292001	-0.334697	-0.205003	-0.277234	-0.561531	0.284297	203.609
250.4	-0.262121	-0.0451601	-0.278149	-0.195143	-0.612996	0.417853	299.259
250.2	-0.139993	-0.296044	-0.41337	-0.283136	-0.360293	0.0771577	55.2591
250	-0.432672	-0.433436	-0.332503	-0.399537	-0.433738	0.034201	24.4942
249.8	-0.397087	-0.085757	-0.433034	-0.305293	-0.622339	0.317046	227.063
249.6	-0.439236	-0.459266	-0.3985	-0.432334	-0.329731	-0.102603	-73.4826
249.4	-0.433675	-0.299637	-0.456955	-0.396756	-0.452536	0.0557807	39.9492
249.2	-0.54362	-0.406058	-0.313974	-0.421217	-0.472347	0.0511297	36.6182
249	-0.482764	-0.520622	-0.608809	-0.537398	-0.475557	-0.061841	-44.2895
248.8	-0.411324	-0.455379	-0.37345	-0.413384	-0.311632	-0.101752	-72.8734
248.6	-0.246368	-0.392806	-0.331282	-0.323485	-0.41173	0.0882447	63.1994
248.4	-0.389118	-0.474108	-0.65265	-0.505292	-0.693284	0.187992	134.637
248.2	-0.570486	-0.545091	-0.661974	-0.592517	-0.449042	-0.143475	-102.754
248	-0.468519	-0.441149	-0.43656	-0.448743	-0.461217	0.0124743	8.93391
247.8	-0.448252	-0.530607	-0.520079	-0.499646	-0.376765	-0.122881	-88.0056
247.6	-0.55645	-0.948559	-0.609609	-0.704873	-0.429062	-0.275811	-197.531
247.4	-0.665483	-0.542592	-0.476628	-0.561568	-0.45298	-0.108588	-77.7689
247.2	-0.829904	-0.701522	-0.510249	-0.680558	-0.431466	-0.249092	-178.396
247	-0.602672	-0.734352	-0.668207	-0.66841	-0.479312	-0.189099	-135.429
246.8	-0.661053	-0.772273	-0.599487	-0.677604	-0.463703	-0.213901	-153.192
246.6	-0.903471	-0.704941	-0.849833	-0.819415	-0.304431	-0.514984	-368.823
246.4	-0.843218	-0.877947	-0.793607	-0.838257	-0.467491	-0.370766	-265.537
246.2	-0.665213	-0.613918	-0.766406	-0.681846	-0.454445	-0.227401	-162.861
246	-0.968281	-0.864456	-0.757586	-0.863441	-0.420924	-0.442517	-316.923
245.8	-0.929901	-0.629104	-0.876346	-0.811784	-0.278356	-0.533428	-382.032
245.6	-0.831063	-1.11847	-0.734562	-0.894698	-0.35722	-0.537479	-384.933
245.4	-0.908132	-1.07327	-0.994349	-0.991917	-0.322339	-0.669578	-479.541
245.2	-1.10752	-0.97203	-1.07528	-1.05161	-0.450835	-0.600775	-430.265
245	-1.17497	-0.973943	-1.08883	-1.07925	-0.302657	-0.776591	-556.182
244.8	-1.25895	-1.16393	-1.11872	-1.18053	-0.367012	-0.813521	-582.631
244.6	-1.33183	-1.23159	-1.19639	-1.25327	-0.341272	-0.911998	-653.158
244.4	-1.37704	-1.3201	-1.48057	-1.39257	-0.240177	-1.15239	-825.325
244.2	-1.39354	-1.32409	-1.61254	-1.44339	-0.269617	-1.17377	-840.637
244	-1.4944	-1.36829	-1.43409	-1.43226	-0.377749	-1.05451	-755.224
243.8	-1.48832	-1.62814	-1.38138	-1.49928	-0.341411	-1.15787	-829.247
243.6	-1.76406	-1.50548	-1.45365	-1.5744	-0.316551	-1.25785	-900.849
243.4	-1.81282	-1.62325	-1.62319	-1.68642	-0.361445	-1.32498	-948.926
243.2	-1.86578	-1.93987	-1.68646	-1.8307	-0.245257	-1.58545	-1135.47
243	-1.84558	-1.76606	-1.70831	-1.77332	-0.311991	-1.46133	-1046.58
242.8	-1.98036	-2.17145	-1.81781	-1.98987	-0.351982	-1.63789	-1173.03
242.6	-2.1405	-1.86351	-2.09013	-2.03138	-0.342394	-1.68899	-1209.62
242.4	-2.24468	-2.33919	-2.11227	-2.23205	-0.283623	-1.94842	-1395.43
242.2	-2.38112	-2.50047	-2.33837	-2.40665	-0.336819	-2.06983	-1482.38
242	-2.51467	-2.73981	-2.65207	-2.63552	-0.281433	-2.35408	-1685.96
241.8	-2.45381	-2.39887	-2.51796	-2.45688	-0.312753	-2.14413	-1535.59
241.6	-2.63524	-2.43359	-2.57932	-2.54938	-0.237624	-2.31176	-1655.64
241.4	-2.69547	-2.75	-2.67317	-2.70621	-0.294113	-2.4121	-1727.51
241.2	-3.10338	-2.94553	-2.99623	-3.01505	-0.25826	-2.75679	-1974.37
241	-3.15121	-3.26949	-3.16069	-3.1938	-0.211263	-2.98253	-2136.04
240.8	-3.19228	-3.25987	-3.25123	-3.23446	-0.257106	-2.97735	-2132.33
240.6	-3.39149	-3.47214	-3.24914	-3.37092	-0.284901	-3.08602	-2210.16
240.4	-3.33743	-3.59364	-3.55337	-3.49481	-0.291598	-3.20322	-2294.09
240.2	-3.72402	-3.78134	-3.76443	-3.7566	-0.184126	-3.57247	-2558.54
240	-3.86263	-3.81665	-3.63029	-3.76986	-0.3345	-3.43536	-2460.35
239.8	-3.95092	-4.12252	-4.20785	-4.09376	-0.203521	-3.89024	-2786.13
239.6	-4.20623	-4.33297	-4.24156	-4.26025	-0.431147	-3.82911	-2742.34
239.4	-4.38943	-4.45674	-4.20876	-4.35164	-0.18	-4.17164	-2987.66
239.2	-4.34316	-4.42404	-4.64527	-4.47082	-0.251748	-4.21908	-3021.63
239	-4.86177	-4.42425	-4.88922	-4.72508	-0.256994	-4.46809	-3199.97
238.8	-4.81866	-4.94687	-4.76171	-4.84241	-0.186149	-4.65626	-3334.74
238.6	-5.09607	-5.19307	-4.99888	-5.09601	-0.34595	-4.75006	-3401.91
238.4	-5.43382	-5.19002	-5.37855	-5.33413	-0.193844	-5.14029	-3681.39
238.2	-5.46477	-5.50481	-5.73851	-5.56936	-0.247055	-5.32231	-3811.75
238	-5.53357	-5.88525	-5.8177	-5.74551	-0.281512	-5.46399	-3913.22
237.8	-5.80467	-6.11468	-6.07257	-5.99731	-0.171624	-5.82568	-4172.26
237.6	-5.88766	-6.50855	-6.08867	-6.16163	-0.191124	-5.9705	-4275.98
237.4	-6.44647	-6.52374	-6.51996	-6.49672	-0.258931	-6.23779	-4467.4
237.2	-6.72733	-6.89933	-6.79194	-6.8062	-0.268396	-6.5378	-4682.27
237	-6.84543	-6.9224	-7.16472	-6.97752	-0.221716	-6.7558	-4838.39
236.8	-7.17252	-7.16014	-6.88887	-7.07384	-0.156572	-6.91727	-4954.04
236.6	-7.32755	-7.21108	-7.38809	-7.30891	-0.275903	-7.033	-5036.92
236.4	-7.781	-7.77271	-7.80396	-7.78589	-0.181493	-7.6044	-5446.14
236.2	-8.05273	-8.10279	-8.03774	-8.06442	-0.200404	-7.86402	-5632.08
236	-8.14521	-8.37765	-8.14924	-8.22403	-0.221481	-8.00255	-5731.3
235.8	-8.70365	-8.44597	-8.36347	-8.50436	-0.139833	-8.36453	-5990.54
235.6	-8.46645	-8.62953	-8.77071	-8.62223	-0.206906	-8.41532	-6026.92
235.4	-8.82582	-9.10597	-9.15047	-9.02742	-0.0873262	-8.94009	-6402.75
235.2	-9.30939	-9.05273	-9.22216	-9.19476	-0.290318	-8.90444	-6377.22
235	-9.57498	-9.50806	-9.73137	-9.6048	-0.23146	-9.37334	-6713.04
234.8	-9.82281	-9.95124	-10.175	-9.98302	-0.309845	-9.67317	-6927.77
234.6	-9.99843	-10.2016	-10.3419	-10.1806	-0.18885	-9.99179	-7155.96
234.4	-10.6086	-10.3548	-10.4552	-10.4729	-0.244935	-10.2279	-7325.08
234.2	-10.5609	-10.8913	-10.6554	-10.7025	-0.257632	-10.4449	-7480.47
234	-10.9844	-11.1813	-11.1862	-11.1173	-0.170265	-10.947	-7840.09
233.8	-11.0459	-11.4629	-11.3742	-11.2943	-0.282089	-11.0122	-7886.79
233.6	-11.7158	-11.8693	-11.5187	-11.7013	-0.183236	-11.518	-8249.02
233.4	-11.7015	-11.7924	-11.82	-11.7713	0.000380933	-11.7717	-8430.68
233.2	-12.032	-12.3924	-12.0903	-12.1716	-0.23623	-11.9353	-8547.89
233	-12.0726	-12.4205	-12.8235	-12.4389	-0.00726437	-12.4316	-8903.31
232.8	-12.6035	-12.9729	-12.5894	-12.7219	-0.140413	-12.5815	-9010.68
232.6	-12.7581	-13.1921	-13.0458	-12.9987	-0.24408	-12.7546	-9134.63
232.4	-13.1954	-13.5168	-13.4775	-13.3966	-0.158106	-13.2385	-9481.17
232.2	-13.5928	-13.6654	-13.8771	-13.7118	-0.163086	-13.5487	-9703.34
232	-14.0582	-14.0134	-14.0417	-14.0378	-0.100902	-13.9369	-9981.35
231.8	-14.3932	-14.3543	-14.2129	-14.3201	-0.0681277	-14.252	-10207.1
231.6	-14.6689	-14.7975	-14.5339	-14.6668	-0.0918407	-14.5749	-10438.3
231.4	-15.3111	-15.0044	-15.1798	-15.1651	-0.141471	-15.0236	-10759.7
231.2	-15.3249	-15.7628	-15.4579	-15.5152	-0.216209	-15.299	-10956.9
231	-15.9305	-16.1233	-16.0291	-16.0276	0.0104152	-16.038	-11486.2
230.8	-16.3595	-16.5446	-16.4367	-16.4469	-0.142487	-16.3044	-11677
230.6	-16.778	-16.9109	-17.0237	-16.9042	-0.01919	-16.885	-12092.8
230.4	-17.2465	-17.5778	-17.1531	-17.3258	-0.0761039	-17.2497	-12353.9
230.2	-18.2624	-17.55	-17.7407	-17.851	-0.124895	-17.7261	-12695.2
230	-17.8569	-18.1844	-18.2585	-18.0999	-0.159614	-17.9403	-12848.6
229.8	-18.4504	-18.9297	-18.7658	-18.7153	-0.213815	-18.5015	-13250.5
229.6	-19.3104	-19.3896	-19.4374	-19.3791	-0.258772	-19.1204	-13693.7
229.4	-19.4894	-19.6661	-19.6927	-19.6161	-0.165651	-19.4504	-13930.1
229.2	-19.8222	-20.2637	-20.3851	-20.157	-0.193819	-19.9632	-14297.3
229	-20.4795	-20.7657	-20.852	-20.6991	-0.125123	-20.5739	-14734.7
228.8	-21.1814	-21.5048	-21.5596	-21.4153	-0.201947	-21.2133	-15192.6
228.6	-21.5653	-22.0503	-21.6404	-21.752	-0.122376	-21.6296	-15490.8
228.4	-22.0253	-22.402	-22.312	-22.2464	-0.103946	-22.1425	-15858.1
228.2	-22.344	-22.7388	-22.5871	-22.5566	-0.281417	-22.2752	-15953.1
228	-22.6358	-23.2707	-23.2996	-23.0687	-0.223176	-22.8455	-16361.6
227.8	-23.1004	-23.403	-23.7399	-23.4144	-0.0344693	-23.38	-16744.3
227.6	-23.77	-24.0861	-24.0007	-23.9523	-0.0989602	-23.8533	-17083.3
227.4	-24.1261	-24.589	-24.6308	-24.4486	0.111572	-24.5602	-17589.6
227.2	-24.4567	-25.0281	-24.7103	-24.7317	-0.0224182	-24.7093	-17696.4
227	-24.8547	-25.2813	-24.9796	-25.0385	-0.0911423	-24.9474	-17866.9
226.8	-25.2498	-25.6111	-25.4289	-25.4299	-0.0878841	-25.342	-18149.6
226.6	-25.6999	-26.128	-25.6563	-25.8281	0.0051446	-25.8332	-18501.3
226.4	-26.013	-26.2786	-26.2789	-26.1902	-0.0373037	-26.1529	-18730.3
226.2	-26.3042	-26.8624	-26.6282	-26.5983	-0.0271349	-26.5711	-19029.8
226	-26.8711	-27.2881	-27.0891	-27.0828	0.0005261	-27.0833	-19396.6
225.8	-26.9014	-27.8218	-27.6359	-27.453	-0.168536	-27.2845	-19540.7
225.6	-27.3387	-27.7483	-27.3372	-27.4747	-0.0407465	-27.434	-19647.8
225.4	-27.9831	-28.2478	-27.9021	-28.0443	-0.0903105	-27.954	-20020.2
225.2	-28.1859	-28.5316	-28.3229	-28.3468	-0.08089	-28.2659	-20243.6
225	-28.3668	-28.8224	-28.9328	-28.7073	-0.145335	-28.562	-20455.6
224.8	-28.7003	-28.9407	-29.05	-28.897	-0.117906	-28.7791	-20611.1
224.6	-28.6952	-29.602	-29.1694	-29.1555	-0.0701403	-29.0854	-20830.5
224.4	-29.3396	-29.6864	-29.6305	-29.5522	-0.112951	-29.4392	-21083.9
224.2	-29.3299	-30.1539	-29.8054	-29.7631	-0.0039877	-29.7591	-21313
224	-29.4099	-30.16	-29.9142	-29.828	-0.0266458	-29.8014	-21343.3
223.8	-30.1982	-30.5005	-30.6605	-30.4531	-0.121051	-30.332	-21723.3
223.6	-30.0245	-30.53	-30.5768	-30.3771	-0.0867244	-30.2904	-21693.5
223.4	-30.2473	-30.9586	-30.5019	-30.5693	-0.064787	-30.5045	-21846.8
223.2	-30.6687	-31.2234	-30.9803	-30.9575	0.0729597	-31.0304	-22223.5
223	-30.3564	-30.7916	-30.6886	-30.6122	-0.0377797	-30.5744	-21896.9
222.8	-31.222	-30.9189	-30.8259	-30.9889	0.0384677	-31.0274	-22221.3
222.6	-31.2095	-31.3417	-31.5833	-31.3782	0.0327285	-31.4109	-22496
222.4	-31.313	-31.4296	-31.2398	-31.3275	0.0228085	-31.3503	-22452.6
222.2	-30.9223	-31.4362	-31.5545	-31.3043	0.0614677	-31.3658	-22463.7
222	-31.4162	-31.25	-31.7733	-31.4798	0.153525	-31.6334	-22655.3
221.8	-31.2949	-31.5437	-31.3096	-31.3827	0.00741577	-31.3901	-22481.1
221.6	-31.4197	-31.4741	-31.282	-31.3919	0.00215613	-31.3941	-22483.9
221.4	-32.0966	-31.5306	-31.6481	-31.7584	-0.000567	-31.7579	-22744.5
221.2	-31.3002	-31.5807	-31.818	-31.5663	0.0132045	-31.5795	-22616.7
221	-31.2356	-31.6815	-31.69	-31.5357	-0.00349027	-31.5322	-22582.9
220.8	-31.5695	-31.4108	-31.4017	-31.4607	0.044153	-31.5048	-22563.2
220.6	-31.4324	-31.4826	-31.3388	-31.4179	-0.0319387	-31.386	-22478.1
220.4	-30.8531	-31.749	-30.9562	-31.1861	-0.0809218	-31.1052	-22277
220.2	-30.9334	-31.114	-31.5009	-31.1828	0.0651784	-31.2479	-22379.3
220	-30.9699	-31.3459	-31.0832	-31.133	-0.0304777	-31.1025	-22275.1
219.8	-31.2741	-30.951	-31.1705	-31.1319	-0.163273	-30.9686	-22179.2
219.6	-30.928	-30.8248	-30.616	-30.7896	0.0364256	-30.826	-22077.1
219.4	-30.5155	-30.5248	-30.7041	-30.5815	0.0756226	-30.6571	-21956.1
219.2	-30.2777	-30.5313	-30.6997	-30.5029	0.0205814	-30.5235	-21860.4
219	-30.384	-30.5052	-29.9595	-30.2829	0.0792614	-30.3622	-21744.9
218.8	-29.9784	-30.5135	-30.0376	-30.1765	0.147483	-30.324	-21717.5
218.6	-29.3777	-29.7739	-29.781	-29.6442	0.0965369	-29.7407	-21299.8
218.4	-29.5408	-29.6765	-29.627	-29.6148	0.124219	-29.739	-21298.6
218.2	-29.5518	-29.7438	-29.4971	-29.5976	0.039032	-29.6366	-21225.2
218	-28.9418	-29.3156	-29.1906	-29.1493	0.144083	-29.2934	-20979.5
217.8	-29.1525	-29.0875	-28.8989	-29.0463	0.0267456	-29.073	-20821.6
217.6	-28.4929	-28.8334	-29.2362	-28.8542	0.122788	-28.977	-20752.8
217.4	-28.4039	-28.6059	-29.2762	-28.762	0.208022	-28.97	-20747.9
217.2	-28.2635	-28.9062	-28.4617	-28.5438	0.164661	-28.7085	-20560.5
217	-28.3669	-28.6321	-28.372	-28.457	0.103688	-28.5607	-20454.7
216.8	-28.1013	-28.606	-28.0076	-28.2383	0.153087	-28.3914	-20333.4
216.6	-28.0831	-27.9398	-28.2532	-28.092	0.0649458	-28.157	-20165.6
216.4	-27.5521	-28.1784	-28.1309	-27.9538	0.243049	-28.1968	-20194.1
216.2	-27.5787	-27.7923	-27.5498	-27.6403	0.246537	-27.8868	-19972.1
216	-27.7122	-28.2064	-28.0297	-27.9828	0.253179	-28.2359	-20222.1
215.8	-27.3319	-27.7452	-27.8628	-27.6466	0.0711851	-27.7178	-19851
215.6	-27.4783	-27.5763	-27.4237	-27.4928	0.209254	-27.702	-19839.7
215.4	-27.4024	-27.1006	-26.8232	-27.1087	0.277775	-27.3865	-19613.8
215.2	-27.4586	-27.0733	-27.0303	-27.1874	0.198001	-27.3854	-19613
215	-26.6575	-26.8119	-27.066	-26.8451	0.273589	-27.1187	-19422
214.8	-26.9827	-27.1531	-26.9629	-27.0329	0.274845	-27.3077	-19557.4
214.6	-26.8391	-26.8213	-26.3873	-26.6826	0.377891	-27.0605	-19380.3
214.4	-26.1707	-26.7007	-26.5114	-26.4609	0.198857	-26.6598	-19093.3
214.2	-26.1296	-26.452	-26.4344	-26.3387	0.171738	-26.5104	-18986.3
214	-26.1767	-26.1765	-26.1089	-26.154	0.191864	-26.3459	-18868.5
213.8	-25.7045	-25.9707	-25.7249	-25.8	0.213904	-26.0139	-18630.8
213.6	-25.8711	-25.8239	-25.5822	-25.7591	0.318897	-26.078	-18676.6
213.4	-25.6817	-25.7286	-25.7113	-25.7072	0.444719	-26.1519	-18729.6
213.2	-25.9693	-25.7954	-25.7825	-25.8491	0.17417	-26.0232	-18637.4
213	-25.8322	-26.0767	-26.2281	-26.0457	0.108403	-26.1541	-18731.1
212.8	-25.4534	-25.5677	-25.7679	-25.5963	0.338219	-25.9346	-18573.9
212.6	-25.7459	-25.7695	-25.8389	-25.7848	0.347087	-26.1319	-18715.2
212.4	-25.0683	-25.2787	-25.8209	-25.3893	0.311996	-25.7013	-18406.8
212.2	-25.5787	-25.5955	-25.3112	-25.4951	0.401763	-25.8969	-18546.9
212	-25.2727	-25.1468	-24.9571	-25.1255	0.456792	-25.5823	-18321.6
211.8	-25.4498	-25.7672	-25.9625	-25.7265	0.358335	-26.0848	-18681.5
211.6	-25.6771	-26.0389	-25.499	-25.7383	0.212021	-25.9504	-18585.2
211.4	-24.9708	-25.6648	-25.4724	-25.3693	0.461216	-25.8305	-18499.4
211.2	-25.4522	-25.611	-25.4222	-25.4951	0.269829	-25.765	-18452.4
211	-25.3466	-25.4596	-25.4197	-25.4086	0.356577	-25.7652	-18452.6
210.8	-25.2648	-24.6301	-25.1637	-25.0195	0.415801	-25.4353	-18216.4
210.6	-26.0425	-25.3443	-25.3807	-25.5892	0.358285	-25.9475	-18583.1
210.4	-24.8557	-25.5998	-25.7079	-25.3878	0.38727	-25.7751	-18459.7
210.2	-25.396	-25.4013	-25.06	-25.2858	0.274879	-25.5606	-18306.1
210	-25.151	-25.3705	-25.4036	-25.3084	0.386899	-25.6953	-18402.5
209.8	-25.0991	-25.2347	-25.58	-25.3046	0.321103	-25.6257	-18352.7
209.6	-25.1639	-25.2696	-24.9009	-25.1115	0.495667	-25.6071	-18339.4
209.4	-24.6435	-25.1757	-24.9439	-24.921	0.51819	-25.4392	-18219.2
209.2	-25.3126	-25.0321	-24.3014	-24.882	0.346418	-25.2285	-18068.2
209	-24.6989	-24.9143	-25.2465	-24.9532	0.535625	-25.4889	-18254.7
208.8	-24.205	-24.8719	-24.1059	-24.3943	0.448003	-24.8423	-17791.6
208.6	-24.0589	-24.5539	-23.8188	-24.1439	0.50091	-24.6448	-17650.2
208.4	-23.7862	-23.6018	-24.0331	-23.807	0.457791	-24.2648	-17378.1
208.2	-23.4047	-24.0817	-22.8179	-23.4348	0.609324	-24.0441	-17220
208	-23.7083	-23.8026	-23.8498	-23.7869	0.424871	-24.2118	-17340.1
207.8	-22.4699	-23.248	-22.9424	-22.8868	0.443012	-23.3298	-16708.4
207.6	-22.4824	-22.6827	-22.3716	-22.5122	0.528187	-23.0404	-16501.2
207.4	-21.7657	-22.2424	-21.6334	-21.8805	0.480739	-22.3612	-16014.8
207.2	-20.9307	-21.7181	-21.7804	-21.4764	0.427451	-21.9039	-15687.2
207	-20.825	-20.7394	-20.6323	-20.7322	0.495939	-21.2282	-15203.3
206.8	-19.9619	-20.2944	-20.2686	-20.175	0.552206	-20.7272	-14844.5
206.6	-19.137	-19.259	-19.6547	-19.3502	0.33757	-19.6878	-14100.1
206.4	-18.2153	-18.0215	-19.0048	-18.4139	0.593988	-19.0079	-13613.1
206.2	-17.9163	-17.5035	-17.9142	-17.778	0.500197	-18.2782	-13090.5
206	-16.899	-17.4797	-16.6816	-17.0201	0.652923	-17.673	-12657.1
205.8	-15.8687	-16.5194	-16.5181	-16.3021	0.492266	-16.7943	-12027.8
205.6	-15.2109	-15.4888	-14.0141	-14.9046	0.599403	-15.504	-11103.7
205.4	-14.4441	-12.6246	-12.6298	-13.2328	0.632409	-13.8652	-9930.06
205.2	-12.797	-11.5097	-11.2569	-11.8545	0.568462	-12.423	-8897.15
205	-11.1367	-10.7358	-11.4061	-11.0929	0.67503	-11.7679	-8427.97
204.8	-9.66071	-10.4305	-9.58712	-9.89278	0.658481	-10.5513	-7556.64
204.6	-8.41494	-9.11038	-9.10773	-8.87768	0.742587	-9.62027	-6889.88
204.4	-7.72118	-7.968	-8.12539	-7.93819	0.651832	-8.59002	-6152.03
204.2	-7.88607	-6.52424	-6.56166	-6.99066	0.568791	-7.55945	-5413.95
204	-5.5002	-5.69052	-5.06707	-5.41926	0.472932	-5.8922	-4219.89
203.8	-3.43433	-3.70205	-3.35044	-3.49561	0.720416	-4.21602	-3019.45
203.6	-2.31751	-1.3076	-2.06559	-1.8969	0.619858	-2.51676	-1802.46
203.4	-1.21399	-1.71412	-0.832411	-1.25351	0.772768	-2.02627	-1451.18
203.2	0.373161	0.401493	-0.203745	0.190303	0.653933	-0.46363	-332.044
203	2.35078	1.75606	0.735748	1.6142	0.755651	0.858545	614.876
202.8	3.09749	3.09379	3.5422	3.24449	0.622629	2.62186	1877.74
202.6	4.6279	4.06991	5.1974	4.63174	0.616965	4.01477	2875.31
202.4	5.55955	6.6253	6.34555	6.1768	0.649924	5.52688	3958.26
202.2	7.7219	9.0032	8.95119	8.55876	0.721773	7.83699	5612.72
202	9.90069	10.4295	9.70902	10.0131	0.692675	9.3204	6675.11
201.8	11.7786	11.1298	11.39	11.4328	0.785635	10.6472	7625.32
201.6	12.8952	11.6965	13.9004	12.8307	0.713023	12.1177	8678.48
201.4	15.3144	14.5299	15.5932	15.1458	0.703407	14.4424	10343.4
201.2	16.555	15.8852	16.4337	16.2913	0.805388	15.4859	11090.8
201	17.7794	17.7822	18.3148	17.9588	0.646137	17.3127	12399
200.8	19.5272	20.9416	18.3591	19.6093	0.760692	18.8486	13499.1
200.6	23.756	21.0725	21.8277	22.2187	0.725874	21.4929	15392.8
200.4	23.1295	22.8124	23.9198	23.2872	0.78975	22.4975	16112.3
200.2	25.8978	24.6433	25.5966	25.3792	0.742894	24.6363	17644.1
200	26.8744	27.9792	25.7485	26.8674	0.787237	26.0801	18678.2
199.8	29.0847	30.2924	28.9422	29.4398	0.981778	28.458	20381.1
199.6	31.699	31.8762	31.5625	31.7126	0.887184	30.8254	22076.6
199.4	32.4088	34.0599	31.6661	32.7116	0.765915	31.9457	22879
199.2	34.9173	35.5796	34.0396	34.8455	0.900702	33.9448	24310.7
199	37.8734	36.7295	35.825	36.8093	0.762273	36.047	25816.3
198.8	38.2675	38.5653	37.7393	38.1907	0.809581	37.3811	26771.7
198.6	39.6877	39.096	38.3686	39.0508	0.89078	38.16	27329.6
198.4	40.658	40.1921	39.4621	40.1041	0.922417	39.1816	28061.3
198.2	40.5029	44.3093	41.2164	42.0095	0.794417	41.2151	29517.6
198	44.0563	43.8099	43.1129	43.6597	0.833177	42.8265	30671.7
197.8	44.1127	41.8422	44.5173	43.4907	0.949328	42.5414	30467.5
197.6	46.9355	43.7586	44.9322	45.2088	0.914846	44.2939	31722.6
197.4	45.2653	47.653	44.5005	45.8063	0.784047	45.0222	32244.2
197.2	44.1267	43.6873	46.7431	44.8524	0.883809	43.9686	31489.6
197	44.09	43.3228	41.618	43.0103	0.751878	42.2584	30264.8
196.8	44.5022	44.6854	43.0783	44.0886	1.00091	43.0877	30858.7
196.6	42.5821	42.3077	41.3027	42.0642	0.979542	41.0846	29424.1
196.4	41.9092	41.1523	37.5534	40.205	0.884943	39.32	28160.4
196.2	41.3189	39.1016	42.9077	41.1094	0.880079	40.2293	28811.6
196	41.4941	34.283	37.2334	37.6702	0.81363	36.8565	26396
195.8	40.3259	36.5021	38.3039	38.3773	1.03288	37.3444	26745.5
195.6	36.7782	33.0329	33.6568	34.4893	0.876775	33.6125	24072.7
195.4	38.5211	33.4367	31.6411	34.533	1.01395	33.519	24005.8
195.2	41.8261	31.8414	39.2314	37.633	0.947291	36.6857	26273.7
195	38.8064	39.1186	30.4826	36.1359	0.977383	35.1585	25179.9
194.8	32.3947	37.4718	37.1391	35.6685	0.916416	34.7521	24888.9
194.6	36.6065	44.6069	32.7849	37.9994	1.03529	36.9641	26473.1
194.4	35.5395	28.3902	39.139	34.3562	0.888992	33.4672	23968.7
194.2	43.4976	32.4941	33.8381	36.6099	0.989122	35.6208	25511
194	41.463	32.3209	37.5778	37.1206	0.954004	36.1666	25901.9
193.8	39.2215	35.1007	33.9724	36.0982	0.962745	35.1355	25163.4
193.6	41.2647	39.1378	36.914	39.1055	1.05036	38.0551	27254.5
193.4	43.1796	42.3701	33.2126	39.5874	0.871364	38.7161	27727.8
193.2	35.4746	41.2017	35.2344	37.3036	1.03087	36.2727	25977.9
193	42.0073	33.7106	30.8657	35.5279	1.09385	34.434	24661.1
192.8	43.3558	27.6832	40.4844	37.1745	0.923697	36.2508	25962.2
192.6	40.8466	34.6335	29.2056	34.8952	0.996091	33.8991	24278
192.4	38.3155	20.89	20.2788	26.4948	1.00457	25.4902	18255.7
192.2	36.0915	24.433	13.2123	24.5789	1.04395	23.535	16855.4
192	49.1043	26.5894	21.1235	32.2724	1.06633	31.2061	22349.3
191.8	11.3474	31.0554	24.7766	22.3931	0.978338	21.4148	15336.9
191.6	46.1925	26.4836	16.4366	29.7042	1.12347	28.5808	20469.1
191.4	25.045	20.4661	24.8079	23.4397	1.15936	22.2803	15956.8
191.2	4.46282	27.0006	2.45338	11.3056	1.01766	10.2879	7368.06
191	9.61063	29.8362	10.2067	16.5512	1.08258	15.4686	11078.4
190.8	-4.5092	33.4297	19.5871	16.1692	1.12592	15.0433	10773.7
190.6	36.4506	6.35561	-5.00269	12.6012	1.00813	11.593	8302.75
190.4	61.7957	-5.39898	-0.51475	18.6273	1.06865	17.5587	12575.2
190.2	-39.5847	-4.72402	-26.2265	-23.5117	1.02604	-24.5378	-17573.6
190	34.4918	-3.38759	-29.2467	0.61917	0.9291	-0.30993	-221.967
HV
Wavelength	Repeat
	0	1	2
260	569.397	570.068	569.58
259.8	569.397	570.068	569.58
259.6	569.397	570.068	569.58
259.4	569.397	570.068	569.061
259.2	569.397	570.068	569.641
259	569.397	569.305	569.122
258.8	569.397	569.305	569.122
258.6	568.893	569.305	569.122
258.4	568.893	569.305	569.122
258.2	568.893	569.305	569.122
258	568.893	568.68	569.122
257.8	568.893	568.68	569.122
257.6	568.314	568.68	569.122
257.4	568.314	568.68	569.122
257.2	567.734	568.68	567.947
257	568.314	568.68	567.947
256.8	568.314	568.68	567.947
256.6	567.673	568.039	567.947
256.4	567.673	568.039	567.947
256.2	567.673	567.398	567.947
256	567.673	567.398	567.444
255.8	567.673	567.947	567.444
255.6	567.673	567.947	567.444
255.4	567.062	567.947	567.444
255.2	567.062	567.184	566.925
255	567.062	566.559	566.925
254.8	566.467	566.559	567.444
254.6	566.467	566.559	567.444
254.4	566.467	566.559	566.284
254.2	566.467	566.559	566.849
254	566.467	566.055	566.849
253.8	566.467	566.055	566.849
253.6	565.872	566.055	566.849
253.4	565.872	566.055	566.849
253.2	565.872	566.055	566.849
253	565.872	566.055	566.849
252.8	565.872	566.055	566.223
252.6	565.872	566.055	565.659
252.4	565.872	566.055	565.659
252.2	565.262	566.055	565.659
252	565.765	565.43	565.659
251.8	565.765	565.43	565.659
251.6	565.063	565.43	565.659
251.4	565.063	565.43	565.659
251.2	565.063	565.43	565.018
251	565.063	564.88	565.018
250.8	565.063	564.88	565.018
250.6	565.063	564.88	565.018
250.4	565.567	564.88	565.018
250.2	564.575	564.88	565.018
250	565.094	564.88	564.499
249.8	565.094	564.88	564.011
249.6	564.59	564.316	564.651
249.4	564.59	564.316	564.651
249.2	564.59	564.316	564.651
249	564.59	564.316	564.651
248.8	564.59	564.316	564.651
248.6	564.59	563.644	563.889
248.4	563.354	564.728	563.889
248.2	563.354	563.492	563.889
248	563.904	563.995	563.889
247.8	563.904	563.995	564.468
247.6	563.324	563.995	563.965
247.4	563.324	563.995	563.339
247.2	563.843	563.995	563.339
247	563.339	563.995	563.339
246.8	563.339	563.995	563.339
246.6	563.339	563.004	563.873
246.4	563.339	563.004	563.354
246.2	563.339	563.004	563.354
246	563.339	563.675	563.354
245.8	563.339	563.675	563.354
245.6	563.339	563.141	563.354
245.4	563.339	563.141	563.354
245.2	563.339	563.141	563.354
245	563.339	563.141	563.354
244.8	563.339	562.637	563.354
244.6	562.729	563.324	563.354
244.4	562.729	563.324	563.354
244.2	562.729	562.79	563.354
244	562.729	562.79	563.354
243.8	562.729	562.79	563.354
243.6	562.729	562.79	563.354
243.4	562.729	562.79	563.354
243.2	562.729	562.79	563.354
243	563.354	563.324	563.354
242.8	562.79	563.324	563.354
242.6	562.79	563.324	563.354
242.4	563.278	563.324	563.354
242.2	562.775	563.324	563.354
242	563.507	563.324	563.354
241.8	563.507	563.324	563.919
241.6	563.507	563.843	563.324
241.4	563.507	563.843	563.812
241.2	563.507	563.278	563.812
241	563.507	563.889	563.812
240.8	563.507	563.889	563.812
240.6	563.507	564.438	563.812
240.4	563.507	564.438	564.346
240.2	564.178	564.438	564.346
240	564.178	564.438	565.613
239.8	564.178	564.438	564.713
239.6	564.178	564.438	564.713
239.4	564.987	565.14	564.713
239.2	564.987	565.14	565.292
239	564.987	565.14	565.292
238.8	564.987	565.14	565.292
238.6	565.491	565.14	566.513
238.4	565.491	566.498	566.513
238.2	565.491	565.842	566.513
238	566.177	565.842	566.513
237.8	566.177	567.245	566.513
237.6	566.742	567.245	566.513
237.4	567.291	567.245	566.513
237.2	567.291	567.245	568.146
237	567.291	567.902	568.726
236.8	567.291	567.902	569.504
236.6	567.291	568.695	569.504
236.4	569.168	569.26	569.504
236.2	569.717	570.007	570.908
236	569.717	570.007	570.343
235.8	569.717	570.801	571.869
235.6	569.717	570.801	571.259
235.4	571.335	571.579	572.495
235.2	572.769	572.266	573.166
235	572.769	573.715	573.166
234.8	574.356	574.326	574.509
234.6	574.356	574.875	574.509
234.4	574.356	575.378	576.05
234.2	574.356	575.378	576.05
234	576.996	577.316	577.881
233.8	578.003	578.049	578.4
233.6	578.522	579.254	578.4
233.4	578.522	579.865	580.597
233.2	578.522	581.848	580.597
233	581.421	582.352	582.779
232.8	583.45	582.947	583.42
232.6	583.45	584.152	584.518
232.4	583.45	586.212	585.739
232.2	586.121	586.212	586.502
232	587.173	587.57	588.577
231.8	589.081	589.539	589.966
231.6	589.081	589.539	589.966
231.4	591.095	591.751	591.187
231.2	591.614	592.865	592.743
231	592.773	594.193	594.65
230.8	592.773	594.193	594.65
230.6	595.093	594.193	594.65
230.4	596.191	597.855	597.412
230.2	596.191	597.855	597.412
230	596.191	597.855	599.594
229.8	601.395	600.83	599.594
229.6	601.395	600.83	602.905
229.4	601.395	602.417	602.905
229.2	602.631	604.141	602.905
229	602.631	605.408	605.927
228.8	605.026	605.408	605.927
228.6	606.537	608.414	607.483
228.4	607.071	608.414	609.055
228.2	609.268	608.414	609.65
228	609.879	610.794	609.65
227.8	609.879	610.794	609.65
227.6	612.091	610.794	612.671
227.4	612.091	615.372	612.671
227.2	614.105	615.372	612.671
227	616.058	615.372	616.364
226.8	616.058	616.684	618.256
226.6	616.058	618.042	618.256
226.4	616.058	619.385	620.193
226.2	618.881	620.453	620.193
226	618.881	620.453	620.834
225.8	618.881	620.453	622.04
225.6	621.872	623.886	623.672
225.4	621.872	624.985	624.939
225.2	624.695	625.732	625.778
225	625.778	626.282	625.778
224.8	626.556	626.282	625.778
224.6	626.556	626.282	625.778
224.4	626.556	627.655	627.899
224.2	626.556	627.655	627.899
224	628.464	627.655	627.899
223.8	628.967	629.364	629.532
223.6	629.517	630.844	629.532
223.4	630.035	630.844	630.173
223.2	630.035	630.844	630.173
223	631.287	632.324	630.173
222.8	631.287	632.324	632.584
222.6	632.675	633.118	633.27
222.4	633.316	633.118	633.27
222.2	633.316	633.118	634.888
222	635.239	634.933	636.063
221.8	635.864	636.444	636.063
221.6	635.864	636.444	636.642
221.4	635.864	637.177	637.955
221.2	637.909	637.177	637.955
221	638.962	639.481	639.404
220.8	638.962	640.701	639.404
220.6	638.962	640.701	640.93
220.4	638.962	640.701	642.044
220.2	639.542	642.929	642.044
220	643.341	642.929	644.699
219.8	643.341	645.233	644.699
219.6	643.341	645.233	645.34
219.4	645.538	645.233	646.561
219.2	645.538	647.446	647.095
219	647.247	647.446	647.095
218.8	647.827	649.017	649.155
218.6	647.827	651.062	651.245
218.4	650.284	651.55	651.794
218.2	650.284	652.344	651.794
218	650.284	653.595	653.87
217.8	652.969	653.595	653.87
217.6	654.419	656.311	653.87
217.4	654.419	656.311	657.12
217.2	654.419	657.73	657.639
217	658.112	657.73	658.279
216.8	658.707	660.004	660.187
216.6	660.721	660.004	660.187
216.4	662.445	662.033	662.598
216.2	662.445	663.62	663.879
216	665.421	665.939	665.207
215.8	665.421	666.458	667.038
215.6	666.687	666.458	668.213
215.4	669.235	670.471	668.213
215.2	669.235	670.471	671.005
215	671.616	673.294	671.005
214.8	672.852	673.294	673.523
214.6	674.561	673.294	675.522
214.4	676.636	676.88	675.522
214.2	677.353	676.88	679.398
214	679.52	680.405	680.542
213.8	679.52	681.854	682.281
213.6	682.556	681.854	684.341
213.4	684.998	685.913	685.944
213.2	684.998	687.912	687.881
213	688.568	688.751	689.346
212.8	688.568	688.751	689.346
212.6	690.72	691.452	691.391
212.4	690.72	692.963	692.535
212.2	692.368	693.466	693.207
212	693.924	694.534	694.595
211.8	695.435	694.534	695.816
211.6	696.838	697.54	697.083
211.4	698.395	698.898	698.288
211.2	698.395	700.226	699.905
211	699.814	700.226	701.263
210.8	702.209	702.606	702.469
210.6	702.835	703.735	704.102
210.4	704.391	705.246	704.102
210.2	704.391	705.246	706.787
210	707.291	708.771	708.466
209.8	709.29	710.77	709.869
209.6	709.29	710.77	711.349
209.4	712.326	713.089	713.684
209.2	715.012	715.408	713.684
209	716.156	716.873	716.949
208.8	718.307	716.873	718.46
208.6	718.307	721.481	720.505
208.4	722.382	723.007	720.505
208.2	724.838	725.616	725.83
208	727.28	728.302	725.83
207.8	729.294	728.302	730.27
207.6	732.391	732.62	733.536
207.4	734.009	735.825	733.536
207.2	737.869	738.297	738.785
207	741.089	740.768	741.974
206.8	744.064	745.773	743.805
206.6	746.536	747.62	747.513
206.4	750.259	751.007	751.19
206.2	752.304	752.441	752.518
206	753.891	754.044	753.021
205.8	756.348	756.561	755.539
205.6	756.348	757.629	757.614
205.4	760.162	760.605	760.681
205.2	760.651	763.809	762.787
205	764.496	763.809	765.656
204.8	767.67	768.539	768.036
204.6	770.63	771.393	770.798
204.4	772.827	773.773	773.575
204.2	775.848	777.039	776.642
204	779.373	779.434	780.792
203.8	782.227	783.646	782.578
203.6	785.934	786.835	784.103
203.4	790.161	791.809	790.222
203.2	793.411	795.731	793.808
203	797.424	799.011	798.172
202.8	803.619	804.016	803.223
202.6	806.9	808.578	808.716
202.4	812.912	813.4	813.141
202.2	815.308	816.071	815.704
202	818.085	818.939	817.612
201.8	821.594	822.281	821.457
201.6	824.219	825.577	824.844
201.4	827.576	828.43	828.217
201.2	831.97	832.626	832.169
201	835.968	836.411	835.556
200.8	839.371	840.012	840.027
200.6	842.484	844.727	844.986
200.4	849.945	850.967	849.228
200.2	853.378	854.736	854.568
200	859.863	860.779	859.146
199.8	865.692	867.02	866.44
199.6	872.101	873.688	873.062
199.4	877.533	877.869	877.701
199.2	881.775	881.729	880.737
199	885.193	885.849	884.979
198.8	889.923	890.915	889.465
198.6	895.874	895.37	894.745
198.4	901.321	900.33	899.597
198.2	907.288	906.494	906.281
198	913.574	913.345	912.888
197.8	921.6	921.143	920.288
197.6	930.466	929.337	925.781
197.4	938.675	936.966	934.631
197.2	943.436	942.703	941.757
197	948.41	947.83	947.174
196.8	955.383	953.415	953.186
196.6	962.051	960.571	959.381
196.4	969.559	965.546	966.232
196.2	977.89	974.64	974.335
196	983.215	983.978	982.819
195.8	994.797	994.08	991.119
195.6	999.985	999.985	999.985
195.4	999.985	999.985	999.985
195.2	999.985	999.985	999.985
195	999.985	999.985	999.985
194.8	999.985	999.985	999.985
194.6	999.985	999.985	999.985
194.4	999.985	999.985	999.985
194.2	999.985	999.985	999.985
194	999.985	999.985	999.985
193.8	999.985	999.985	999.985
193.6	999.985	999.985	999.985
193.4	999.985	999.985	999.985
193.2	999.985	999.985	999.985
193	999.985	999.985	999.985
192.8	999.985	999.985	999.985
192.6	999.985	999.985	999.985
192.4	999.985	999.985	999.985
192.2	999.985	999.985	999.985
192	999.985	999.985	999.985
191.8	999.985	999.985	999.985
191.6	999.985	999.985	999.985
191.4	999.985	999.985	999.985
191.2	999.985	999.985	999.985
191	999.985	999.985	999.985
190.8	999.985	999.985	999.985
190.6	999.985	999.985	999.985
190.4	999.985	999.985	999.985
190.2	999.985	999.985	999.985
190	999.985	999.985	999.985
Absorbance
Wavelength	Repeat
	0	1	2
260	0.0913815	0.0926454	0.0918907
259.8	0.0918035	0.0931558	0.0929471
259.6	0.0920473	0.0920379	0.092755
259.4	0.0908602	0.0916222	0.0915504
259.2	0.0903397	0.0916015	0.0907729
259	0.091277	0.0918604	0.0928437
258.8	0.0918356	0.0917338	0.0926507
258.6	0.0921564	0.0911769	0.0911401
258.4	0.09043	0.0889704	0.0896657
258.2	0.091921	0.0924181	0.091167
258	0.0910758	0.0922656	0.0919999
257.8	0.0913573	0.092327	0.0930597
257.6	0.0920239	0.0918868	0.0926094
257.4	0.0897162	0.091285	0.0903393
257.2	0.0887327	0.0928553	0.0897616
257	0.0903331	0.0900676	0.0885224
256.8	0.0886902	0.0892779	0.089024
256.6	0.0874384	0.0882543	0.0886862
256.4	0.0867373	0.089246	0.0895929
256.2	0.0903019	0.0911058	0.0914055
256	0.0912374	0.0910403	0.0901185
255.8	0.0892097	0.0913995	0.0907908
255.6	0.0904509	0.0915856	0.0920564
255.4	0.087921	0.0893884	0.0905294
255.2	0.0890509	0.08888	0.0890299
255	0.088152	0.0880152	0.0886627
254.8	0.0888755	0.0879732	0.0888055
254.6	0.0913971	0.0914127	0.0912529
254.4	0.0905595	0.091469	0.0914365
254.2	0.0897383	0.0914232	0.0916025
254	0.0879599	0.0897834	0.0901816
253.8	0.0905831	0.0901931	0.0907506
253.6	0.0889295	0.0884702	0.0877803
253.4	0.0885068	0.087965	0.0893965
253.2	0.0893079	0.0891321	0.0901666
253	0.090194	0.0897546	0.090855
252.8	0.0893217	0.0889093	0.0904819
252.6	0.0902984	0.0897067	0.0917178
252.4	0.0883081	0.0889783	0.0909952
252.2	0.0878882	0.0884543	0.0896511
252	0.0869456	0.0880689	0.0887988
251.8	0.0884179	0.0887879	0.0898331
251.6	0.0887547	0.0889902	0.0892638
251.4	0.0900042	0.0892883	0.0899922
251.2	0.0888764	0.0892561	0.0897583
251	0.089026	0.0902756	0.0903817
250.8	0.0909854	0.0913645	0.0911697
250.6	0.0888873	0.0904785	0.0910701
250.4	0.0897645	0.0910859	0.0920481
250.2	0.0902625	0.0904081	0.0912165
250	0.0893966	0.0895002	0.0909258
249.8	0.0898368	0.0901796	0.0908921
249.6	0.0896405	0.0900813	0.0910696
249.4	0.0893326	0.0908573	0.0942527
249.2	0.0903889	0.0935119	0.0924439
249	0.0896993	0.0923511	0.0919618
248.8	0.0902906	0.0915985	0.092419
248.6	0.0916619	0.0906403	0.0925005
248.4	0.0908185	0.0916156	0.0911781
248.2	0.0896666	0.0918953	0.0924606
248	0.089413	0.0908966	0.0905148
247.8	0.0901092	0.0928566	0.0913928
247.6	0.0912272	0.092645	0.0920684
247.4	0.0917804	0.0927118	0.0920742
247.2	0.0902888	0.093283	0.0938056
247	0.0916096	0.0926015	0.093439
246.8	0.0939064	0.0951916	0.0960708
246.6	0.091106	0.0925732	0.0967073
246.4	0.0920371	0.0936431	0.0954929
246.2	0.0934692	0.0940484	0.0949081
246	0.0926139	0.0932652	0.0931782
245.8	0.0917149	0.0936276	0.0936932
245.6	0.0947978	0.0949084	0.0956851
245.4	0.0951173	0.095093	0.095843
245.2	0.0944121	0.0954907	0.0966847
245	0.093785	0.0956041	0.096563
244.8	0.0959034	0.09599	0.0971861
244.6	0.0960507	0.0966651	0.0993882
244.4	0.0962739	0.095768	0.0987012
244.2	0.0940188	0.0969517	0.09694
244	0.0934547	0.0964959	0.098368
243.8	0.0967055	0.0992848	0.101167
243.6	0.0967651	0.0982174	0.0997592
243.4	0.0982433	0.0989842	0.10031
243.2	0.0973515	0.10165	0.100453
243	0.09934	0.101117	0.102405
242.8	0.0978972	0.0993106	0.10151
242.6	0.0979941	0.0997754	0.102002
242.4	0.0993983	0.101809	0.104129
242.2	0.10225	0.102013	0.105281
242	0.100232	0.102789	0.103221
241.8	0.100893	0.102347	0.103163
241.6	0.102814	0.104347	0.104552
241.4	0.103149	0.104022	0.106531
241.2	0.102324	0.104214	0.106906
241	0.103074	0.105085	0.106439
240.8	0.10508	0.106898	0.10838
240.6	0.106548	0.109095	0.110457
240.4	0.108827	0.110671	0.110806
240.2	0.108632	0.11089	0.111008
240	0.11023	0.111927	0.112429
239.8	0.109394	0.111727	0.112485
239.6	0.111075	0.112946	0.11418
239.4	0.113591	0.11564	0.116648
239.2	0.115003	0.117372	0.119683
239	0.116917	0.118567	0.117963
238.8	0.118274	0.120795	0.120716
238.6	0.118074	0.12374	0.122193
238.4	0.119408	0.121442	0.123124
238.2	0.121273	0.1236	0.124884
238	0.122355	0.125023	0.126557
237.8	0.123863	0.127319	0.126095
237.6	0.126209	0.129777	0.129585
237.4	0.124685	0.128961	0.128259
237.2	0.126627	0.132917	0.131504
237	0.132541	0.135197	0.13693
236.8	0.135382	0.136793	0.138482
236.6	0.136439	0.139485	0.140622
236.4	0.138101	0.140706	0.141226
236.2	0.141026	0.143478	0.144665
236	0.141967	0.145591	0.145953
235.8	0.145458	0.146522	0.148418
235.6	0.147493	0.149817	0.151528
235.4	0.149409	0.152294	0.15314
235.2	0.153679	0.155995	0.156106
235	0.157997	0.157537	0.159084
234.8	0.159888	0.162726	0.16233
234.6	0.161986	0.164878	0.166047
234.4	0.165094	0.168907	0.168158
234.2	0.167207	0.172097	0.171834
234	0.172488	0.175379	0.176301
233.8	0.175571	0.178673	0.17908
233.6	0.177945	0.182707	0.182903
233.4	0.181638	0.186483	0.185563
233.2	0.186602	0.190109	0.190242
233	0.191286	0.193021	0.193377
232.8	0.194643	0.197299	0.197422
232.6	0.1977	0.201801	0.201566
232.4	0.20233	0.205314	0.20618
232.2	0.204626	0.208833	0.209767
232	0.210271	0.21363	0.21496
231.8	0.214939	0.218482	0.219143
231.6	0.220469	0.224185	0.223309
231.4	0.223793	0.227739	0.227425
231.2	0.22679	0.22996	0.230346
231	0.230468	0.233767	0.234665
230.8	0.233448	0.237914	0.238421
230.6	0.237991	0.241708	0.242505
230.4	0.240037	0.244891	0.245923
230.2	0.24687	0.251794	0.249745
230	0.251156	0.256118	0.254876
229.8	0.255686	0.257113	0.257804
229.6	0.258821	0.262962	0.263368
229.4	0.259232	0.264215	0.266188
229.2	0.263466	0.267365	0.26958
229	0.266475	0.271352	0.272016
228.8	0.266981	0.273027	0.273572
228.6	0.271106	0.275708	0.276098
228.4	0.274471	0.279485	0.279941
228.2	0.275497	0.280848	0.281757
228	0.279734	0.283836	0.285061
227.8	0.283541	0.289055	0.290903
227.6	0.286778	0.291081	0.29149
227.4	0.288401	0.292869	0.293784
227.2	0.291694	0.296787	0.298337
227	0.294901	0.300162	0.30014
226.8	0.295788	0.301595	0.30299
226.6	0.299378	0.30488	0.306566
226.4	0.303564	0.307021	0.308031
226.2	0.305966	0.310789	0.310132
226	0.309506	0.312879	0.312456
225.8	0.312708	0.31586	0.316208
225.6	0.315588	0.319005	0.320676
225.4	0.31713	0.322744	0.32217
225.2	0.320711	0.325864	0.326027
225	0.32561	0.328368	0.329448
224.8	0.328267	0.332072	0.332305
224.6	0.32974	0.333931	0.335058
224.4	0.333553	0.336806	0.337297
224.2	0.335816	0.340491	0.340433
224	0.338787	0.341891	0.344059
223.8	0.342435	0.345989	0.347666
223.6	0.346019	0.3491	0.351321
223.4	0.347861	0.352432	0.353263
223.2	0.35174	0.356892	0.357593
223	0.35416	0.359525	0.36042
222.8	0.357032	0.363416	0.361869
222.6	0.361123	0.366721	0.366278
222.4	0.365945	0.370962	0.370248
222.2	0.369511	0.374332	0.374299
222	0.371047	0.377226	0.377568
221.8	0.376497	0.379445	0.379864
221.6	0.380369	0.383939	0.383626
221.4	0.383709	0.388794	0.388325
221.2	0.388546	0.392863	0.391034
221	0.396659	0.398207	0.397421
220.8	0.39669	0.400246	0.40029
220.6	0.404188	0.406513	0.40637
220.4	0.405712	0.411124	0.409632
220.2	0.407636	0.412506	0.411971
220	0.414205	0.418696	0.418565
219.8	0.418261	0.423898	0.423241
219.6	0.421349	0.425977	0.425765
219.4	0.426061	0.431946	0.43203
219.2	0.429958	0.437261	0.434728
219	0.434377	0.439528	0.438611
218.8	0.440802	0.445239	0.445338
218.6	0.443173	0.448879	0.448925
218.4	0.447932	0.453868	0.453905
218.2	0.451838	0.459021	0.457493
218	0.458435	0.46373	0.463976
217.8	0.462305	0.468005	0.467228
217.6	0.469272	0.474505	0.472585
217.4	0.472008	0.477609	0.476692
217.2	0.478572	0.483832	0.483229
217	0.481789	0.485879	0.486311
216.8	0.485957	0.489236	0.492736
216.6	0.492579	0.498082	0.497746
216.4	0.49792	0.503063	0.502476
216.2	0.50231	0.50774	0.506971
216	0.510924	0.514467	0.514562
215.8	0.515749	0.52213	0.518903
215.6	0.521883	0.527198	0.526545
215.4	0.527185	0.532001	0.530466
215.2	0.533298	0.538177	0.539019
215	0.539727	0.544684	0.543964
214.8	0.546329	0.551661	0.550463
214.6	0.555315	0.558834	0.557745
214.4	0.560775	0.563532	0.563561
214.2	0.568487	0.571752	0.572463
214	0.572301	0.576252	0.576981
213.8	0.579929	0.583863	0.583268
213.6	0.58733	0.590893	0.591758
213.4	0.594439	0.599159	0.599918
213.2	0.603748	0.608886	0.606938
213	0.61033	0.61647	0.614815
212.8	0.618596	0.621885	0.622237
212.6	0.623818	0.627441	0.626729
212.4	0.63264	0.637918	0.636395
212.2	0.639794	0.644313	0.643065
212	0.646974	0.653265	0.651017
211.8	0.657018	0.663497	0.661637
211.6	0.664514	0.668548	0.669354
211.4	0.674407	0.680357	0.678477
211.2	0.682704	0.686621	0.686325
211	0.690819	0.693726	0.695178
210.8	0.700122	0.70301	0.702346
210.6	0.708459	0.713465	0.71252
210.4	0.716421	0.722533	0.720804
210.2	0.727255	0.730463	0.730809
210	0.736567	0.740633	0.740002
209.8	0.746551	0.749809	0.749385
209.6	0.756269	0.759793	0.760208
209.4	0.765141	0.770816	0.771982
209.2	0.774685	0.779413	0.778089
209	0.788785	0.79305	0.790973
208.8	0.799454	0.80279	0.80182
208.6	0.809456	0.813354	0.812995
208.4	0.819656	0.826172	0.823905
208.2	0.832104	0.834728	0.834345
208	0.843927	0.849592	0.845552
207.8	0.854961	0.860787	0.858278
207.6	0.86897	0.87188	0.872015
207.4	0.881238	0.885039	0.884049
207.2	0.893889	0.898052	0.897788
207	0.905362	0.911041	0.911012
206.8	0.920215	0.925143	0.923611
206.6	0.934381	0.938755	0.936141
206.4	0.946329	0.952838	0.95096
206.2	0.959572	0.963443	0.962119
206	0.973616	0.97926	0.978773
205.8	0.989725	0.99507	0.993556
205.6	1.00552	1.00966	1.00708
205.4	1.01838	1.02395	1.02224
205.2	1.03615	1.03944	1.03717
205	1.05103	1.05575	1.05323
204.8	1.071	1.07554	1.07215
204.6	1.08671	1.09162	1.08884
204.4	1.10169	1.10697	1.106
204.2	1.12201	1.12576	1.12423
204	1.13671	1.13897	1.13861
203.8	1.156	1.15951	1.15683
203.6	1.17536	1.18054	1.17752
203.4	1.19476	1.1985	1.19606
203.2	1.21102	1.21699	1.2161
203	1.23314	1.2386	1.23542
202.8	1.25583	1.26027	1.25902
202.6	1.2747	1.27879	1.27648
202.4	1.29405	1.30149	1.29667
202.2	1.31658	1.32088	1.31754
202	1.34169	1.34317	1.33932
201.8	1.36271	1.36513	1.36191
201.6	1.38482	1.38857	1.38506
201.4	1.40696	1.40955	1.40605
201.2	1.43163	1.43283	1.43046
201	1.4504	1.45681	1.4544
200.8	1.47936	1.48119	1.47975
200.6	1.50383	1.50741	1.50346
200.4	1.52633	1.53423	1.52738
200.2	1.55638	1.55684	1.55271
200	1.58263	1.58521	1.58204
199.8	1.60869	1.61189	1.6084
199.6	1.63556	1.63792	1.63511
199.4	1.66376	1.6664	1.66335
199.2	1.68876	1.69589	1.69081
199	1.71981	1.72605	1.72077
198.8	1.75783	1.75632	1.75271
198.6	1.7873	1.78737	1.78457
198.4	1.81859	1.81755	1.81445
198.2	1.85353	1.85263	1.8481
198	1.88504	1.88397	1.88111
197.8	1.9242	1.92278	1.91882
197.6	1.96122	1.95757	1.95224
197.4	1.99905	1.99485	1.99001
197.2	2.03763	2.03196	2.0279
197	2.07408	2.06595	2.06338
196.8	2.11332	2.10566	2.10114
196.6	2.1566	2.14822	2.14249
196.4	2.19651	2.18822	2.18154
196.2	2.22448	2.22755	2.22278
196	2.28017	2.26848	2.26272
195.8	2.32217	2.31038	2.30408
195.6	2.36513	2.35064	2.34626
195.4	2.40764	2.39008	2.38362
195.2	2.44968	2.4281	2.42206
195	2.49199	2.467	2.46407
194.8	2.53087	2.50356	2.49871
194.6	2.57116	2.54379	2.53666
194.4	2.6145	2.58006	2.57347
194.2	2.64686	2.61245	2.60468
194	2.69044	2.6525	2.64866
193.8	2.73242	2.68976	2.68058
193.6	2.77414	2.72408	2.71631
193.4	2.80996	2.75813	2.75062
193.2	2.85018	2.79366	2.78833
193	2.89416	2.82949	2.82384
192.8	2.93543	2.86444	2.8589
192.6	2.97582	2.90004	2.89426
192.4	3.02417	2.94222	2.93624
192.2	3.08294	2.98372	2.97583
192	3.12633	3.02572	3.01728
191.8	3.1764	3.06672	3.05574
191.6	3.23298	3.10932	3.10331
191.4	3.30061	3.15191	3.148
191.2	3.36528	3.20302	3.19139
191	3.43165	3.24911	3.24485
190.8	3.51543	3.30882	3.29746
190.6	3.60331	3.35555	3.35461
190.4	3.69857	3.41783	3.4157
190.2	3.83045	3.47384	3.4656
190	3.98975	3.53386	3.52303
Voltage
Wavelength	Repeat
	0	1	2
260	7.95055	8.00414	7.96219
259.8	7.95848	8.01049	7.95849
259.6	7.97043	8.04771	7.97845
259.4	7.98268	8.04578	7.93145
259.2	7.9904	8.04429	8.01051
259	8.00323	7.98194	7.94285
258.8	8.01677	8.00807	7.97006
258.6	7.95402	8.01966	7.99915
258.4	7.97161	8.04628	8.01218
258.2	7.96978	8.00827	8.01015
258	8.01082	7.96413	8.02035
257.8	8.04895	8.00609	8.04409
257.6	7.97226	8.01753	8.05577
257.4	7.99012	8.00399	8.07312
257.2	7.96952	8.00448	7.97573
257	7.99745	8.04524	7.98781
256.8	8.05245	8.08467	8.00313
256.6	7.99274	8.02091	8.00216
256.4	8.03651	8.03347	8.01625
256.2	8.00337	7.95614	8.01546
256	8.00286	7.97399	7.99636
255.8	8.04526	8.03729	7.98891
255.6	8.06526	8.07687	8.00832
255.4	8.01316	8.09152	8.01048
255.2	8.00851	8.02625	7.9925
255	7.99861	7.94106	7.97285
254.8	7.93229	7.95974	8.05013
254.6	7.93938	7.95003	8.0587
254.4	7.97007	7.96436	7.93208
254.2	7.99659	7.97659	8.00803
254	8.01807	7.93499	8.02294
253.8	7.99363	7.95122	8.0364
253.6	7.92295	7.95338	8.06172
253.4	7.94765	7.97969	8.04897
253.2	7.96894	7.99433	8.07111
253	7.96678	7.99701	8.07259
252.8	7.99481	8.02465	8.01596
252.6	8.01347	8.04671	7.96142
252.4	8.05077	8.0607	7.97517
252.2	7.98757	8.07416	8.00358
252	8.05643	7.9946	8.00909
251.8	8.06212	8.01414	8.02284
251.6	7.98019	8.02076	8.04375
251.4	7.97331	8.03142	8.04646
251.2	7.99472	8.03269	7.97288
251	8.01437	7.96885	7.98377
250.8	8.02143	7.99187	8.01238
250.6	8.05717	8.00511	8.01113
250.4	8.10456	7.99532	7.99451
250.2	7.99725	8.03236	8.03439
250	8.07604	8.04761	7.97408
249.8	8.06837	8.03555	7.91483
249.6	8.03721	7.99492	8.01838
249.4	8.07225	8.00975	7.98885
249.2	8.0787	7.98671	8.04816
249	8.07548	7.99219	8.04111
248.8	8.07788	8.01934	8.04598
248.6	8.06508	7.96567	7.96205
248.4	7.91523	8.07197	7.97534
248.2	7.96405	7.94046	7.97968
248	8.03933	8.02339	8.01704
247.8	8.03797	7.99872	8.08505
247.6	7.97335	8.03162	8.03846
247.4	7.96978	8.03702	7.96631
247.2	8.07826	8.04193	7.94991
247	7.98912	8.05347	7.95554
246.8	7.98057	8.03941	7.9409
246.6	8.02152	7.9521	7.9855
246.4	8.022	7.95003	7.96034
246.2	7.98841	7.93549	7.96391
246	7.99931	8.02965	7.99085
245.8	8.03417	8.04126	7.99959
245.6	8.014	7.98687	7.99957
245.4	8.00797	7.98334	7.99653
245.2	8.03363	7.98861	7.99363
245	8.04247	7.98377	7.99311
244.8	8.03557	7.94494	8.0138
244.6	7.96336	8.02754	7.98121
244.4	7.93504	8.01966	7.96952
244.2	7.9879	7.94185	8.01348
244	8.00138	7.95327	7.99026
243.8	7.97757	7.93805	7.97478
243.6	7.97846	7.95956	8.00267
243.4	7.97147	7.96563	8.01275
243.2	7.98462	7.91368	8.00686
243	8.03837	8.00168	7.98183
242.8	7.97608	8.01778	7.98113
242.6	7.97925	8.01418	7.97704
242.4	8.0297	7.99103	7.95228
242.2	7.92424	7.99794	7.94181
242	8.06067	7.99024	7.98614
241.8	8.03519	7.98525	8.04517
241.6	8.01781	8.03181	7.96278
241.4	8.01173	8.03792	7.98779
241.2	8.00777	7.94427	7.96182
241	8.00009	8.01097	7.9765
240.8	7.98411	7.99851	7.96173
240.6	7.97391	8.04346	7.94042
240.4	7.93909	8.02133	8.00744
240.2	8.01218	8.00284	7.98931
240	7.99128	7.99228	8.12861
239.8	7.9927	7.98201	8.00206
239.6	7.95576	7.95358	7.96482
239.4	8.03369	8.01466	7.94363
239.2	8.01703	7.99215	7.96835
239	7.95545	7.94389	7.97359
238.8	7.94325	7.91582	7.93582
238.6	8.01022	7.86403	8.05846
238.4	7.95831	8.04293	8.01368
238.2	7.94593	7.94583	8.00316
238	7.98471	7.89555	7.94794
237.8	7.95129	8.01559	7.95066
237.6	7.98674	7.98115	7.89772
237.4	8.01958	7.93561	7.86187
237.2	7.99318	7.8729	8.00429
237	7.91618	7.93927	8.00362
236.8	7.85495	7.90047	8.0555
236.6	7.83515	7.9427	8.0152
236.4	8.00344	7.9661	7.98462
236.2	7.99775	7.9858	8.06643
236	7.95273	7.91944	7.95078
235.8	7.8659	7.96858	8.05357
235.6	7.83455	7.91382	7.93368
235.4	7.94657	7.92097	8.00668
235.2	8.02041	7.92255	8.0192
235	7.90939	8.0207	7.93262
234.8	8.04114	7.9855	8.01247
234.6	7.97126	7.97362	7.91328
234.4	7.88916	7.92772	8.01213
234.2	7.81861	7.83735	7.91195
234	7.98018	7.96023	8.00135
233.8	8.00368	7.95138	7.97965
233.6	7.99008	7.97666	7.8871
233.4	7.89537	7.94128	8.03112
233.2	7.77158	8.03566	7.9104
233	7.93785	7.99658	8.03148
232.8	8.05541	7.958	8.00111
232.6	7.97099	7.96248	8.00148
232.4	7.85628	8.06071	8.00052
232.2	8.00797	7.93922	7.94879
232	7.98165	7.95619	8.02308
231.8	8.05541	8.03101	8.05706
231.6	7.93376	7.90658	7.96035
231.4	8.0244	8.0091	7.96557
231.2	7.96514	8.01522	7.99756
231	7.96146	8.02207	8.04441
230.8	7.87463	7.9133	7.94247
230.6	7.96187	7.81928	7.84288
230.4	7.98759	8.03538	7.98007
230.2	7.85396	7.89967	7.90116
230	7.77832	7.82291	7.98477
229.8	8.05718	7.98604	7.8756
229.6	7.99858	7.87856	8.03321
229.4	7.95423	7.94277	7.94447
229.2	7.96289	8.00787	7.87259
229	7.8732	7.99595	8.02302
228.8	8.00138	7.91942	7.94842
228.6	7.99476	8.04985	7.97357
228.4	7.95722	7.96453	8.0032
228.2	8.04595	7.88528	7.95849
228	7.98772	7.97855	7.87389
227.8	7.9334	7.89858	7.78379
227.6	8.00348	7.83289	7.95808
227.4	7.93076	8.07931	7.87358
227.2	8.00465	7.99912	7.78404
227	8.05829	7.91416	7.98261
226.8	8.00035	7.93664	8.01773
226.6	7.93677	7.97079	7.95429
226.4	7.82832	7.98885	8.02428
226.2	7.9664	7.98258	7.97745
226	7.88144	7.92385	7.9567
225.8	7.80979	7.85581	7.95294
225.6	7.93098	7.99888	7.95442
225.4	7.87675	7.97418	7.9818
225.2	7.99976	8.0176	8.02041
225	8.00723	8.01985	7.93678
224.8	8.03253	7.92832	7.8615
224.6	7.98601	7.87541	7.79299
224.4	7.90939	7.985	8.00586
224.2	7.85123	7.90039	7.93106
224	8.01076	7.8562	7.84637
223.8	8.00224	7.98439	7.97359
223.6	8.00107	8.10187	7.90578
223.4	8.01056	8.0216	7.92763
223.2	7.92502	7.92535	7.83484
223	8.00766	8.02865	7.76523
222.8	7.93792	7.94009	7.99802
222.6	8.01273	7.95998	7.98532
222.4	8.00705	7.89292	7.92298
222.2	7.92422	7.81479	8.01128
222	8.07933	7.93176	8.04907
221.8	8.0368	8.04553	7.9963
221.6	7.94359	7.94084	7.96788
221.4	7.88048	7.92806	8.01933
221.2	7.98666	7.83087	7.94587
221	7.95118	7.97665	7.98318
220.8	7.93858	8.05298	7.91862
220.6	7.81231	7.94737	7.97325
220.4	7.76175	7.84001	8.00208
220.2	7.75636	8.00711	7.92875
220	8.0268	7.90375	8.08012
219.8	7.95791	8.03915	7.99935
219.6	7.86619	7.96497	7.97916
219.4	7.9813	7.84493	7.96927
219.2	7.9033	7.95002	7.96349
219	7.9697	7.89418	7.87818
218.8	7.91007	7.93888	7.94967
218.6	7.86019	8.05169	8.0675
218.4	7.99252	7.99778	8.019
218.2	7.88981	7.94248	7.92174
218	7.79395	7.98991	8.00947
217.8	7.94979	7.90039	7.9384
217.6	7.95545	8.02196	7.8478
217.4	7.88556	7.94476	8.03019
217.2	7.76995	7.95294	7.95634
217	7.99022	7.88375	7.92134
216.8	7.96339	8.01003	7.96067
216.6	8.02603	7.86711	7.88799
216.4	8.05231	7.92472	7.98044
216.2	7.9584	7.9519	7.98644
216	8.04133	8.01619	7.95769
215.8	7.94489	7.90795	8.01136
215.6	7.95305	7.83905	7.98338
215.4	8.0381	8.0415	7.90119
215.2	7.9385	7.94071	7.96453
215	7.98427	8.01509	7.86254
214.8	7.97676	7.91101	7.94926
214.6	7.94216	7.78902	7.9656
214.4	7.9828	7.94924	7.85435
214.2	7.9293	7.8375	7.99691
214	7.98892	7.97644	7.97234
213.8	7.8626	7.94716	7.98653
213.6	7.93277	7.82197	7.96908
213.4	7.97778	7.95052	7.9386
213.2	7.84278	7.961	7.9929
213	8.02315	7.93331	8.03792
212.8	7.8776	7.8407	7.90747
212.6	7.99951	8.02147	8.02725
212.4	7.88959	8.0603	8.03777
212.2	7.93962	7.98557	7.97822
212	7.98548	7.94033	7.98854
211.8	8.00315	7.78386	7.96138
211.6	8.00307	8.00654	7.94126
211.4	8.02503	7.97013	7.9386
211.2	7.86964	7.99354	7.96493
211	7.89464	7.88516	7.96723
210.8	8.00698	7.99477	7.99284
210.6	7.95993	7.95972	8.01417
210.4	7.97971	7.95288	7.87073
210.2	7.80719	7.83314	7.97722
210	7.93295	8.00037	7.98282
209.8	7.97291	8.05229	7.97555
209.6	7.82393	7.89699	7.94278
209.4	7.98153	7.94673	7.97897
209.2	8.04014	7.98812	7.85971
209	7.94291	7.92718	7.97179
208.8	7.96861	7.78607	7.93828
208.6	7.81002	8.00352	7.92905
208.4	7.97554	7.90723	7.74566
208.2	7.9712	7.98495	8.00896
208	7.98388	7.95918	7.84133
207.8	7.96097	7.78019	7.97438
207.6	7.98222	7.9458	8.01092
207.4	7.90566	7.96731	7.82058
207.2	7.99145	7.94517	7.98427
207	8.03198	7.90575	7.98862
206.8	7.99536	8.01861	7.9158
206.6	7.93966	7.93017	7.97109
206.4	8.01432	7.98915	8.04691
206.2	8.02535	7.971	8.00474
206	8.01532	7.93002	7.81694
205.8	8.06246	7.98856	7.89778
205.6	7.80036	7.87021	7.91547
205.4	8.0167	7.96282	8.00246
205.2	7.79038	8.06553	7.99914
205	7.96556	7.80927	8.04469
204.8	7.95405	7.9568	7.96929
204.6	8.01197	7.99472	7.98885
204.4	7.98036	7.97142	7.97077
204.2	7.93493	7.97269	7.96549
204	7.97668	7.94052	8.06442
203.8	7.93451	7.98856	7.94873
203.6	7.94994	7.92762	7.76334
203.4	7.97676	8.0352	7.95765
203.2	7.98936	8.05292	7.92601
203	7.92173	7.93582	7.93385
202.8	8.01417	7.95966	7.92831
202.6	7.92048	7.9564	8.00803
202.4	8.03486	7.95976	8.01559
202.2	7.95801	7.97177	7.98868
202	7.90391	7.9758	7.89185
201.8	7.96483	7.99662	7.96417
201.6	7.93504	8.01062	7.99746
201.4	7.93057	7.97025	8.0128
201.2	7.98007	8.02178	8.0209
201	8.07203	7.99469	7.9596
200.8	7.91022	7.9335	7.96108
200.6	7.79536	7.91881	8.01304
200.4	8.05686	7.99249	7.97972
200.2	7.83814	7.93269	7.99561
200	7.93371	7.95239	7.89258
199.8	7.9127	7.94469	7.96904
199.6	7.9119	7.97126	7.98242
199.4	7.96507	7.95769	7.99325
199.2	8.09261	7.95562	7.9338
199	7.97925	7.9363	7.93817
198.8	7.88459	8.01337	7.93099
198.6	8.01023	7.96061	7.95172
198.4	8.00688	7.93655	7.92665
198.2	7.98161	7.93109	7.99611
198	7.95996	7.96167	7.97782
197.8	7.94314	7.93555	7.94529
197.6	7.99326	7.98353	7.83614
197.4	8.01849	7.91289	7.85149
197.2	7.96291	7.98118	7.94361
197	7.91907	8.00484	7.97982
196.8	8.00328	7.9461	8.00583
196.6	7.95414	7.97121	7.96473
196.4	7.9712	7.77989	7.96035
196.2	8.23415	7.91786	7.98073
196	7.69124	7.95683	7.97725
195.8	7.81581	7.98278	7.89808
195.6	7.50545	7.76013	7.83881
195.4	6.866	7.14928	7.25641
195.2	6.31389	6.63563	6.72849
195	5.81343	6.15774	6.19943
194.8	5.38341	5.73279	5.79718
194.6	4.97852	5.30242	5.39017
194.4	4.55516	4.93101	5.00648
194.2	4.2416	4.59129	4.67423
194	3.91254	4.26969	4.30755
193.8	3.60256	3.97438	4.0593
193.6	3.31815	3.72361	3.79076
193.4	3.09171	3.48353	3.54429
193.2	2.84804	3.24387	3.28395
193	2.61037	3.02948	3.06915
192.8	2.39352	2.8186	2.85473
192.6	2.198	2.61704	2.65211
192.4	1.99664	2.41126	2.44469
192.2	1.77242	2.22737	2.2682
192	1.62468	2.04824	2.08845
191.8	1.46268	1.88293	1.93111
191.6	1.2973	1.72467	1.74869
191.4	1.12299	1.58153	1.59584
191.2	0.979019	1.42251	1.46112
191	0.851758	1.29673	1.30952
190.8	0.708278	1.13978	1.16996
190.6	0.585711	1.03619	1.03844
190.4	0.474153	0.905016	0.909472
190.2	0.354763	0.806395	0.821838
190	0.247056	0.705806	0.723629
Count
Wavelength	Repeat
	0	1	2
260	20000	20000	20000
259.8	20000	20000	20000
259.6	20000	20000	20000
259.4	20000	20000	20000
259.2	20000	20000	20000
259	20000	20000	20000
258.8	20000	20000	20000
258.6	20000	20000	20000
258.4	20000	20000	20000
258.2	20000	20000	20000
258	20000	20000	20000
257.8	20000	20000	20000
257.6	20000	20000	20000
257.4	20000	20000	20000
257.2	20000	20000	20000
257	20000	20000	20000
256.8	20000	20000	20000
256.6	20000	20000	20000
256.4	20000	20000	20000
256.2	20000	20000	20000
256	20000	20000	20000
255.8	20000	20000	20000
255.6	20000	20000	20000
255.4	20000	20000	20000
255.2	20000	20000	20000
255	20000	20000	20000
254.8	20000	20000	20000
254.6	20000	20000	20000
254.4	20000	20000	20000
254.2	20000	20000	20000
254	20000	20000	20000
253.8	20000	20000	20000
253.6	20000	20000	20000
253.4	20000	20000	20000
253.2	20000	20000	20000
253	20000	20000	20000
252.8	20000	20000	20000
252.6	20000	20000	20000
252.4	20000	20000	20000
252.2	20000	20000	20000
252	20000	20000	20000
251.8	20000	20000	20000
251.6	20000	20000	20000
251.4	20000	20000	20000
251.2	20000	20000	20000
251	20000	20000	20000
250.8	20000	20000	20000
250.6	20000	20000	20000
250.4	20000	20000	20000
250.2	20000	20000	20000
250	20000	20000	20000
249.8	20000	20000	20000
249.6	20000	20000	20000
249.4	20000	20000	20000
249.2	20000	20000	20000
249	20000	20000	20000
248.8	20000	20000	20000
248.6	20000	20000	20000
248.4	20000	20000	20000
248.2	20000	20000	20000
248	20000	20000	20000
247.8	20000	20000	20000
247.6	20000	20000	20000
247.4	20000	20000	20000
247.2	20000	20000	20000
247	20000	20000	20000
246.8	20000	20000	20000
246.6	20000	20000	20000
246.4	20000	20000	20000
246.2	20000	20000	20000
246	20000	20000	20000
245.8	20000	20000	20000
245.6	20000	20000	20000
245.4	20000	20000	20000
245.2	20000	20000	20000
245	20000	20000	20000
244.8	20000	20000	20000
244.6	20000	20000	20000
244.4	20000	20000	20000
244.2	20000	20000	20000
244	20000	20000	20000
243.8	20000	20000	20000
243.6	20000	20000	20000
243.4	20000	20000	20000
243.2	20000	20000	20000
243	20000	20000	20000
242.8	20000	20000	20000
242.6	20000	20000	20000
242.4	20000	20000	20000
242.2	20000	20000	20000
242	20000	20000	20000
241.8	20000	20000	20000
241.6	20000	20000	20000
241.4	20000	20000	20000
241.2	20000	20000	20000
241	20000	20000	20000
240.8	20000	20000	20000
240.6	20000	20000	20000
240.4	20000	20000	20000
240.2	20000	20000	20000
240	20000	20000	20000
239.8	20000	20000	20000
239.6	20000	20000	20000
239.4	20000	20000	20000
239.2	20000	20000	20000
239	20000	20000	20000
238.8	20000	20000	20000
238.6	20000	20000	20000
238.4	20000	20000	20000
238.2	20000	20000	20000
238	20000	20000	20000
237.8	20000	20000	20000
237.6	20000	20000	20000
237.4	20000	20000	20000
237.2	20000	20000	20000
237	20000	20000	20000
236.8	20000	20000	20000
236.6	20000	20000	20000
236.4	20000	20000	20000
236.2	20000	20000	20000
236	20000	20000	20000
235.8	20000	20000	20000
235.6	20000	20000	20000
235.4	20000	20000	20000
235.2	20000	20000	20000
235	20000	20000	20000
234.8	20000	20000	20000
234.6	20000	20000	20000
234.4	20000	20000	20000
234.2	20000	20000	20000
234	20000	20000	20000
233.8	20000	20000	20000
233.6	20000	20000	20000
233.4	20000	20000	20000
233.2	20000	20000	20000
233	20000	20000	20000
232.8	20000	20000	20000
232.6	20000	20000	20000
232.4	20000	20000	20000
232.2	20000	20000	20000
232	20000	20000	20000
231.8	20000	20000	20000
231.6	20000	20000	20000
231.4	20000	20000	20000
231.2	20000	20000	20000
231	20000	20000	20000
230.8	20000	20000	20000
230.6	20000	20000	20000
230.4	20000	20000	20000
230.2	20000	20000	20000
230	20000	20000	20000
229.8	20000	20000	20000
229.6	20000	20000	20000
229.4	20000	20000	20000
229.2	20000	20000	20000
229	20000	20000	20000
228.8	20000	20000	20000
228.6	20000	20000	20000
228.4	20000	20000	20000
228.2	20000	20000	20000
228	20000	20000	20000
227.8	20000	20000	20000
227.6	20000	20000	20000
227.4	20000	20000	20000
227.2	20000	20000	20000
227	20000	20000	20000
226.8	20000	20000	20000
226.6	20000	20000	20000
226.4	20000	20000	20000
226.2	20000	20000	20000
226	20000	20000	20000
225.8	20000	20000	20000
225.6	20000	20000	20000
225.4	20000	20000	20000
225.2	20000	20000	20000
225	20000	20000	20000
224.8	20000	20000	20000
224.6	20000	20000	20000
224.4	20000	20000	20000
224.2	20000	20000	20000
224	20000	20000	20000
223.8	20000	20000	20000
223.6	20000	20000	20000
223.4	20000	20000	20000
223.2	20000	20000	20000
223	20000	20000	20000
222.8	20000	20000	20000
222.6	20000	20000	20000
222.4	20000	20000	20000
222.2	20000	20000	20000
222	20000	20000	20000
221.8	20000	20000	20000
221.6	20000	20000	20000
221.4	20000	20000	20000
221.2	20000	20000	20000
221	20000	20000	20000
220.8	20000	20000	20000
220.6	20000	20000	20000
220.4	20000	20000	20000
220.2	20000	20000	20000
220	20000	20000	20000
219.8	20000	20000	20000
219.6	20000	20000	20000
219.4	20000	20000	20000
219.2	20000	20000	20000
219	20000	20000	20000
218.8	20000	20000	20000
218.6	20000	20000	20000
218.4	20000	20000	20000
218.2	20000	20000	20000
218	20000	20000	20000
217.8	20000	20000	20000
217.6	20000	20000	20000
217.4	20000	20000	20000
217.2	20000	20000	20000
217	20000	20000	20000
216.8	20000	20000	20000
216.6	20000	20000	20000
216.4	20000	20000	20000
216.2	20000	20000	20000
216	20000	20000	20000
215.8	20000	20000	20000
215.6	20000	20000	20000
215.4	20000	20000	20000
215.2	20000	20000	20000
215	20000	20000	20000
214.8	20000	20000	20000
214.6	20000	20000	20000
214.4	20000	20000	20000
214.2	20000	20000	20000
214	20000	20000	20000
213.8	20000	20000	20000
213.6	20000	20000	20000
213.4	20000	20000	20000
213.2	20000	20000	20000
213	20000	20000	20000
212.8	20000	20000	20000
212.6	20000	20000	20000
212.4	20000	20000	20000
212.2	20000	20000	20000
212	20000	20000	20000
211.8	20000	20000	20000
211.6	20000	20000	20000
211.4	20000	20000	20000
211.2	20000	20000	20000
211	20000	20000	20000
210.8	20000	20000	20000
210.6	20000	20000	20000
210.4	20000	20000	20000
210.2	20000	20000	20000
210	20000	20000	20000
209.8	20000	20000	20000
209.6	20000	20000	20000
209.4	20000	20000	20000
209.2	20000	20000	20000
209	20000	20000	20000
208.8	20000	20000	20000
208.6	20000	20000	20000
208.4	20000	20000	20000
208.2	20000	20000	20000
208	20000	20000	20000
207.8	20000	20000	20000
207.6	20000	20000	20000
207.4	20000	20000	20000
207.2	20000	20000	20000
207	20000	20000	20000
206.8	20000	20000	20000
206.6	20000	20000	20000
206.4	20000	20000	20000
206.2	20000	20000	20000
206	20000	20000	20000
205.8	20000	20000	20000
205.6	20000	20000	20000
205.4	20000	20000	20000
205.2	20000	20000	20000
205	20000	20000	20000
204.8	20000	20000	20000
204.6	20000	20000	20000
204.4	20000	20000	20000
204.2	20000	20000	20000
204	20000	20000	20000
203.8	20000	20000	20000
203.6	20000	20000	20000
203.4	20000	20000	20000
203.2	20000	20000	20000
203	20000	20000	20000
202.8	20000	20000	20000
202.6	20000	20000	20000
202.4	20000	20000	20000
202.2	20000	20000	20000
202	20000	20000	20000
201.8	20000	20000	20000
201.6	20000	20000	20000
201.4	20000	20000	20000
201.2	20000	20000	20000
201	20000	20000	20000
200.8	20000	20000	20000
200.6	20000	20000	20000
200.4	20000	20000	20000
200.2	20000	20000	20000
200	20000	20000	20000
199.8	20000	20000	20000
199.6	20000	20000	20000
199.4	20000	20000	20000
199.2	20000	20000	20000
199	20000	20000	20000
198.8	20000	20000	20000
198.6	20000	20000	20000
198.4	20000	20000	20000
198.2	20000	20000	20000
198	20000	20000	20000
197.8	20000	20000	20000
197.6	20000	20000	20000
197.4	20000	20000	20000
197.2	20000	20000	20000
197	20000	20000	20000
196.8	20000	20000	20000
196.6	20000	20000	20000
196.4	20000	20000	20000
196.2	20000	20000	20000
196	20000	20000	20000
195.8	20000	20000	20000
195.6	20000	20000	20000
195.4	20000	20000	20000
195.2	20000	20000	20000
195	20000	20000	20000
194.8	20000	20000	20000
194.6	20000	20000	20000
194.4	20000	20000	20000
194.2	20000	20000	20000
194	20000	20000	20000
193.8	20000	20000	20000
193.6	20000	20000	20000
193.4	20000	20000	20000
193.2	20000	20000	20000
193	20000	20000	20000
192.8	20000	20000	20000
192.6	20000	20000	20000
192.4	20000	20000	20000
192.2	20000	20000	20000
192	20000	20000	20000
191.8	20000	20000	20000
191.6	20000	20000	20000
191.4	20000	20000	20000
191.2	20000	20000	20000
191	20000	20000	20000
190.8	20000	20000	20000
190.6	20000	20000	20000
190.4	20000	20000	20000
190.2	20000	20000	20000
190	20000	20000	20000
SE
Wavelength	Repeat
	0	1	2
260	0.122891	0.121688	0.130904
259.8	0.115917	0.124236	0.122482
259.6	0.118663	0.134144	0.124851
259.4	0.107431	0.128571	0.136882
259.2	0.114586	0.126756	0.123488
259	0.133782	0.129724	0.118634
258.8	0.12821	0.116062	0.132997
258.6	0.123871	0.114993	0.113222
258.4	0.121412	0.114748	0.111636
258.2	0.109868	0.124216	0.136055
258	0.128136	0.118131	0.129374
257.8	0.12187	0.129157	0.140977
257.6	0.117659	0.132701	0.120138
257.4	0.114152	0.116138	0.11625
257.2	0.130736	0.120423	0.13282
257	0.116554	0.121467	0.127723
256.8	0.108652	0.124489	0.125458
256.6	0.131653	0.117985	0.140967
256.4	0.133593	0.131406	0.117064
256.2	0.104507	0.115904	0.13574
256	0.141878	0.122571	0.122743
255.8	0.133157	0.127641	0.125719
255.6	0.130382	0.115012	0.125441
255.4	0.127835	0.11595	0.107024
255.2	0.126004	0.134565	0.116528
255	0.118925	0.137651	0.132975
254.8	0.113844	0.121261	0.108531
254.6	0.121129	0.111777	0.12305
254.4	0.114678	0.121896	0.129427
254.2	0.11946	0.11854	0.134897
254	0.131797	0.127224	0.12152
253.8	0.122074	0.129635	0.111839
253.6	0.12459	0.110404	0.115555
253.4	0.115375	0.125099	0.122258
253.2	0.116249	0.109701	0.126897
253	0.130446	0.115749	0.124841
252.8	0.111131	0.115256	0.123996
252.6	0.130056	0.116907	0.132018
252.4	0.127607	0.128449	0.1085
252.2	0.112071	0.132635	0.120477
252	0.117036	0.124359	0.123594
251.8	0.101527	0.124044	0.126057
251.6	0.124559	0.121917	0.127156
251.4	0.125996	0.125745	0.115548
251.2	0.109749	0.111818	0.116562
251	0.116289	0.118682	0.120178
250.8	0.124115	0.128299	0.12841
250.6	0.134725	0.11379	0.116459
250.4	0.122785	0.116952	0.11982
250.2	0.128714	0.136374	0.117941
250	0.116686	0.14433	0.117708
249.8	0.108108	0.114148	0.117698
249.6	0.138271	0.123435	0.0971148
249.4	0.125641	0.130044	0.13098
249.2	0.112983	0.115998	0.129852
249	0.113949	0.124255	0.122981
248.8	0.123982	0.128033	0.103797
248.6	0.117396	0.117739	0.128653
248.4	0.122092	0.11023	0.110326
248.2	0.119871	0.117982	0.110877
248	0.116622	0.127613	0.131071
247.8	0.119937	0.108829	0.134185
247.6	0.124064	0.130913	0.136342
247.4	0.121042	0.127183	0.11672
247.2	0.122617	0.121657	0.130297
247	0.098281	0.117879	0.122092
246.8	0.111477	0.144698	0.125905
246.6	0.130809	0.135474	0.116282
246.4	0.104467	0.117499	0.120478
246.2	0.118868	0.123736	0.138625
246	0.120295	0.128623	0.120093
245.8	0.122577	0.121528	0.112563
245.6	0.116147	0.105008	0.133021
245.4	0.136667	0.104266	0.121618
245.2	0.130648	0.123162	0.119391
245	0.116066	0.115893	0.130519
244.8	0.130157	0.109769	0.120564
244.6	0.12103	0.114921	0.122944
244.4	0.112831	0.116671	0.103385
244.2	0.108074	0.116384	0.135272
244	0.117484	0.121523	0.105137
243.8	0.12232	0.114686	0.120364
243.6	0.136775	0.135273	0.125041
243.4	0.103235	0.113714	0.127008
243.2	0.125208	0.112024	0.118702
243	0.126979	0.136493	0.130093
242.8	0.131337	0.132431	0.123717
242.6	0.126356	0.133745	0.132214
242.4	0.0992025	0.117662	0.131518
242.2	0.122777	0.119687	0.125684
242	0.126021	0.108672	0.125054
241.8	0.125841	0.118811	0.125061
241.6	0.124736	0.124095	0.124993
241.4	0.117702	0.11986	0.11981
241.2	0.127482	0.12184	0.108664
241	0.117675	0.126236	0.129943
240.8	0.116914	0.116871	0.108208
240.6	0.131088	0.127845	0.106711
240.4	0.116646	0.122203	0.107036
240.2	0.125784	0.144559	0.119607
240	0.129015	0.140779	0.124789
239.8	0.140031	0.116262	0.128383
239.6	0.123661	0.1186	0.140516
239.4	0.129383	0.132452	0.143836
239.2	0.114243	0.138945	0.122204
239	0.127275	0.122774	0.126112
238.8	0.121122	0.136369	0.118933
238.6	0.114344	0.136466	0.126795
238.4	0.128201	0.124858	0.130119
238.2	0.114223	0.130259	0.128035
238	0.107061	0.137103	0.129172
237.8	0.130338	0.126798	0.123866
237.6	0.122058	0.130639	0.130114
237.4	0.119412	0.130683	0.137416
237.2	0.124242	0.138282	0.134263
237	0.130907	0.124896	0.126657
236.8	0.127544	0.139258	0.123342
236.6	0.144247	0.10536	0.138184
236.4	0.119267	0.12509	0.11532
236.2	0.128854	0.133892	0.128415
236	0.129956	0.123121	0.137269
235.8	0.120374	0.131394	0.116559
235.6	0.145148	0.138187	0.122296
235.4	0.141968	0.133688	0.140573
235.2	0.134525	0.128228	0.139449
235	0.132931	0.129282	0.143771
234.8	0.136792	0.117891	0.135925
234.6	0.152261	0.130171	0.132735
234.4	0.132626	0.14342	0.154761
234.2	0.145241	0.130775	0.139342
234	0.120849	0.152833	0.135612
233.8	0.138272	0.120975	0.129367
233.6	0.135191	0.139766	0.141788
233.4	0.13477	0.137862	0.139578
233.2	0.146875	0.145803	0.137062
233	0.142395	0.125546	0.133839
232.8	0.14487	0.146339	0.1507
232.6	0.141639	0.157056	0.16591
232.4	0.142049	0.156183	0.150806
232.2	0.13779	0.155844	0.120433
232	0.144201	0.154715	0.158199
231.8	0.158489	0.16484	0.156384
231.6	0.147062	0.15794	0.156917
231.4	0.15561	0.145025	0.150721
231.2	0.167007	0.145657	0.1572
231	0.143112	0.152805	0.137571
230.8	0.156415	0.158931	0.173246
230.6	0.167944	0.184959	0.134804
230.4	0.148615	0.157346	0.15346
230.2	0.156765	0.159811	0.161097
230	0.160231	0.168257	0.159364
229.8	0.154685	0.175983	0.162021
229.6	0.166708	0.156739	0.153835
229.4	0.172358	0.155753	0.1406
229.2	0.166212	0.166457	0.167684
229	0.170857	0.170132	0.171919
228.8	0.152891	0.155052	0.162182
228.6	0.158034	0.161646	0.142195
228.4	0.162832	0.176868	0.167783
228.2	0.156862	0.169505	0.159365
228	0.174636	0.191153	0.173543
227.8	0.167033	0.167336	0.186656
227.6	0.199146	0.1773	0.161059
227.4	0.162191	0.168649	0.152747
227.2	0.181754	0.168853	0.189538
227	0.1642	0.168152	0.174612
226.8	0.174611	0.179093	0.177635
226.6	0.177527	0.166071	0.189344
226.4	0.165338	0.201897	0.168231
226.2	0.182908	0.184998	0.182886
226	0.200144	0.201154	0.181261
225.8	0.167861	0.166646	0.185221
225.6	0.188125	0.191386	0.209991
225.4	0.179624	0.192008	0.179181
225.2	0.192982	0.184625	0.170118
225	0.18198	0.190756	0.18819
224.8	0.186131	0.186028	0.178071
224.6	0.182159	0.182388	0.187082
224.4	0.181232	0.214668	0.178785
224.2	0.20267	0.184759	0.17194
224	0.216525	0.204302	0.179254
223.8	0.167184	0.195687	0.177682
223.6	0.19293	0.180383	0.202944
223.4	0.19943	0.178927	0.197162
223.2	0.222093	0.209422	0.188565
223	0.191818	0.177765	0.197382
222.8	0.202784	0.197812	0.190542
222.6	0.181858	0.181128	0.206221
222.4	0.188558	0.221351	0.198578
222.2	0.196762	0.179992	0.171701
222	0.193151	0.208813	0.199413
221.8	0.178435	0.181166	0.197209
221.6	0.180781	0.217486	0.215074
221.4	0.189647	0.192358	0.2179
221.2	0.204278	0.200013	0.19816
221	0.212852	0.221175	0.186844
220.8	0.208558	0.198981	0.193087
220.6	0.171859	0.193633	0.230271
220.4	0.201383	0.187153	0.222782
220.2	0.236997	0.226898	0.21308
220	0.222023	0.21779	0.2078
219.8	0.205463	0.238688	0.213984
[truncated: 509 more rows]

## Sheet: SOI melting data 02 20_90
ProDataCSV
Title:	Fri	Oct	15	09:57:20	2021
Remarks:
#User:	gac-LBR
#Date:	2021-10-15
#HV	(CDDC	channel):	0	v
#Time	per	point:	0.5	s
#Description:	Sample	1
#Concentration:	0	M
#Pathlength:	10	mm
#Temperature:	21.67	C
Last	Modified:	Fri	Oct	15	15:10:03	2021	by	unknown.
Options:
Available	Dimensions:	2
Wavelength	Wavelength:	200nm	-	280nm	Step	Size:	1nm	Bandwidth:	1nm
Temperature	71	temperatures	from	20.9188	to	86.0677degrees	Celsius	in	smooth	ramp	mode	at	ramp-rate	of	1degrees	C	per	min.
Available	Properties:	7
CircularDichroism
HV
Absorbance
Voltage
Count	Time-per-point:	0.5s	(25us	x	20000)
SE	SE
Temperature
Data:
CircularDichroism
Wavelength	Temperature
	20.9188	20.6191	21.1435	21.8922	22.7401	23.662	24.5831	25.5282	26.4725	27.4408	28.4083	29.375	30.3408	31.3058	32.2948	33.2583	34.2456	35.2569	36.2428	37.2279	38.2369	39.2206	40.2281	41.2104	42.1675	43.1731	44.1535	45.1578	46.1615	47.1401	48.1426	49.1446	50.1461	51.1226	52.1474	53.1473	54.1468	55.1458	56.1201	57.0939	58.1161	59.0892	60.062	61.0831	62.0309	63.027	64.0229	65.0185	66.0139
280	-0.802739	-0.698728	-0.765228	-0.768233	-0.527172	-0.734488	-0.675319	-0.723193	-0.937339	-1.01889	-0.862873	-0.897918	-1.03569	-0.754257	-0.743192	-0.938012	-0.81546	-0.801589	-0.908631	-0.736704	-0.765783	-0.896859	-0.914173	-1.15524	-0.969168	-0.956599	-1.06012	-1.04469	-0.912157	-0.877742	-0.791012	-0.825806	-0.936646	-1.00792	-1.10226	-1.09278	-0.90977	-0.884143	-0.878466	-1.12652	-0.928757	-0.900289	-1.07525	-1.13408	-1.1483	-1.19146	-1.11145	-0.937488	-0.913107
279	-0.669868	-0.725686	-0.83743	-0.70489	-0.964397	-0.860938	-0.579799	-0.677641	-0.667779	-0.691041	-0.812929	-0.681809	-0.843143	-0.672567	-0.942826	-1.01947	-0.733389	-0.933809	-0.945875	-0.825375	-0.835825	-0.89793	-0.950476	-0.747901	-0.776601	-0.671307	-0.941088	-0.977509	-0.969636	-0.758343	-0.909818	-1.13783	-1.05131	-1.17473	-0.734654	-1.17855	-0.921116	-0.885614	-0.995327	-0.842338	-1.03893	-0.920271	-0.998518	-0.972083	-0.989222	-0.725041	-0.873174	-0.95888	-0.954237
278	-0.820733	-0.71751	-0.62827	-0.641288	-0.934601	-0.794757	-1.12644	-0.671361	-0.628791	-0.97323	-1.00117	-0.865652	-0.67919	-0.803643	-0.755195	-0.612947	-0.749443	-0.691215	-0.786356	-0.995944	-0.918184	-0.706924	-0.890617	-0.764919	-1.03916	-0.917638	-0.925903	-0.774545	-0.910252	-1.00519	-0.836056	-1.04556	-1.13286	-0.812358	-1.19578	-0.886728	-1.05569	-0.929183	-0.748819	-1.04897	-0.98313	-0.984516	-0.891825	-1.0806	-1.09432	-0.968664	-1.11803	-1.1449	-0.934835
277	-0.77067	-0.747631	-0.758946	-0.827543	-0.783097	-0.823809	-0.795463	-0.610026	-0.863914	-0.919696	-0.625402	-0.818784	-0.674513	-0.621439	-0.925539	-0.814212	-0.671098	-0.897018	-0.921384	-0.769456	-0.844188	-0.761437	-0.665256	-0.481344	-0.875138	-0.933057	-0.874072	-0.974649	-0.736188	-0.905933	-0.894873	-0.786641	-0.881103	-0.951829	-0.958996	-0.843525	-0.971428	-0.864726	-1.08698	-0.77894	-0.978043	-1.18966	-0.900682	-1.02207	-1.15964	-0.79241	-0.9095	-0.830805	-1.03066
276	-0.525789	-0.700226	-0.777772	-0.911375	-0.600656	-0.730325	-0.915776	-0.710451	-0.722187	-0.48782	-0.881923	-0.785385	-0.656141	-0.679272	-0.731775	-0.570858	-0.644271	-0.619661	-0.656452	-0.524207	-0.572825	-0.918711	-0.971962	-0.730212	-0.762196	-0.857724	-0.687869	-0.840327	-0.791689	-0.786788	-0.813775	-0.820129	-0.928882	-0.996618	-0.841726	-0.977857	-0.868507	-0.948435	-0.909387	-0.967982	-0.745615	-1.08784	-0.920539	-0.77612	-0.865864	-0.897561	-0.65133	-1.09458	-0.881599
275	-0.492294	-0.710832	-0.759907	-0.835688	-0.848443	-0.751765	-0.609144	-0.831466	-0.539637	-0.713834	-0.669451	-0.795582	-0.520105	-0.582295	-0.722497	-0.696908	-0.848791	-0.682916	-0.729021	-0.678939	-0.67421	-0.624851	-0.777592	-0.602686	-0.641796	-0.754578	-0.658524	-0.867596	-0.665747	-0.844385	-0.856936	-1.17243	-0.67586	-0.735599	-1.0569	-0.952264	-0.819221	-0.77462	-0.907276	-0.868789	-1.00903	-0.825705	-0.806077	-0.934095	-0.870167	-1.05557	-0.860048	-0.724955	-0.884211
274	-0.625136	-0.641304	-0.80256	-0.767423	-0.571622	-0.683633	-0.642756	-0.602971	-0.490314	-0.772959	-0.771262	-0.566486	-0.870113	-0.375504	-0.458201	-0.613319	-0.639702	-0.7386	-0.792816	-0.772524	-0.617331	-0.53812	-0.719716	-0.722389	-0.737649	-0.636803	-1.02248	-0.957575	-0.747586	-0.743832	-0.911392	-0.841456	-0.777759	-0.838926	-0.671061	-0.522177	-0.818363	-0.759529	-0.858514	-0.924194	-0.976291	-0.842422	-0.990863	-0.894186	-0.9718	-0.846141	-0.995765	-1.04521	-1.08212
273	-0.413578	-0.527763	-0.408875	-0.688968	-0.443158	-0.705643	-0.341579	-0.611486	-0.875453	-0.612429	-0.694786	-0.76813	-0.570233	-0.690819	-0.634309	-0.815836	-0.686505	-1.19062	-0.523164	-0.743634	-0.551468	-0.673297	-0.537406	-0.768107	-0.725581	-0.603274	-0.879712	-0.249214	-0.80636	-0.742933	-0.846781	-0.602357	-0.944779	-0.825694	-0.681993	-0.956182	-0.833596	-0.836948	-0.761874	-0.755519	-0.792545	-1.00733	-0.707379	-1.01823	-0.907481	-0.761399	-0.766716	-0.976492	-0.786986
272	-0.607016	-0.425365	-0.741188	-0.447117	-0.703434	-0.678739	-0.467645	-0.605433	-0.604145	-0.538376	-0.746161	-0.763979	-0.624353	-0.433209	-0.51767	-0.807309	-0.506391	-0.689691	-0.61263	-0.56488	-0.69702	-0.707363	-0.328994	-0.516983	-0.701453	-0.685135	-0.769758	-0.764632	-0.829697	-0.862983	-0.793093	-0.779244	-0.827388	-0.821185	-0.682195	-0.798975	-0.600354	-0.618087	-0.932791	-1.0247	-0.980163	-0.852166	-1.09544	-0.814093	-0.873092	-0.960091	-0.859469	-1.0338	-0.727757
271	-0.611364	-0.591706	-0.584052	-0.519244	-0.545986	-0.707864	-0.540458	-0.415923	-0.445794	-0.650229	-0.534735	-0.568464	-0.312653	-0.733081	-0.654119	-0.703537	-0.568821	-0.692086	-0.370137	-0.600874	-0.522582	-0.622986	-0.491579	-0.74644	-0.64288	-0.35719	-0.70208	-0.76174	-0.709349	-0.715076	-0.751907	-0.673382	-0.793552	-0.660739	-0.596001	-0.819722	-0.83607	-0.870805	-0.914643	-0.494298	-0.889651	-0.997206	-0.870816	-0.969551	-1.09653	-0.9903	-0.874904	-0.770285	-0.903189
270	-0.464972	-0.581507	-0.560681	-0.792137	-0.33836	-0.680578	-0.50236	-0.772528	-0.527281	-0.610684	-0.556981	-0.481344	-0.688166	-0.518611	-0.53953	-0.567833	-0.495116	-0.449523	-0.395639	-0.780868	-0.558988	-0.474695	-0.673728	-0.766036	-0.770927	-0.781335	-0.859677	-0.704399	-0.704909	-0.669209	-0.87871	-0.681023	-0.629154	-0.450848	-0.623452	-0.595393	-0.989614	-0.73763	-0.485717	-1.09317	-0.792919	-0.798739	-0.765463	-0.660219	-0.738369	-0.814536	-0.645555	-0.760954	-0.670549
269	-0.457761	-0.559338	-0.396989	-0.324085	-0.479929	-0.611848	-0.368824	-0.495061	-0.570987	-0.514857	-0.377911	-0.661161	-0.541871	-0.489561	-0.541869	-0.772837	-0.671465	-0.574753	-0.662023	-0.593407	-0.466212	-0.459657	-0.857253	-0.290776	-0.324766	-0.467669	-0.572583	-0.652608	-0.748282	-0.494533	-0.712274	-0.900927	-0.692246	-0.745836	-0.785627	-0.73295	-0.568546	-0.984201	-0.654493	-0.840158	-0.65629	-0.621153	-0.718762	-0.953956	-0.758153	-0.731612	-0.985205	-0.647203	-0.908031
268	-0.392212	-0.447805	-0.529325	-0.407118	-0.69298	-0.458588	-0.537807	-0.569517	-0.512647	-0.670199	-0.562276	-0.510437	-0.521365	-0.388299	-0.461605	-0.568685	-0.381525	-0.512433	-0.406769	-0.331714	-0.517399	-0.476998	-0.674881	-0.361736	-0.281797	-0.73897	-0.797628	-0.543333	-0.746413	-0.657507	-0.560501	-0.700197	-0.805452	-0.801141	-0.502537	-0.646892	-0.728349	-0.892617	-0.841429	-0.754688	-0.805313	-0.71926	-0.844383	-0.834747	-0.819101	-0.955358	-0.665468	-0.824076	-0.759633
267	-0.435228	-0.406827	-0.284571	-0.543161	-0.520688	-0.555306	-0.376229	-0.466832	-0.382158	-0.531322	-0.439751	-0.192763	-0.300294	-0.487845	-0.438529	-0.269824	-0.395832	-0.565152	-0.432772	-0.461734	-0.332522	-0.500161	-0.523052	-0.634957	-0.916947	-0.636961	-0.729664	-0.681255	-0.491367	-0.807191	-0.41517	-0.361725	-0.650919	-0.765116	-0.47032	-1.04155	-0.669082	-0.624702	-0.587645	-0.531616	-0.698345	-0.592678	-0.664069	-0.808323	-0.748125	-0.662401	-0.544007	-0.898835	-0.524622
266	-0.514349	-0.342122	-0.354386	-0.407198	-0.250113	-0.39998	-0.40207	-0.390553	-0.372844	-0.496177	-0.605808	-0.604967	-0.427565	-0.294324	-0.425726	-0.321613	-0.128343	-0.692124	-0.389469	-0.404411	-0.750137	-0.455147	-0.564791	-0.372227	-0.716117	-0.62866	-0.579435	-0.725394	-0.537866	-0.622251	-0.681067	-0.322575	-0.531539	-0.472894	-0.341866	-0.577592	-0.665777	-0.790236	-0.79636	-0.538856	-0.596417	-0.676989	-0.803447	-0.653908	-0.573723	-0.620854	-0.632113	-0.862718	-0.77879
265	-0.332584	-0.547194	-0.171027	-0.382151	-0.516059	-0.159442	-0.128628	-0.337057	-0.425381	-0.418054	-0.241675	-0.515588	-0.329436	-0.457817	-0.50298	-0.280285	-0.254077	-0.378143	-0.0668066	-0.62225	-0.212028	-0.530854	-0.508013	-0.376318	-0.350307	-0.514009	-0.604105	-0.593992	-0.458358	-0.637946	-0.64447	-0.612405	-0.613216	-0.565617	-0.519895	-0.432439	-0.594861	-0.593555	-0.631791	-0.407274	-0.694118	-0.538057	-0.864944	-0.491577	-0.685488	-0.614362	-0.661335	-0.954909	-0.906259
264	-0.331475	-0.408571	-0.155956	-0.221516	-0.388952	-0.253361	-0.405095	-0.500922	-0.366375	-0.379605	-0.587908	-0.468537	-0.547409	-0.465108	-0.232607	-0.444064	-0.365127	-0.294578	-0.37087	-0.246052	-0.662569	-0.598676	-0.444803	-0.504256	-0.396246	-0.462215	-0.545353	-0.50181	-0.317521	-0.332258	-0.434597	-0.492144	-0.49834	-0.66311	-0.604513	-0.704056	-0.806899	-0.69368	-0.595024	-0.637166	-0.62343	-0.833583	-0.668718	-0.67556	-0.696909	-0.869541	-0.775928	-0.73255	-0.828531
263	-0.296631	-0.117643	-0.231069	-0.141127	-0.321099	-0.315493	-0.307758	-0.474165	-0.391329	-0.198399	-0.341515	-0.281054	-0.285014	-0.340047	-0.388335	-0.36571	-0.389096	-0.142298	-0.52499	-0.190734	-0.65387	-0.376169	-0.339834	-0.325476	-0.558806	-0.289808	-0.39243	-0.586921	-0.539728	-0.520958	-0.495238	-0.429787	-0.559072	-0.552538	-0.564708	-0.65455	-0.612692	-0.45972	-0.569177	-0.61317	-0.483411	-0.713006	-0.570415	-0.545785	-0.56456	-0.684614	-0.666438	-0.78704	-0.702481
262	-0.443205	-0.282549	-0.331999	-0.419756	-0.0714781	-0.0639359	-0.340867	-0.375978	-0.252111	-0.298432	-0.342566	-0.418094	-0.454348	-0.0545256	-0.268615	-0.0655945	-0.144933	-0.297551	-0.427861	0.0394294	-0.640223	-0.247466	-0.366577	-0.417473	-0.392196	-0.547094	-0.610215	-0.495274	-0.468754	-0.458722	-0.479576	-0.548645	-0.450404	-0.49737	-0.41925	-0.738904	-0.471196	-0.708614	-0.591789	-0.639459	-0.861906	-0.675874	-0.641243	-0.564116	-0.860952	-0.595318	-0.92032	-0.692617	-0.593501
261	-0.352956	-0.196097	-0.312922	-0.30012	-0.0652246	-0.0396033	-0.369979	-0.240837	-0.36713	-0.331033	-0.294844	-0.346879	-0.347236	-0.50108	-0.42726	-0.334156	-0.323689	-0.384249	-0.348121	-0.371069	-0.176235	-0.418138	-0.516755	-0.459483	-0.599872	-0.224581	-0.433713	-0.490861	-0.471616	-0.427208	-0.516895	-0.650174	-0.54857	-0.278108	-0.600342	-0.479307	-0.638004	-0.835772	-0.921093	-0.752782	-0.501516	-0.600783	-0.74934	-0.640228	-0.581752	-0.486924	-0.493973	-0.549146	-0.698098
260	-0.212554	-0.170974	-0.1853	-0.110781	-0.389055	-0.162645	-0.389711	-0.071914	-0.329988	-0.394842	-0.431191	-0.187873	-0.310205	-0.315717	-0.167174	-0.684632	-0.405431	-0.215354	-0.428458	-0.283047	-0.212137	-0.0680354	-0.3578	-0.264136	-0.271116	-0.242346	-0.520182	-0.215	-0.375598	-0.172131	-0.524783	-0.383726	-0.429978	-0.197588	-0.539951	-0.343644	-0.495209	-0.422854	-0.629434	-0.453153	-0.435648	-0.777096	-0.688925	-0.649416	-0.709439	-0.695137	-0.566426	-0.55218	-0.662975
259	-0.122612	-0.457844	-0.51335	-0.171621	-0.26373	-0.0694388	-0.174414	-0.15744	-0.175527	-0.250583	-0.432529	-0.170015	-0.207083	-0.404049	-0.212034	-0.126449	-0.181863	-0.0870262	-0.186907	-0.298507	-0.369457	-0.205811	-0.318486	-0.212974	-0.18948	-0.256758	-0.299374	-0.278716	-0.434692	-0.272494	-0.499952	-0.294753	-0.476083	-0.421325	-0.430281	-0.543369	-0.527342	-0.632475	-0.405903	-0.544037	-0.605815	-0.533926	-0.450209	-0.635118	-0.33809	-0.669353	-0.504409	-0.505625	-0.351101
258	-0.14555	-0.482979	-0.0764845	-0.138346	-0.323811	-0.382258	-0.213147	-0.142304	-0.196786	-0.284703	-0.248219	-0.257281	-0.179974	-0.441148	-0.268309	-0.170193	-0.252255	-0.177794	-0.254481	-0.136918	-0.287799	-0.289661	-0.167631	-0.323404	-0.292267	-0.307468	-0.146289	-0.596235	-0.263372	-0.375518	-0.377445	-0.650574	-0.323981	-0.451466	-0.213345	-0.566491	-0.5409	-0.281556	-0.577461	-0.635348	-0.382623	-0.562452	-0.461984	-0.659804	-0.70831	-0.469186	-0.469588	-0.461965	-0.516398
257	0.0326365	-0.193816	-0.0164557	-0.305367	-0.0970004	-0.0154119	-0.224469	-0.15087	-0.371143	-0.21241	-0.197522	-0.271029	-0.207598	-0.391108	0.102703	-0.195553	-0.378538	-0.229108	-0.365686	-0.30183	-0.245561	-0.286245	-0.370928	-0.383558	-0.298947	-0.276596	-0.375387	-0.301722	-0.5788	-0.442272	-0.262118	-0.520319	-0.395619	-0.264845	-0.256413	-0.401686	-0.66422	-0.259807	-0.371485	-0.430918	-0.583028	-0.213051	-0.386117	-0.622885	-0.35541	-0.418182	-0.571168	-0.603035	-0.358749
256	-0.207383	-0.168371	-0.231608	-0.175668	-0.128777	-0.318508	-0.0891338	-0.0835209	-0.189496	-0.0327449	-0.113665	-0.128689	-0.122042	-0.331569	-0.187462	-0.167288	-0.059322	-0.297072	-0.401638	-0.413862	-0.321538	-0.259753	-0.247876	-0.194287	-0.311777	-0.414182	-0.333292	-0.251861	-0.192547	-0.449552	-0.208033	-0.649903	-0.223852	-0.481161	-0.570108	-0.390613	-0.242258	-0.269092	-0.5666	-0.375999	-0.55117	-0.583192	-0.431796	-0.520376	-0.539072	-0.666746	-0.761784	-0.384158	-0.513317
255	-0.194977	-0.0557177	0.0936474	-0.261539	-0.0757372	-0.139292	-0.344787	-0.204117	-0.363228	-0.355481	-0.160745	-0.185292	-0.162381	-0.286387	-0.212266	-0.259823	-0.179721	-0.221516	-0.259449	-0.52404	-0.214663	-0.252461	-0.299381	-0.348601	-0.477387	-0.276265	-0.346194	-0.210075	-0.223876	-0.550716	-0.368362	-0.380513	-0.338627	-0.42914	-0.532895	-0.38031	-0.30578	-0.542991	-0.415004	-0.484868	-0.466579	-0.35545	-0.548276	-0.756824	-0.330913	-0.633916	-0.548638	-0.466752	-0.648875
254	-0.0498169	-0.0350108	-0.277359	-0.101823	-0.287805	-0.276423	0.0275233	-0.201121	-0.187438	-0.12569	-0.117977	-0.267609	-0.178162	-0.0434447	-0.298317	-0.0420574	-0.105375	-0.360902	-0.208754	-0.108597	-0.171373	-0.302116	-0.342379	-0.244974	-0.212594	-0.221871	-0.09778	-0.390057	-0.3126	-0.334204	-0.168081	-0.716524	-0.274444	-0.162003	-0.568312	-0.272187	-0.336791	-0.53313	-0.22799	-0.551378	-0.461222	-0.45855	-0.585507	-0.606894	-0.507354	-0.54159	-0.551891	-0.432866	-0.479492
253	-0.052373	0.0564598	-0.169633	-0.102818	-0.171016	-0.0967971	-0.117861	0.164739	-0.0361614	-0.191587	-0.231087	-0.232005	-0.182157	-0.0617164	0.0295189	-0.304726	-0.367379	-0.0983886	-0.125359	-0.199364	-0.38412	-0.359984	-0.340922	-0.0707966	-0.264627	-0.305703	-0.406326	-0.586694	-0.24253	-0.160233	-0.286581	-0.203257	-0.432953	-0.61825	-0.5123	-0.429827	-0.30818	-0.406026	-0.408278	-0.245132	-0.424805	-0.524628	-0.469021	-0.526238	-0.455389	-0.495018	-0.357319	-0.659092	-0.60515
252	-0.0781949	-0.181584	-0.081579	-0.0638369	-0.0461308	-0.05938	-0.141601	-0.105122	-0.0464561	-0.176375	-0.314809	-0.293468	-0.198529	-0.222989	-0.10674	-0.195924	-0.0738586	0.0351198	-0.285457	-0.102919	-0.118554	-0.195195	-0.226435	-0.0980221	-0.273783	-0.15924	-0.141551	-0.390697	-0.362833	-0.214673	-0.503694	-0.322662	-0.0612358	-0.374996	-0.219527	-0.450931	-0.599272	-0.360493	-0.3503	-0.441088	-0.420725	-0.527297	-0.334881	-0.298245	-0.603321	-0.441978	-0.681999	-0.392936	-0.46012
251	-0.0226645	-0.162504	-0.141582	-0.0624059	-0.323133	-0.118263	-0.272297	-0.487663	-0.23792	-0.355274	-0.334468	-0.283271	-0.201733	-0.246316	0.0777822	0.0187806	-0.0941922	-0.170033	-0.270126	-0.249554	-0.223098	-0.450861	-0.195538	-0.32435	-0.150941	-0.219937	-0.253673	-0.305541	-0.255104	-0.244659	-0.193168	-0.388024	-0.525662	-0.228722	-0.459648	-0.343008	-0.584249	-0.407031	-0.401165	-0.489651	-0.772862	-0.492018	-0.821612	-0.651563	-0.464891	-0.214802	-0.192694	-0.567795	-0.672342
250	-0.201434	-0.115507	-0.175636	-0.163575	-0.112534	-0.518352	-0.161724	0.017303	-0.263326	-0.108158	-0.101117	-0.137533	-0.213238	-0.0229747	-0.419204	-0.18393	-0.310855	-0.449514	-0.304379	-0.307243	-0.239358	-0.288869	-0.273446	-0.306477	-0.231485	-0.202035	-0.242726	-0.232925	-0.165707	-0.411031	-0.40988	-0.101993	-0.65274	-0.424357	-0.420609	-0.515995	-0.460134	-0.582479	-0.308802	-0.373529	-0.561023	-0.652948	-0.356487	-0.632551	-0.501656	-0.687483	-0.612884	-0.57751	-0.677751
249	-0.472233	-0.259948	-0.134998	-0.430629	-0.538573	-0.19196	-0.283569	-0.211151	-0.37893	-0.152001	-0.258484	-0.265174	-0.155571	-0.182004	-0.202307	-0.249828	-0.283368	-0.514962	-0.335805	-0.203171	-0.305094	-0.239847	-0.188746	-0.201253	-0.450887	-0.410272	-0.255487	-0.440096	-0.473686	-0.47167	-0.60822	-0.546606	-0.728976	-0.655529	-0.502119	-0.61052	-0.611075	-0.582594	-0.336786	-0.618602	-0.393527	-0.670345	-0.585533	-0.726634	-0.495125	-0.532304	-0.593755	-0.316257	-0.331489
248	-0.490138	-0.353426	-0.486671	-0.445192	-0.25117	-0.379664	-0.544893	-0.412211	-0.246417	-0.322473	-0.288793	-0.192017	-0.337996	-0.405118	-0.311298	-0.496292	-0.541523	-0.252351	-0.504788	-0.390148	-0.506202	-0.429992	-0.432173	-0.545544	-0.267292	-0.446232	-0.367202	-0.647128	-0.495367	-0.513801	-0.307731	-0.640768	-0.287631	-0.477916	-0.637399	-0.63007	-0.483941	-0.665954	-0.656785	-0.472959	-0.715036	-0.696853	-0.611071	-0.38703	-0.442402	-0.625124	-0.58743	-0.816083	-0.7701
247	-0.449554	-0.571099	-0.373213	-0.512871	-0.703048	-0.52161	-0.450907	-0.385416	-0.479798	-0.400131	-0.543291	-0.570724	-0.484808	-0.541517	-0.501869	-0.498991	-0.717117	-0.467283	-0.580838	-0.652224	-0.436991	-0.806949	-0.711053	-0.605719	-0.359081	-0.628355	-0.690556	-0.517305	-0.735945	-0.659533	-0.513803	-0.640416	-0.702528	-0.712328	-0.480508	-0.679793	-0.770391	-0.663392	-0.427009	-0.754477	-0.626977	-0.608725	-0.510816	-0.756599	-0.821398	-0.58931	-0.624361	-0.809277	-0.676813
246	-0.687608	-0.672353	-0.769868	-0.717034	-0.932109	-0.574411	-0.744241	-0.647157	-0.705883	-0.617613	-0.547238	-0.933075	-0.735902	-0.564512	-0.743892	-0.662615	-0.62288	-0.719439	-0.759089	-0.53367	-0.658037	-0.761408	-0.786174	-0.543442	-0.608912	-0.886043	-0.824583	-0.945617	-0.963706	-0.846273	-0.943385	-0.844609	-1.11252	-0.563542	-0.886089	-0.856007	-0.714742	-0.865224	-0.942637	-0.771627	-0.959538	-0.901421	-0.951976	-0.757644	-0.699643	-1.17515	-0.968338	-1.00759	-0.784579
245	-0.974367	-0.808623	-0.891687	-0.836556	-0.845478	-0.947046	-0.934555	-0.797982	-0.817832	-0.793838	-0.919071	-0.801534	-0.909307	-0.831736	-1.05917	-0.893104	-0.890864	-0.869416	-1.03643	-0.735654	-0.729818	-0.867589	-0.949621	-0.887657	-1.1113	-0.814376	-1.17936	-0.852757	-0.997943	-1.16637	-1.24261	-1.1732	-0.890029	-1.15357	-0.983766	-0.81138	-1.04844	-0.973914	-1.1754	-1.02267	-0.952597	-0.853681	-1.02771	-0.827732	-1.01759	-1.09186	-1.06711	-1.32979	-1.15471
244	-1.00629	-1.23009	-1.09984	-1.3826	-1.09187	-1.27628	-1.24485	-1.20795	-1.22674	-1.30794	-1.20527	-1.15213	-1.13374	-1.19308	-1.00757	-1.22545	-1.26993	-1.01735	-1.04453	-1.34939	-1.21294	-1.22801	-1.22743	-1.16561	-1.51739	-1.3143	-1.20358	-1.27952	-1.20763	-1.51191	-1.43864	-1.41906	-1.35714	-1.07045	-1.19222	-1.23072	-1.19478	-1.36536	-1.41002	-1.24455	-1.2137	-1.13583	-1.39396	-1.05883	-1.26529	-1.19207	-1.18583	-1.27341	-1.21735
243	-1.55232	-1.43045	-1.18358	-1.58801	-1.45866	-1.71867	-1.36231	-1.57713	-1.50872	-1.57494	-1.57098	-1.59319	-1.56601	-1.6212	-1.55414	-1.47086	-1.83981	-1.62718	-1.5277	-1.59648	-1.50644	-1.66269	-1.6146	-1.61708	-1.55142	-1.60243	-1.48936	-1.97718	-1.51577	-1.65589	-1.83843	-1.78334	-1.59015	-1.74508	-1.40181	-1.56182	-1.64128	-1.6567	-1.54013	-1.57543	-1.4678	-1.48055	-1.53744	-1.54573	-1.44726	-1.41657	-1.31851	-1.62217	-1.5437
242	-2.00315	-2.06418	-2.07638	-2.13528	-1.95319	-2.06145	-1.97799	-2.03257	-1.90657	-2.04585	-1.66154	-1.92163	-2.16073	-1.85507	-1.77576	-1.90393	-1.77478	-2.12275	-1.90737	-1.80197	-1.99855	-1.9202	-2.07943	-2.23632	-2.04494	-2.038	-2.29235	-1.92805	-1.8487	-2.08903	-2.1516	-1.98904	-1.8607	-2.21148	-2.02722	-2.03114	-1.87183	-1.82058	-1.64434	-1.83198	-1.82032	-1.73943	-1.62505	-1.66436	-1.79567	-1.72804	-1.56309	-1.58153	-1.58775
241	-2.53591	-2.76042	-2.36554	-2.61689	-2.63376	-2.68485	-2.66068	-2.39456	-2.49175	-2.47023	-2.61105	-2.46028	-2.39107	-2.26941	-2.48314	-2.60498	-2.31669	-2.3334	-2.51424	-2.32282	-2.42975	-2.82833	-2.57646	-2.60898	-2.50088	-2.66803	-2.51323	-2.48439	-2.61257	-2.46302	-2.38559	-2.57594	-2.76379	-2.69662	-2.33803	-2.7073	-2.30129	-2.42978	-2.46362	-2.25905	-2.25535	-2.04416	-2.14441	-2.16904	-2.10093	-2.1009	-2.01491	-2.05542	-2.05277
240	-3.02021	-3.31238	-3.12718	-3.14092	-3.19097	-3.13058	-3.27994	-3.23527	-3.1517	-3.19292	-3.36313	-2.95832	-3.21565	-3.08572	-3.17225	-3.10907	-3.01039	-3.24621	-3.04292	-3.0381	-3.15853	-3.21744	-3.14468	-2.88092	-3.19789	-2.95674	-3.42195	-3.22357	-3.13694	-3.09137	-3.22973	-3.10101	-3.03118	-3.11418	-3.13973	-3.03426	-2.72637	-2.88485	-2.76853	-2.64047	-2.58183	-2.55481	-2.65109	-2.62617	-2.70745	-2.45852	-2.44527	-2.63067	-2.48187
239	-3.91839	-3.88241	-4.04233	-3.76542	-3.98623	-4.01794	-4.23482	-3.99444	-3.85564	-3.99783	-4.04231	-4.11186	-3.81394	-4.00342	-3.81483	-3.80784	-3.7976	-3.82731	-3.90287	-3.91654	-3.78503	-4.08616	-3.71316	-4.01174	-4.20827	-3.93792	-3.97597	-3.86908	-4.02466	-3.72646	-3.98095	-3.85085	-3.61383	-3.71213	-3.62057	-3.56648	-3.39632	-3.3935	-3.25576	-3.19622	-3.27395	-3.12654	-3.19771	-2.93454	-3.08729	-3.04282	-2.88705	-3.04244	-3.22812
238	-4.88183	-4.84549	-5.03594	-4.57966	-4.72308	-4.93096	-4.8568	-4.95256	-4.5996	-4.8845	-4.79979	-4.90717	-4.74837	-4.55072	-4.76385	-4.75301	-4.55604	-4.82609	-4.93436	-4.73917	-4.71917	-4.90549	-4.78857	-4.75223	-4.68188	-4.81783	-4.73025	-4.71931	-4.60343	-4.56245	-4.36234	-4.58107	-4.58937	-4.4925	-4.43435	-4.30579	-4.06583	-4.11802	-3.9665	-3.80718	-3.93244	-3.6167	-3.51563	-3.845	-3.52997	-3.56258	-3.46621	-3.37988	-3.37824
237	-5.80295	-5.64954	-5.79395	-5.99366	-5.82416	-5.92994	-5.74169	-5.60306	-5.59251	-5.98562	-5.9539	-5.96773	-5.64513	-5.86226	-5.85721	-5.91826	-5.69975	-5.79244	-5.53038	-5.8299	-5.80563	-5.7932	-5.78997	-5.87715	-5.42351	-5.89666	-5.53678	-5.69121	-5.78753	-5.60266	-5.56052	-5.36486	-5.32321	-5.12026	-4.99454	-5.07545	-4.77092	-5.00354	-4.6042	-4.61919	-4.40993	-4.55687	-4.28648	-4.25137	-4.28767	-4.0609	-4.19212	-4.19633	-4.17115
236	-6.87832	-6.60748	-6.95941	-6.8915	-6.66326	-6.83159	-6.94747	-6.77731	-6.84801	-6.73752	-6.76146	-6.92251	-7.05262	-6.63372	-6.83603	-6.64707	-6.53719	-6.71841	-6.77228	-6.73304	-6.55328	-6.89972	-6.73023	-6.97298	-6.80038	-6.79988	-6.56265	-6.65278	-6.55405	-6.27092	-6.36402	-6.44338	-6.17804	-6.26292	-6.05481	-5.86696	-5.73386	-5.94059	-5.39977	-5.21879	-5.01615	-5.15646	-4.92692	-4.74564	-4.98807	-4.77886	-4.95598	-4.90878	-4.62117
235	-7.97411	-7.99624	-8.01909	-8.18019	-7.83564	-7.88294	-8.14817	-7.8319	-8.02069	-8.06948	-8.37058	-8.01485	-8.03363	-7.93301	-8.03448	-7.76805	-7.84808	-7.80835	-7.91602	-7.94715	-7.95364	-7.79817	-7.79165	-7.88482	-7.86743	-7.62721	-7.79948	-7.80044	-7.51734	-7.6336	-7.62031	-7.45675	-7.35675	-7.10614	-7.15037	-7.03742	-6.62104	-6.6037	-6.12132	-6.28073	-6.09126	-5.94488	-5.76662	-5.83685	-5.90905	-5.79817	-5.82472	-5.21716	-5.69221
234	-9.28777	-9.18558	-9.40567	-9.21282	-9.25647	-9.29053	-9.34382	-9.0612	-9.07743	-9.34721	-9.21082	-9.29035	-9.02383	-9.01102	-9.11555	-9.17538	-9.03145	-8.91754	-9.08703	-9.02174	-9.04794	-8.70872	-9.06166	-8.81704	-9.09706	-8.98687	-8.67079	-8.84002	-8.88953	-8.66123	-8.51602	-8.69689	-8.13943	-7.96857	-8.01164	-8.06855	-7.67833	-7.51543	-7.03236	-6.99802	-6.90729	-6.72997	-6.73401	-6.50034	-6.42456	-6.25573	-6.30551	-6.51819	-6.29038
233	-10.2635	-10.2717	-10.4112	-10.5653	-10.3237	-10.3884	-10.6159	-10.4746	-10.3436	-10.3313	-10.467	-10.2937	-10.2165	-10.2718	-10.3987	-10.2216	-10.0444	-9.82427	-10.1781	-10.0753	-10.1361	-10.2451	-10.0114	-9.99183	-10.1867	-10.2572	-10.1224	-9.97007	-10.232	-9.69787	-9.57195	-9.64795	-9.42198	-9.30115	-8.9234	-8.94876	-8.49637	-8.50221	-8.11918	-8.14271	-7.76407	-7.70561	-7.61194	-7.70924	-7.11062	-7.30768	-7.12373	-7.24134	-7.25529
232	-11.8519	-11.6915	-11.9024	-11.801	-11.9395	-11.8906	-11.6987	-11.7435	-11.5968	-11.8288	-11.9474	-11.8371	-11.6089	-11.7151	-11.7725	-11.6315	-11.7471	-11.6641	-11.4374	-11.5917	-11.6292	-11.6453	-11.4982	-11.489	-11.4309	-11.5154	-11.2864	-11.3222	-11.0393	-10.631	-10.9255	-11.1405	-10.6614	-10.2174	-10.3547	-9.91173	-9.87922	-9.27887	-9.02674	-9.27255	-8.98043	-8.78985	-8.63882	-8.4058	-8.18941	-8.16199	-7.86613	-8.06775	-8.2119
231	-13.1799	-13.5151	-13.6667	-13.3888	-13.3925	-13.3563	-13.271	-13.4562	-13.5952	-13.346	-13.5152	-13.1386	-13.4253	-13.1618	-13.1169	-13.2772	-13.0981	-13.0674	-13.2304	-13.0437	-12.9874	-12.9987	-13.2196	-13.0048	-12.7691	-12.6768	-12.6321	-12.8779	-12.4975	-12.2813	-12.4214	-12.1019	-12.0854	-12.021	-11.6706	-11.4277	-10.8654	-10.797	-10.4386	-10.0563	-9.69429	-9.53526	-9.50024	-9.49643	-9.26717	-9.24435	-9.15304	-8.96535	-8.97974
230	-15.3814	-15.0494	-15.2472	-14.8269	-15.3779	-15.4752	-15.217	-15.1999	-15.1593	-15.1058	-15.2762	-15.3964	-15.3431	-15.216	-15.0489	-15.2434	-14.7767	-15.013	-14.7752	-14.9447	-14.8608	-14.7819	-14.6342	-14.9935	-14.586	-14.722	-14.4873	-14.4131	-14.0293	-14.0123	-13.6756	-13.7307	-13.4859	-13.2636	-12.96	-12.4535	-12.0757	-11.7893	-11.5223	-11.3352	-10.838	-10.8392	-10.5498	-10.2261	-10.4712	-10.0849	-10.0335	-10.0137	-9.94102
229	-17.3097	-17.1725	-17.2652	-17.0912	-17.5536	-17.2962	-17.0856	-17.4317	-17.4274	-17.0098	-17.4516	-17.3165	-17.0405	-17.3334	-16.9854	-17.0989	-16.9781	-16.8975	-16.5837	-16.9697	-16.8164	-16.7036	-16.7864	-16.5768	-16.3442	-16.1998	-16.1857	-16.1604	-16.0979	-15.7825	-15.4611	-15.4226	-15.0643	-14.8659	-14.2203	-13.7872	-13.3809	-12.8827	-12.4168	-12.2891	-12.0374	-11.5459	-12.0539	-11.3455	-11.067	-11.2221	-11.163	-10.9854	-10.8756
228	-19.5395	-19.8073	-19.5974	-19.2577	-19.5569	-19.1104	-19.4965	-19.3222	-19.5197	-19.2209	-19.2414	-19.2045	-19.2402	-19.2193	-19.2126	-18.9946	-18.903	-18.7124	-18.6606	-18.8352	-18.9299	-18.7574	-18.7404	-18.5828	-18.2049	-18.0513	-18.2813	-17.6053	-17.944	-17.6813	-17.1388	-16.9593	-16.5801	-16.1514	-15.5743	-15.3105	-14.7448	-14.5021	-13.9202	-13.3864	-13.1077	-13.0282	-12.7348	-12.3736	-12.0312	-11.9926	-12.1625	-11.7303	-11.4275
227	-21.1399	-21.2025	-21.3779	-21.2341	-21.0552	-20.8283	-21.0196	-20.9408	-21.0595	-20.8866	-20.9875	-21.1756	-20.8649	-20.8276	-20.7631	-20.5956	-20.6156	-20.2485	-20.4053	-20.5946	-20.1685	-20.4468	-20.0296	-20.0224	-19.71	-19.6228	-19.4304	-19.228	-19.4167	-18.9156	-18.4953	-18.1912	-17.9574	-17.3869	-17.0368	-16.2956	-15.585	-15.3392	-14.8402	-14.5537	-14.0016	-13.2856	-13.4693	-13.0101	-13.0703	-12.8755	-12.745	-12.4294	-12.3575
226	-22.7176	-22.4335	-22.4848	-22.6889	-22.4711	-22.3271	-22.6095	-22.5369	-22.3087	-22.3159	-22.4915	-22.4578	-22.1181	-22.1467	-22.0594	-22.0526	-21.9535	-22.0114	-21.7837	-22.0285	-21.7313	-21.6649	-21.4405	-21.2688	-21.3004	-21.0682	-21.0041	-20.5773	-20.6189	-20.3307	-19.8089	-19.5195	-18.91	-18.4454	-17.9569	-17.3504	-17.1775	-16.093	-15.6353	-15.2421	-14.9882	-14.3557	-14.1423	-14.048	-14.1145	-13.7165	-13.431	-13.2751	-13.4859
225	-24.0169	-23.8502	-23.982	-23.8613	-23.6961	-24.1874	-23.6374	-23.5512	-23.834	-23.6174	-24.0039	-23.402	-23.5158	-23.4381	-23.5587	-23.6855	-23.2425	-23.2942	-23.2572	-22.6666	-23.0213	-22.628	-22.8615	-22.4032	-22.5624	-22.533	-21.6265	-21.9088	-21.5371	-21.1568	-20.9959	-20.4408	-19.9728	-19.6588	-18.8943	-18.0836	-18.0524	-16.9925	-16.6407	-16.1447	-15.8234	-15.2786	-14.8041	-14.5859	-14.3624	-14.1803	-13.9497	-13.9113	-13.8695
224	-25.2766	-24.843	-24.895	-25.1071	-24.9172	-24.9689	-25.0079	-24.628	-24.8108	-24.686	-24.8179	-24.6638	-24.4676	-24.4209	-24.4373	-24.2666	-24.1816	-24.0534	-23.922	-23.9835	-23.9671	-23.761	-23.5107	-23.4788	-23.5412	-23.1385	-23.2127	-22.6904	-22.174	-22.0998	-21.6956	-21.2612	-21.0245	-20.0902	-19.6759	-19.0756	-18.5734	-17.5229	-17.1238	-16.7343	-16.254	-15.7453	-15.5413	-15.1379	-15.0704	-14.5154	-14.5857	-14.4189	-14.1618
223	-25.6956	-25.6283	-26.0261	-25.5995	-25.7551	-25.3423	-25.6444	-25.5292	-25.4013	-25.3721	-25.708	-25.222	-25.2608	-25.4825	-25.1607	-25.0098	-24.9608	-24.8024	-24.7934	-24.6372	-24.1155	-24.2559	-24.6244	-24.0594	-23.9621	-23.9926	-23.6735	-23.2987	-22.8868	-22.6182	-22.8152	-22.2793	-21.355	-21.2204	-20.1859	-19.3156	-19.0008	-18.1663	-17.5975	-17.3569	-16.7951	-16.3402	-15.9157	-15.9723	-15.1962	-15.2009	-14.9969	-14.8336	-14.8953
222	-26.6134	-26.0676	-26.1735	-25.9833	-25.9832	-26.0843	-26.1047	-25.8574	-25.7449	-25.6442	-25.8096	-25.9834	-25.7437	-25.4448	-25.4733	-25.3637	-25.0307	-25.3041	-24.986	-24.9954	-25.0975	-24.8449	-24.7575	-24.8117	-23.8946	-23.8466	-24.0633	-23.5098	-23.1371	-23.2953	-22.7273	-22.376	-21.4891	-21.1265	-20.411	-19.4485	-19.1329	-18.6392	-17.8719	-17.4053	-16.9174	-16.5943	-16.4991	-15.8774	-15.538	-15.5504	-15.4598	-15.4147	-14.8738
221	-25.9109	-25.9293	-26.372	-25.6667	-25.7189	-26.007	-25.5886	-25.81	-25.9078	-25.5465	-25.4514	-26.0319	-25.572	-25.627	-25.5052	-25.4342	-25.5604	-25.224	-25.3565	-25.2245	-24.7104	-24.8769	-24.7403	-24.5041	-24.3564	-24.2558	-24.0003	-24.0713	-23.3985	-22.9826	-22.5291	-22.0372	-21.7545	-21.2323	-20.5606	-20.0262	-19.13	-18.72	-18.0752	-17.4984	-17.3985	-17.1073	-16.753	-16.5531	-15.9712	-16.1284	-15.5326	-15.5715	-15.6872
220	-25.7409	-25.5566	-25.493	-25.5839	-25.3888	-25.5344	-25.3918	-25.6037	-25.613	-25.3757	-25.5836	-25.5605	-25.5169	-25.4947	-25.0679	-25.3164	-24.8779	-24.9839	-24.7957	-25.0211	-24.7416	-24.7228	-24.3787	-24.5318	-24.4921	-23.9445	-24.0883	-23.0777	-23.1726	-23.28	-22.5604	-22.1314	-21.4357	-20.6666	-20.6878	-19.8205	-18.7812	-18.8989	-17.9807	-17.4827	-17.439	-16.7092	-16.6965	-16.1978	-15.8704	-15.8674	-15.5	-15.1097	-15.4224
219	-24.7416	-24.8322	-24.4725	-24.7995	-24.9617	-24.8169	-24.7448	-24.4919	-24.4885	-24.5217	-25.0433	-24.7291	-24.6609	-24.5181	-24.2801	-24.6246	-24.4563	-24.1865	-24.1429	-24.3813	-23.838	-24.1658	-23.5024	-23.4475	-23.3796	-23.3063	-23.0439	-22.9731	-22.5353	-22.6839	-21.6557	-21.8808	-21.0298	-20.5204	-20.0766	-19.7909	-19.2437	-18.5031	-18.182	-17.3135	-17.128	-16.5887	-16.4304	-16.1928	-16.0084	-15.8645	-15.4625	-15.4502	-15.6049
218	-24.0016	-23.9923	-23.9837	-23.9891	-23.556	-24.0113	-23.8438	-23.9635	-23.6883	-24.1736	-23.8797	-23.9214	-23.8388	-23.8514	-24.0932	-24.1414	-23.4514	-23.8769	-23.7717	-23.235	-23.3603	-23.3534	-22.9854	-23.0583	-22.7452	-22.614	-22.4469	-22.4191	-22.0389	-21.8489	-21.4929	-21.2561	-20.5332	-19.9507	-19.8864	-19.5354	-18.4099	-18.563	-17.9621	-17.495	-16.9699	-16.4159	-16.8268	-16.3922	-15.4847	-15.8387	-15.3855	-15.3498	-15.3711
217	-23.4265	-23.5823	-23.3215	-23.5097	-23.0444	-23.2416	-23.094	-23.3128	-22.8687	-23.1007	-23.199	-23.0566	-23.0914	-23.2142	-23.0736	-22.8456	-23.0694	-23.0127	-22.8315	-22.6387	-22.6079	-22.5501	-22.3648	-22.5941	-22.3492	-21.9114	-22.1287	-22.0059	-21.4084	-21.2304	-20.9503	-20.7573	-20.2419	-20.0082	-19.4369	-18.8489	-18.4443	-17.9407	-17.3526	-17.4072	-16.513	-16.2072	-16.1461	-16.1626	-16.0424	-15.4662	-15.3057	-14.9452	-15.0682
216	-22.4856	-23.2283	-22.7662	-22.8987	-22.6898	-22.623	-22.6391	-22.7356	-23.0641	-22.4844	-22.6852	-22.7451	-22.5228	-22.7559	-22.4289	-22.3535	-22.2518	-22.0334	-22.611	-22.2016	-22.3379	-22.4399	-22.2412	-22.0831	-22.3374	-21.8123	-21.5204	-21.3499	-20.9521	-21.1394	-21.1182	-20.339	-20.2758	-19.1945	-19.1411	-18.2456	-18.105	-17.7587	-17.2066	-17.0331	-16.8741	-16.3259	-16.0103	-15.9124	-15.8618	-15.4499	-15.5637	-15.4591	-14.7399
215	-22.1542	-21.8738	-22.2049	-21.7864	-22.0753	-21.6617	-22.1973	-22.0328	-22.133	-22.0611	-21.8191	-21.8488	-22.2326	-22.193	-21.6484	-21.6176	-22.0924	-22.0634	-21.6675	-21.9005	-21.242	-21.0644	-21.1447	-21.8022	-21.6217	-20.9321	-21.1627	-20.5545	-20.5833	-20.3659	-19.9058	-19.865	-19.4633	-19.2137	-18.6906	-18.1641	-17.3695	-17.5764	-16.7705	-16.6878	-16.2078	-15.882	-15.9987	-15.5527	-15.5774	-15.1077	-15.2768	-14.8359	-14.9026
214	-21.4486	-20.9683	-21.7938	-21.0499	-21.3433	-21.6424	-21.3891	-21.2566	-21.4811	-21.341	-21.4308	-21.0901	-21.2107	-21.3063	-21.1575	-21.6416	-21.3866	-21.3195	-21.4945	-21.1687	-21.1525	-21.2955	-20.4176	-20.7071	-21.1036	-20.2449	-20.8061	-20.2012	-20.1106	-20.2312	-19.7464	-19.4386	-19.0542	-18.643	-18.0792	-18.2228	-17.6376	-17.4272	-16.9218	-16.525	-15.8325	-15.9649	-15.3236	-15.8063	-15.0746	-15.1684	-14.6261	-14.2879	-14.4822
213	-21.4775	-21.1652	-20.7234	-20.9035	-20.9988	-20.7517	-21.1633	-20.7652	-21.0041	-20.8335	-21.0168	-21.1061	-20.8568	-21.3629	-21.0636	-21.1852	-21.5911	-21.0516	-20.8482	-21.1336	-20.7451	-20.5549	-20.401	-20.3493	-20.424	-20.1478	-20.0987	-20.0971	-20.1221	-19.7371	-19.4143	-19.0966	-18.5542	-18.8528	-18.6921	-17.6943	-16.9996	-16.7403	-16.3338	-16.5155	-15.6655	-15.3451	-15.4744	-14.7624	-15.1396	-15.4584	-14.6676	-14.4392	-14.4351
212	-20.5009	-20.7553	-20.8474	-20.6323	-20.8638	-21.0265	-20.274	-21.3198	-21.3514	-20.6663	-20.7371	-21.1235	-20.951	-20.7626	-20.5902	-20.8223	-20.7671	-20.9566	-20.0576	-20.5995	-21.0096	-20.3732	-20.6806	-20.4796	-20.4571	-20.4021	-20.0281	-19.5505	-19.6978	-19.2012	-19.3972	-19.4927	-19.1592	-18.7474	-17.7751	-17.5421	-16.7284	-17.1035	-16.4765	-16.003	-15.6006	-15.5336	-15.2307	-14.6553	-15.2162	-14.9372	-14.5231	-14.3577	-14.2539
211	-20.5336	-20.7277	-20.5496	-20.7688	-20.6289	-20.2329	-20.321	-20.5605	-20.8809	-20.6	-20.7082	-21.0081	-21.0435	-21.0503	-20.9603	-21.229	-20.9401	-20.9575	-20.8345	-20.6943	-20.2665	-20.7731	-20.3088	-20.6563	-20.3612	-19.8476	-20.4697	-20.0198	-20.0602	-20.2602	-19.7738	-19.4346	-19.0018	-18.3445	-18.0152	-17.434	-17.417	-16.7423	-16.0331	-16.1957	-15.9217	-15.2545	-14.9093	-14.6789	-14.48	-14.6654	-14.0816	-14.1686	-13.8246
210	-20.739	-20.2122	-20.7348	-20.6531	-20.4406	-20.5352	-20.2397	-19.8355	-20.5801	-20.215	-20.2105	-20.7084	-20.5549	-20.8529	-20.6465	-21.2733	-20.8059	-21.4051	-20.5858	-20.751	-20.6922	-20.756	-19.8546	-20.3338	-20.2991	-20.4059	-20.5006	-20.1835	-19.9293	-19.3731	-19.1094	-18.7637	-18.9407	-18.6602	-17.9935	-17.7647	-16.5365	-16.346	-16.1766	-15.7867	-15.6778	-14.9789	-15.0157	-14.6444	-14.3134	-14.4951	-13.4985	-13.8404	-13.3735
209	-20.2608	-20.1996	-19.8752	-19.9112	-19.5394	-19.8719	-20.2717	-19.7623	-20.3701	-20.1501	-20.1495	-20.2563	-20.0808	-20.282	-19.9948	-20.6466	-19.844	-20.1232	-19.5655	-20.1056	-19.7044	-19.9389	-20.2618	-19.7816	-20.332	-19.969	-19.5372	-19.1226	-19.5397	-19.3158	-18.9613	-19.0495	-18.5616	-18.2272	-16.7183	-16.4379	-16.5184	-16.616	-15.7967	-14.9375	-15.0322	-13.9772	-14.3904	-13.9218	-14.1805	-13.389	-13.7974	-13.3166	-13.0108
208	-18.5616	-19.0666	-19.0728	-18.5705	-18.9796	-19.0902	-18.5204	-18.5559	-18.7963	-19.873	-19.0107	-18.4095	-18.5544	-18.9368	-18.446	-19.3182	-18.6358	-18.84	-18.8292	-19.0623	-19.1581	-18.9508	-18.819	-18.9674	-19.047	-18.7471	-18.9523	-18.4687	-18.1956	-17.8412	-17.5121	-17.7312	-17.6755	-16.9666	-16.05	-16.6469	-15.1619	-14.6461	-14.3458	-13.8855	-13.71	-12.8788	-13.2313	-13.2964	-12.4966	-12.0043	-12.4427	-12.7627	-12.3768
207	-16.4091	-16.2615	-16.396	-16.8494	-15.8614	-16.4172	-16.8502	-16.3836	-16.5037	-16.6834	-16.9595	-17.2694	-16.5908	-16.943	-16.6015	-16.6106	-17.0626	-17.0599	-16.5267	-16.9491	-16.4201	-17.2372	-16.7257	-16.1864	-16.6586	-16.5451	-16.3942	-16.7413	-16.4756	-15.733	-15.688	-14.9152	-14.8793	-14.4402	-14.9265	-13.8432	-13.6957	-13.5882	-12.668	-12.3086	-11.3223	-11.8788	-11.8443	-11.6005	-10.9679	-10.8346	-10.2697	-10.0303	-9.95737
206	-12.9893	-12.7656	-13.6982	-13.2035	-13.2549	-13.2484	-12.9897	-13.356	-13.4138	-13.08	-13.3598	-13.4476	-13.401	-13.9451	-13.773	-13.3474	-13.5349	-13.4341	-13.3442	-13.6596	-13.9174	-13.3648	-13.9059	-13.2861	-13.4159	-13.1162	-13.8174	-13.1049	-13.7682	-13.2898	-13.3728	-12.2903	-12.6543	-12.089	-10.8341	-11.522	-11.0801	-10.0232	-11.0598	-9.88931	-9.11519	-8.84138	-9.21277	-8.92278	-8.09081	-8.20168	-8.44974	-8.43311	-7.7721
205	-8.7201	-8.911	-8.8016	-8.50726	-8.81331	-7.84947	-8.57256	-8.94001	-8.85057	-9.15501	-9.01595	-8.62946	-10.361	-9.16666	-9.41277	-9.22495	-9.67081	-9.14394	-9.54559	-9.21559	-9.85459	-9.71609	-9.76988	-9.48037	-8.64921	-9.40403	-9.40354	-9.12909	-8.81671	-9.55912	-8.87321	-9.6799	-8.90733	-7.86471	-7.88488	-7.99631	-6.87405	-6.74182	-6.24529	-6.23443	-6.16218	-6.47868	-5.79051	-6.40773	-5.93083	-4.36375	-5.17806	-5.18148	-4.92132
204	-3.60699	-2.97505	-3.73769	-3.93696	-3.37223	-3.17831	-3.27049	-3.97654	-3.29363	-3.6104	-4.07972	-3.91817	-4.29148	-3.56018	-4.12088	-5.18912	-4.60893	-4.45382	-5.32797	-5.23018	-4.51437	-4.34854	-4.59614	-5.60171	-4.27899	-4.21599	-4.89799	-4.26904	-3.96422	-4.35722	-5.15366	-4.13913	-4.32649	-3.60632	-4.1246	-2.81264	-3.34155	-3.21578	-2.72795	-2.79168	-1.97427	-2.47786	-2.48734	-1.54697	-1.67099	-1.87524	-1.85805	-1.27792	-0.50824
203	2.59851	2.63158	1.96391	2.41932	1.95797	2.73402	2.8754	2.37121	1.85013	2.44882	2.05742	1.25164	1.60329	1.61067	1.37506	1.81941	0.948991	1.36578	1.10326	2.01371	0.637236	1.42336	1.47283	1.25052	0.887354	1.82405	1.41397	1.0815	1.63955	0.817813	0.762011	0.106567	1.31325	1.21683	1.85504	1.05478	1.06298	2.82025	1.29134	2.34943	0.696198	1.76901	2.38815	2.3711	2.84375	1.42303	2.89137	2.3667	2.6245
202	9.46844	8.70143	8.83709	9.72233	8.96101	9.31747	8.83103	8.97543	9.11853	8.05738	7.94752	8.09471	8.4079	8.06028	7.90326	7.62765	7.53739	7.03415	8.39698	7.05064	6.97947	7.86845	7.24105	7.6367	7.54774	7.19535	8.51841	7.46121	6.74	7.59259	7.46629	5.90252	7.00475	7.39547	6.90372	6.4106	6.22247	6.45243	6.79305	7.0638	5.80276	6.82747	7.14151	7.27328	6.33472	6.93901	6.08347	8.68079	7.03752
201	16.4417	16.3485	15.8673	16.6779	15.62	15.868	15.807	16.4929	16.7777	14.4506	15.9001	15.4678	16.3037	14.4743	15.6397	15.6629	14.61	14.6062	14.4358	14.3274	15.4647	15.7765	14.8141	14.0694	14.6136	14.0235	14.4076	13.7656	14.2819	13.6534	14.4054	14.7127	13.3612	12.5782	12.8822	13.1201	12.7906	12.5446	11.4405	11.7022	12.3202	11.4301	11.3629	11.4068	10.6119	10.4701	10.7017	11.3948	10.1145
200	23.9151	23.1744	23.8917	24.8972	24.5039	23.3583	23.3631	23.6528	23.9856	23.5223	23.0045	23.4941	22.6735	23.1553	23.4254	21.7904	22.513	22.7748	23.1058	21.9276	22.9434	21.5861	22.7946	24.2341	21.6246	20.8587	22.4525	21.2259	20.2722	21.6663	20.8887	20.1256	20.1208	19.4086	19.328	17.9005	18.0125	17.9954	16.2754	17.7348	17.3856	15.7473	15.8509	17.6515	17.6466	16.4861	16.4515	16.5548	14.2331
HV
Wavelength	Temperature
	20.9188	20.6191	21.1435	21.8922	22.7401	23.662	24.5831	25.5282	26.4725	27.4408	28.4083	29.375	30.3408	31.3058	32.2948	33.2583	34.2456	35.2569	36.2428	37.2279	38.2369	39.2206	40.2281	41.2104	42.1675	43.1731	44.1535	45.1578	46.1615	47.1401	48.1426	49.1446	50.1461	51.1226	52.1474	53.1473	54.1468	55.1458	56.1201	57.0939	58.1161	59.0892	60.062	61.0831	62.0309	63.027	64.0229	65.0185	66.0139
280	565.048	565.186	565.353	565.842	564.957	565.43	565.811	566.132	565.796	566.147	565.75	565.475	565.857	565.292	565.918	565.582	565.506	565.338	565.491	564.972	565.887	565.582	565.643	565.964	566.071	565.643	565.765	566.559	565.933	565.933	565.964	566.467	566.101	566.833	565.872	566.437	566.94	566.071	566.757	566.589	566.711	567.123	567.108	567.474	567.612	567.917	567.123	568.237	568.13
279	565.72	566.589	565.353	565.842	566.177	565.43	566.528	566.65	566.895	566.788	565.75	566.116	565.857	567.459	565.918	565.582	566.04	566.727	565.491	565.689	565.887	565.582	565.643	565.964	566.071	566.33	566.65	566.559	565.933	565.933	565.964	567.062	567.474	566.833	566.925	566.437	567.535	567.627	566.757	566.589	567.215	567.123	567.947	568.283	568.253	568.405	568.466	568.237	569.412
278	566.498	567.154	567.032	567.078	566.788	567.047	566.528	567.23	566.895	567.383	567.078	566.116	567.322	567.459	567.123	567.2	567.169	566.727	567.062	567.108	565.887	567.169	567.093	567.154	567.307	567.047	566.65	566.559	567.886	567.307	565.964	567.062	567.474	566.833	568.115	567.886	567.535	567.627	568.268	568.268	568.695	567.123	567.947	569.55	568.253	568.954	568.466	568.909	569.412
277	567.093	567.81	567.032	567.078	567.566	568.207	568.192	567.23	566.895	568.085	567.078	567.871	568.39	568.756	567.688	567.2	567.657	567.459	567.062	567.108	565.887	567.169	567.093	567.703	567.871	567.047	567.764	568.192	567.886	568.848	568.634	568.1	568.024	566.833	569.397	568.634	568.832	568.802	568.909	568.924	568.695	569.244	569.427	569.55	569.611	569.672	569.87	570.221	569.412
276	567.093	567.81	568.344	567.078	567.566	568.207	568.192	568.481	568.039	568.085	567.078	568.42	568.39	568.192	567.688	568.771	567.657	568.466	567.062	568.298	568.527	567.947	568.405	567.703	568.39	567.047	568.329	568.192	568.924	568.848	569.229	568.1	568.024	569.672	569.397	568.634	568.832	569.336	569.412	569.473	569.855	569.244	570.038	569.55	569.611	570.19	570.526	570.221	569.977
275	569.016	567.81	568.878	568.893	568.924	568.207	568.192	568.481	568.573	568.665	568.741	569.534	568.939	568.192	568.436	568.771	569.077	568.466	569.046	568.298	568.527	568.649	568.924	568.39	568.39	569.427	568.329	569.55	568.924	568.848	569.229	569.427	569.901	569.672	569.397	570.374	569.946	569.931	569.412	569.473	569.855	569.992	570.816	570.221	571.121	570.19	571.609	570.847	569.977
274	568.481	569.168	568.878	568.893	568.924	569.397	568.863	569.824	569.229	568.665	568.741	568.909	568.939	569.305	568.436	568.771	569.077	568.985	569.046	568.817	569.153	568.649	568.924	568.39	568.924	569.427	568.954	569.55	569.519	568.848	569.229	569.427	569.901	569.672	569.962	569.763	569.946	569.931	569.412	570.023	570.48	569.992	570.816	570.221	571.121	570.831	571.06	570.847	569.977
273	568.481	569.168	568.878	568.893	568.924	568.848	568.863	569.153	569.229	569.214	569.244	569.412	568.939	569.305	568.954	568.771	569.077	568.481	569.046	568.817	569.153	569.214	568.924	568.39	568.924	569.427	570.007	570.068	569.519	568.848	569.229	569.427	569.901	570.221	569.962	570.328	569.946	569.931	569.992	570.023	570.48	569.992	570.816	570.221	571.121	570.831	571.564	570.847	571.732
272	568.481	569.168	568.878	568.893	568.924	568.848	568.863	569.153	569.229	569.214	569.244	568.893	569.519	569.305	568.954	569.321	569.077	569.016	569.046	568.817	569.153	569.214	568.924	568.924	568.924	569.427	569.458	570.068	569.519	569.901	569.763	569.427	569.351	570.221	569.962	570.328	569.946	569.931	569.992	570.023	570.48	569.992	570.816	570.847	571.121	570.831	571.564	571.365	571.732
271	569.016	568.634	568.878	568.893	568.924	568.848	568.863	569.153	569.229	569.214	569.244	568.893	569.519	569.305	568.954	569.321	569.077	569.016	569.046	568.817	569.153	569.214	568.924	568.924	568.924	569.427	570.038	568.985	569.519	569.397	569.763	569.427	569.855	569.656	569.962	570.328	570.511	569.931	570.496	570.023	570.48	569.992	570.816	570.847	571.121	570.831	570.847	571.365	571.091
270	568.466	568.634	568.878	568.893	568.924	568.848	568.863	569.153	569.229	569.214	568.634	568.893	568.939	568.756	568.954	568.588	569.077	569.016	568.466	568.817	569.153	569.214	568.924	568.924	568.924	569.427	569.366	568.985	568.878	569.397	569.763	569.427	569.855	569.656	569.962	569.824	570.511	569.931	570.496	570.023	570.48	569.992	570.816	570.847	571.121	570.831	570.847	571.365	571.091
269	568.466	568.634	568.878	568.893	568.924	568.848	568.863	568.649	568.649	569.214	568.634	568.893	568.939	568.756	568.954	568.588	569.077	569.016	568.466	568.817	568.512	569.214	568.924	568.924	568.405	569.427	569.366	568.985	569.427	569.397	569.763	569.427	569.244	569.656	569.962	569.824	569.244	569.931	570.496	570.023	570.48	570.511	570.816	570.847	571.121	570.831	570.328	570.221	571.686
268	567.871	568.634	568.878	568.893	568.924	568.848	568.863	568.649	568.649	569.214	568.634	568.893	568.939	568.756	568.237	567.932	569.077	567.612	568.466	568.283	568.512	567.917	568.237	568.268	568.405	567.947	569.366	568.39	568.665	568.741	569.122	569.427	569.244	569.656	568.604	569.824	569.244	569.351	570.496	570.023	569.901	570.511	569.489	570.16	570.343	570.831	570.328	570.221	570.786
267	567.871	568.634	567.627	567.078	567.398	568.298	567.627	567.429	568.649	569.214	568.024	567.627	567.429	568.161	568.237	567.932	567.596	567.612	567.734	567.551	567.413	567.368	567.657	567.749	568.405	567.947	567.001	567.81	568.665	568.222	568.314	569.427	568.085	567.993	568.024	568.344	568.695	568.726	569.046	568.604	569.901	570.511	569.489	569.458	569.046	570.831	569.717	569.702	569.794
266	567.871	567.062	567.108	567.078	567.398	568.298	567.108	567.429	566.971	569.214	568.024	567.108	567.429	568.161	567.017	567.383	567.596	567.612	567.734	566.895	567.413	567.368	567.062	567.749	567.261	566.895	567.001	567.81	567.505	567.398	568.314	567.642	568.085	567.993	568.024	568.344	568.695	568.085	569.046	568.604	568.161	568.802	569.489	569.458	569.046	568.771	569.122	569.122	569.794
265	566.422	567.062	565.948	567.078	567.398	566.757	567.108	566.681	566.971	566.727	566.437	566.589	567.429	566.193	566.467	566.696	566.437	566.299	566.94	566.895	567.413	567.368	566.315	567.749	567.261	566.895	567.001	567.139	566.238	567.398	566.696	567.642	568.085	567.429	567.352	568.344	568.695	568.085	567.688	567.978	568.161	568.802	568.115	569.458	569.046	568.268	568.481	569.122	569.794
264	566.422	565.674	565.948	565.765	565.994	566.757	567.108	566.116	565.659	566.727	566.437	566.589	567.429	566.193	565.796	566.055	566.437	565.674	565.536	565.506	565.948	566.025	565.659	567.749	567.261	566.238	567.001	565.933	566.238	566.055	566.193	567.642	566.406	566.208	566.772	568.344	567.337	568.085	567.688	567.978	567.017	567.352	568.115	567.886	567.49	567.764	567.81	567.642	569.794
263	565.445	565.048	565.948	565.765	565.994	565.43	565.674	566.116	565.659	566.727	565.079	565.109	564.926	564.529	565.125	566.055	564.972	565.674	565.536	565.506	565.247	564.941	565.659	565.659	565.536	566.238	567.001	565.43	566.238	565.399	565.659	565.674	566.406	565.521	565.308	566.483	567.337	566.36	566.04	566.727	566.376	567.352	566.696	567.886	567.49	567.764	566.452	566.483	567.017
262	564.102	565.048	565.125	564.468	565.491	565.43	565.674	564.957	565.659	564.758	564.346	564.514	564.926	564.529	565.125	565.002	564.453	564.056	564.636	564.926	565.247	564.316	565.659	564.575	565.536	566.238	565.094	564.301	564.957	564.682	565.659	565.17	565.369	565.521	565.308	566.483	565.567	566.36	566.04	566.727	566.376	565.796	566.696	566.833	566.254	566.971	566.452	566.483	567.017
261	564.102	565.048	565.125	564.468	563.934	564.224	565.674	564.316	563.538	564.224	564.346	564.514	563.675	564.026	565.125	563.446	563.66	563.522	563.385	563.736	563.4	564.316	564.102	564.056	564.026	563.904	564.056	564.301	564.957	564.026	565.659	564.606	564.697	564.285	565.308	564.926	564.941	564.743	564.987	566.727	564.926	565.796	565.598	566.833	566.254	566.971	565.689	566.483	567.017
260	563.614	563.553	563.461	564.468	563.934	563.66	563.126	564.316	563.538	563.553	564.346	563.889	563.126	563.354	563.492	563.446	563.126	563.522	562.866	563.187	563.4	564.316	563.568	564.056	563.431	563.339	564.056	564.301	563.828	564.026	563.797	564.072	564.697	563.614	564.438	564.346	564.941	564.743	564.255	564.59	564.926	565.796	565.598	564.651	566.254	565.063	565.689	565.033	567.017
259	563.614	562.912	563.461	562.881	562.607	563.66	563.126	562.912	563.538	562.912	563.049	563.263	563.126	562.668	563.492	562.21	562.607	562.469	562.866	563.187	562.897	562.927	562.912	564.056	562.897	563.339	564.056	562.744	563.828	563.37	563.141	564.072	563.187	563.614	563.278	563.248	564.148	563.568	563.751	564.59	564.926	564.178	565.598	564.651	563.98	564.453	564.545	565.033	565.155
258	562.866	561.722	562.195	562.347	562.607	563.66	563.126	562.241	563.538	562.408	562.378	562.485	563.126	562.149	562.103	562.21	562.027	561.737	562.866	561.859	562.897	561.6	561.661	562.225	561.829	562.622	561.996	562.195	562.531	562.714	563.141	564.072	563.187	562.317	563.278	563.248	564.148	563.568	563.187	564.59	564.926	564.178	563.522	563.98	563.98	564.453	564.545	565.033	563.797
257	562.866	561.066	562.195	562.347	562.607	562.103	563.126	562.241	561.691	562.408	561.188	562.485	563.126	561.447	561.554	562.21	560.211	561.737	562.866	561.859	560.547	561.6	561.661	562.225	561.264	562.622	561.996	561.111	561.478	562.18	563.141	561.34	561.737	562.317	563.278	563.248	562.195	563.568	562.5	562.317	564.423	564.178	562.927	562.881	563.98	564.453	564.545	563.98	563.797
256	560.608	559.86	562.195	560.425	560.486	560.898	561.05	561.035	561.691	562.408	561.188	561.279	560.76	560.257	559.677	562.21	560.211	559.875	562.866	561.859	560.547	561.6	561.661	560.638	561.264	560.837	561.996	561.111	561.478	562.18	560.883	561.34	561.172	562.317	563.278	560.562	561.081	562.225	561.966	561.813	561.844	562.317	562.927	562.881	562.363	562.561	562.668	563.354	563.797
255	560.608	558.777	559.83	559.814	560.486	559.601	559.662	559.25	561.691	559.25	561.188	559.158	559.509	559.006	558.426	558.502	560.211	559.875	559.753	558.502	558.853	561.6	559.372	559.341	559.875	558.655	559.509	559.113	561.478	559.25	560.303	561.34	559.769	559.601	560.394	560.562	560.455	560.135	561.966	561.157	561.844	562.317	562.927	562.286	562.363	562.561	562.668	562.668	563.797
254	560.608	558.777	557.938	559.814	560.486	559.601	558.502	559.25	559.891	558.548	561.188	559.158	559.509	557.846	558.426	558.502	557.968	557.602	557.907	557.968	557.144	558.197	558.105	559.341	559.875	558.655	558.197	559.113	559.113	559.25	558.594	558.838	559.265	559.601	560.394	559.326	559.433	560.135	560.806	561.157	559.738	562.317	560.837	562.286	560.974	562.561	562.668	561.218	560.486
253	557.541	558.136	557.938	557.343	560.486	559.601	558.502	557.709	559.891	557.312	557.755	557.922	559.509	556.015	558.426	556.686	557.968	557.602	557.266	556.641	557.144	558.197	557.602	557.449	556.442	558.655	558.197	558.029	556.564	559.25	558.594	558.838	557.877	559.601	558.289	558.64	558.914	560.135	560.806	561.157	559.738	562.317	559.204	560.15	560.287	560.135	560.608	560.684	560.486
252	556.458	556.015	556.671	557.343	556.793	557.449	558.502	557.709	557.571	557.312	557.755	557.312	559.509	556.015	557.114	555.649	555.939	555.695	556.717	555.511	557.144	556.946	556.992	557.449	555.817	556.244	556.259	556.32	556.564	557.053	558.594	556.58	557.877	557.693	558.289	558.64	557.526	557.343	560.806	558.258	557.861	557.724	559.204	558.96	559.113	558.395	560.608	559.647	560.486
251	555.389	555.389	556.046	555.283	556.793	557.449	556.381	557.709	555.389	557.312	556.564	556.671	555.328	555.527	555.038	555.649	555.939	555.695	556.717	555.511	557.144	555.191	555.618	555.359	555.817	555.084	556.259	555.801	556.564	557.053	558.594	556.58	556.076	556.381	556.519	558.64	555.649	557.343	556.976	557.068	557.861	557.724	559.204	558.96	559.113	558.395	558.289	558.472	560.486
250	554.779	555.389	555.45	555.283	554.871	556.168	556.381	555.466	555.389	555.267	554.642	554.733	555.328	555.527	555.038	554.016	554.031	555.023	554.428	554.84	557.144	554.581	555.084	554.672	555.817	555.084	554.382	555.801	555.344	555.069	554.855	556.58	556.076	555.71	556.519	555.557	556.213	556.824	555.679	557.068	556.747	557.724	557.236	558.96	557.312	558.395	558.289	558.472	557.602
249	554.184	554.153	555.45	554.733	553.864	556.168	553.802	555.466	555.389	555.267	554.642	554.733	555.328	554.047	555.038	554.016	553.497	553.162	553.131	552.826	554.016	553.314	555.084	554.672	553.894	553.894	554.382	553.986	554.108	553.925	554.306	554.825	554.489	555.71	555.389	554.962	556.213	555.038	555.679	555.954	556.747	557.724	555.984	556.03	557.312	555.801	557.236	557.205	557.602
248	554.184	554.153	553.345	554.733	553.864	554.23	553.802	555.466	555.389	553.635	553.406	553.482	555.328	554.047	553.192	554.016	553.497	553.162	553.131	552.826	554.016	552.231	553.299	553.375	553.894	552.643	553.238	553.421	554.108	553.925	554.306	554.825	554.489	554.291	555.389	553.711	554.794	554.367	555.145	555.954	556.747	555.206	555.984	555.481	557.312	555.801	555.267	556.076	557.602
247	552.887	554.153	553.345	553.284	553.864	553.146	553.284	555.466	554.199	553.635	553.406	553.482	553.268	554.047	553.192	554.016	553.497	553.162	552.475	552.826	554.016	552.231	553.299	552.75	553.894	552.643	553.238	553.421	553.467	552.826	554.306	554.825	554.489	554.291	555.389	553.711	553.452	554.367	553.925	555.954	556.747	555.206	555.984	555.481	557.312	554.611	555.267	556.076	557.007
246	552.887	554.153	553.345	553.284	553.864	553.665	552.78	553.436	554.199	553.635	553.406	552.856	553.268	552.78	551.788	552.597	552.261	551.62	552.475	550.934	551.834	551.208	553.299	552.261	553.894	552.643	553.238	553.421	553.467	552.826	554.306	552.216	552.536	554.291	555.389	554.23	553.452	554.367	553.925	554.642	554.779	555.206	555.984	555.481	557.312	554.611	555.267	555.42	557.007
245	552.383	552.704	553.345	553.284	553.299	553.665	553.36	552.887	554.199	553.635	552.811	552.856	552.734	552.78	551.788	552.597	552.261	551.62	552.475	551.59	551.834	551.208	553.299	552.261	552.139	552.643	551.88	553.421	551.697	552.307	554.306	552.216	552.002	553.192	555.389	554.23	553.452	553.268	553.925	554.642	553.619	555.206	554.916	554.321	555.145	554.611	555.267	555.42	555.023
244	552.383	552.704	553.345	553.284	553.299	552.643	552.261	552.887	552.383	551.865	552.811	552.856	552.155	552.78	551.788	552.597	551.651	551.62	552.475	551.59	550.629	551.208	553.299	551.666	552.139	552.643	551.224	551.712	551.697	551.712	552.231	552.216	551.483	552.612	553.558	552.811	552.917	553.268	553.391	554.642	553.619	555.206	554.276	554.321	555.145	554.031	554.703	555.42	555.023
243	552.383	552.704	552.826	553.284	552.719	552.643	552.261	552.887	552.948	551.865	552.811	552.856	552.155	552.78	551.788	551.331	551.651	551.62	552.475	551.59	550.629	551.208	551.086	551.666	552.139	552.643	551.224	551.712	551.697	552.261	552.231	552.795	552.628	552.612	552.841	552.811	552.917	553.268	553.391	554.077	554.84	555.206	554.276	554.321	555.145	554.031	554.703	555.42	555.023
242	552.383	552.704	552.826	553.284	552.719	552.643	552.261	552.292	552.948	551.865	552.811	552.856	552.155	552.2	551.788	551.331	551.651	551.62	552.475	552.2	551.132	551.208	551.086	551.102	552.139	552.643	551.224	551.712	551.697	552.261	552.231	552.795	552.628	552.612	552.841	553.314	553.421	554.52	553.391	554.077	554.276	555.206	554.276	554.321	555.145	554.703	555.313	555.42	555.588
241	552.383	552.704	552.826	553.284	553.284	552.643	553.619	554.016	552.948	553.94	552.811	552.856	552.155	552.2	553.787	551.331	551.651	551.62	552.475	552.2	552.231	551.208	552.948	551.819	552.139	552.643	552.505	554.398	551.697	552.872	552.231	552.795	552.628	552.612	553.436	553.314	554.001	554.52	554.535	554.077	554.276	555.206	554.276	554.321	555.145	555.725	555.313	555.42	555.588
240	553.604	552.704	553.894	553.284	554.031	554.489	554.23	554.016	554.153	553.94	554.062	552.856	552.155	552.2	553.787	551.331	553.284	552.948	553.07	552.2	553.406	552.292	552.948	554.474	552.139	552.643	552.505	554.398	551.697	552.872	555.084	553.879	554.031	552.612	553.436	554.382	554.611	554.52	554.535	554.077	554.276	555.725	554.276	556.046	555.145	556.793	556.488	555.42	557.343
239	554.764	556.442	553.894	555.847	556.107	554.489	554.23	554.016	554.153	556.046	555.939	552.856	554.779	554.504	553.787	551.331	554.428	554.092	554.794	554.214	553.406	554.901	552.948	554.474	554.932	552.643	554.932	555.542	555.313	554.733	555.084	555.923	555.054	556.107	555.649	556.29	554.611	555.969	556.381	557.098	556.473	557.602	557.739	557.709	556.656	556.793	556.488	557.663	557.938
238	557.19	557.632	556.564	555.847	556.107	557.861	557.907	556.854	557.068	556.046	555.939	557.266	554.779	556.046	557.236	556.458	554.428	556.107	556.03	554.214	556.076	555.527	556.015	556.396	555.511	556.458	554.932	556.702	557.19	554.733	556.519	555.923	557.48	556.107	557.693	558.975	557.495	557.724	557.587	557.785	557.755	559.433	557.739	559.082	558.441	556.793	559.387	559.769	560.196
237	560.593	557.632	560.12	559.555	561.34	560.257	560.638	561.127	560.883	560.333	560.776	559.799	559.479	559.097	559.479	559.067	558.517	556.107	558.441	559.479	558.884	558.731	559.723	556.396	559.006	556.458	558.258	559.143	559.998	559.448	559.387	559.052	560.226	560.532	560.196	560.837	561.737	560.501	562.073	560.76	561.478	560.623	561.89	561.996	562.302	561.295	562.302	562.515	562.82
236	560.593	563.049	563.08	563.309	564.117	563.538	563.614	563.065	560.883	560.333	560.776	562.988	563.232	561.6	562.683	562.561	561.523	561.615	562.943	562.469	561.813	562.012	562.378	562.454	561.859	561.691	561.874	562.271	562.82	562.958	563.004	563.019	560.226	563.019	563.034	563.583	563.858	563.141	562.073	563.538	563.614	563.309	564.392	561.996	564.606	563.889	564.514	564.941	564.545
235	565.292	565.628	565.094	565.842	565.491	566.299	565.628	565.811	565.689	565.643	565.475	564.987	564.926	565.002	565.262	565.002	564.56	564.362	564.667	564.484	564.529	564.697	564.224	565.033	563.507	565.308	564.636	565.125	565.155	564.774	565.414	565.521	565.491	565.338	565.75	565.399	563.858	565.948	565.613	565.231	565.475	566.132	565.994	566.193	564.606	566.452	566.742	566.528	567.368
234	568.893	568.13	568.405	568.741	568.436	569.427	568.634	568.741	568.42	568.68	568.085	568.527	568.954	565.536	567.932	567.993	566.849	567.261	567.154	567.657	567.261	567.413	567.719	567.368	567.764	568.161	566.467	567.841	567.795	568.283	568.527	567.795	568.695	568.604	568.481	568.237	568.329	568.604	569.107	568.497	568.619	568.71	568.771	568.634	568.71	569.153	569	569.641	569.916
233	572.052	572.144	572.51	572.632	571.991	572.647	572.723	570.526	572.479	572.372	571.915	571.945	571.808	572.495	571.411	571.182	570.999	571.411	570.45	570.74	571.579	569.214	572.128	571.243	571.335	571.335	571.198	571.136	571.533	569.87	571.548	571.579	571.442	571.609	571.625	571.365	572.021	571.777	571.976	571.442	572.006	571.487	572.784	572.311	572.22	572.098	572.662	573.135	572.876
232	576.782	576.645	577.179	576.981	576.66	577.072	577.026	577.255	577.179	576.797	576.355	576.614	576.218	576.035	574.997	575.729	575.592	575.455	574.997	574.982	575.439	576.111	574.921	575.15	575.439	576.126	575.546	575.089	576.34	575.897	575.729	575.699	575.424	577.362	575.989	576.263	575.745	575.806	576.202	575.928	575.806	575.836	575.943	575.516	574.066	575.928	575.928	576.035	576.95
231	580.902	580.811	582.108	581.146	581.802	580.994	581.757	581.375	582.306	581.177	581.635	580.475	580.2	580.063	580.612	579.88	580.856	579.605	579.712	580.261	580.368	579.758	579.849	580.215	579.834	579.422	579.91	580.353	580.246	580.139	580.322	579.758	580.383	580.307	580.49	579.758	580.261	579.59	580.2	579.956	580.17	580.399	579.987	580.627	580.322	580.887	580.887	581.039	580.719
230	585.648	586.014	587.112	585.861	585.907	586.456	586.243	585.541	586.7	586.029	585.754	585.068	584.839	585.342	584.656	584.488	584.442	584.305	584.274	584.793	584.061	584.015	584.763	584.839	584.885	583.389	584.167	584.152	585.037	585.068	584.183	585.205	584.29	583.939	584.229	584.137	585.037	584.625	584.412	584.244	584.381	584.351	584.335	584.686	584.137	584.778	585.037	584.671	585.51
229	590.942	591.232	590.103	590.729	590.881	590.393	590.546	590.439	591.064	590.851	590.576	590.286	589.157	589.676	586.258	588.989	588.196	588.821	588.791	589.035	589.294	588.318	589.355	588.699	587.952	588.638	588.943	589.035	588.699	589.218	588.821	589.752	589.783	589.172	588.821	589.508	589.188	589.371	589.325	589.264	590.424	589.34	589.844	588.867	589.233	589.645	589.035	590.683	589.89
228	595.169	594.971	596.207	596.069	595.596	595.657	595.795	595.535	596.237	594.772	595.245	593.796	594.193	594.162	594.162	593.933	594.07	593.674	594.223	590.439	593.14	593.491	593.033	593.704	593.246	593.765	594.055	594.04	593.43	593.887	594.147	593.933	594.07	594.223	594.681	593.918	594.009	594.208	594.864	594.971	594.696	594.589	594.879	594.94	595.566	595.703	595.932	595.963	596.359
227	599.304	600.586	600.998	600.525	599.67	599.838	600.815	599.93	600.677	599.67	599.838	599.091	599.014	598.694	598.663	597.626	598.083	598.129	597.794	597.672	599.106	598.282	598.114	598.358	598.16	598.083	597.885	599.289	597.855	599.121	597.809	598.602	599.136	598.312	598.846	598.618	598.953	599.655	599.533	599.731	600.021	599.869	600.174	599.945	600.266	600.403	600.861	601.288	602.097
226	603.241	604.141	604.431	604.568	604.309	604.553	603.943	604.584	604.599	604.309	603.867	604.172	603.088	603.867	602.463	602.402	602.493	602.219	602.31	601.776	602.341	601.852	601.852	602.234	602.081	601.944	603.119	602.6	602.051	601.868	602.798	602.997	603.149	603.378	603.043	603.76	603.577	604.004	604.63	604.462	604.126	604.431	604.645	605.423	605.301	606.125	605.301	606.201	606.461
225	609.009	608.795	608.475	609.161	609.253	608.932	608.536	609.955	608.795	609.619	608.414	607.834	607.773	607.315	607.742	607.437	607.193	607.59	606.308	606.186	606.476	606.583	606.43	607.01	606.552	606.995	608.063	606.216	607.193	607.178	607.498	608.582	607.834	607.33	608.093	609.024	608.276	608.948	608.459	610.367	610.55	609.695	609.604	609.665	610.077	611.053	611.923	611.481	611.786
224	612.701	612.564	613.815	614.319	613.663	612.9	612.991	612.656	612.793	613.403	612.823	612.091	611.267	611.908	611.221	610.748	611.572	611.267	611.099	611.023	610.916	610.474	611.42	611.145	612.015	611.572	611.145	611.755	612.03	611.221	612.106	611.618	612.854	612.198	612.854	613.327	614.258	614.288	613.663	613.617	614.716	614.883	615.158	614.883	615.723	616.425	615.967	617.966	616.425
223	618.256	618.301	616.943	618.698	618.439	617.798	618.011	617.63	617.783	617.859	617.493	617.203	617.02	616.425	616.15	616.44	616.44	616.547	614.822	617.264	615.799	616.028	616.043	615.631	615.051	616.547	616.684	616.119	616.791	616.959	617.691	617.508	617.371	616.837	619.354	618.79	618.423	618.53	620.346	619.797	620.056	621.155	618.011	621.918	622.406	623.291	622.452	623.322	623.55
222	623.047	623.779	623.856	622.742	623.459	623.566	624.451	623.383	622.62	622.711	622.864	622.101	622.055	622.772	622.284	621.658	622.07	620.621	620.56	620.834	621.155	621.048	620.834	621.017	621.292	622.025	621.689	620.834	622.055	622.025	623.077	622.803	622.025	622.849	624.817	624.115	625.946	625.32	625.183	625.687	625.29	626.511	626.678	626.648	626.312	627.594	626.938	627.167	628.311
221	627.411	626.877	627.991	627.533	627.563	628.113	627.792	627.365	626.968	627.563	627.274	627.045	626.556	626.862	626.74	626.45	625.717	625.809	626.633	626.205	625.763	626.282	626.404	626.465	626.266	626.892	626.816	625.992	626.19	626.862	626.785	627.533	627.655	627.563	627.884	628.128	628.326	628.281	628.983	629.12	628.922	629.99	630.081	629.501	629.974	630.463	630.783	631.302	631.927
220	629.959	630.035	630.264	630.417	630.692	630.524	630.798	630.676	629.669	630.371	630.478	630.432	629.868	629.745	629.395	629.639	629.669	628.998	629.639	628.983	628.86	629.425	629.486	629.807	629.44	629.211	629.349	629.807	629.761	629.99	630.478	629.883	630.31	630.783	631.805	631.47	631.79	631.607	632.126	632.919	632.629	633.835	634.46	633.286	634.445	634.094	633.987	634.567	634.872
219	633.469	633.24	634.14	633.82	633.804	634.232	634.155	634.109	633.575	633.82	633.575	633.575	633.743	633.179	632.69	632.645	632.599	632.858	632.736	632.568	630.722	632.858	633.438	632.553	632.69	632.919	633.087	633.026	632.736	633.545	634.705	633.56	633.682	634.171	634.506	635.452	635.544	635.818	636.063	636.856	637.177	637.711	636.948	637.97	638.138	638.474	639.16	639.267	639.572
218	637.329	637.405	637.848	637.726	637.939	638.031	637.36	635.742	637.802	637.817	635.33	637.192	634.338	636.856	636.49	636.459	636.383	636.932	635.803	636.215	636.215	635.895	636.383	636.765	634.323	636.719	636.887	637.558	636.932	637.207	638.412	637.787	638.199	638.687	638.474	639.236	639.542	640.305	640.198	640.793	641.22	640.991	641.556	642.624	642.288	642.7	643.097	644.012	644.272
217	641.312	641.266	640.839	641.693	641.968	641.388	642.12	642.151	641.983	641.525	641.51	641.479	640.93	641.251	640.182	640.366	640.457	640.686	640.076	640.411	640.289	639.923	640.366	640.182	641.022	640.793	640.717	640.289	641.846	642.075	641.769	642.136	642.197	642.227	640.121	643.631	644.226	644.257	644.47	644.775	645.752	646.317	645.874	647.491	647.507	647.69	648.041	649.002	649.002
216	645.828	646.271	645.966	646.301	645.218	646.469	645.92	646.53	646.408	646.011	645.767	645.309	645.782	645.279	645.416	645.477	644.73	645.325	644.47	645.142	645.355	644.852	644.913	645.111	645.66	644.638	646.088	645.782	646.622	646.53	646.927	647.263	647.095	648.041	648.041	648.209	648.972	649.612	650.711	650.345	651.611	651.779	652.435	652.954	653.778	654.114	653.58	655.014	655.685
215	650.909	650.94	651.535	651.291	651.52	651.84	651.566	651.535	652.328	650.803	651.337	651.581	650.65	650.116	650.497	650.162	650.391	650.055	650.024	649.933	650.543	650.726	650.467	650.192	650.238	650.62	651.917	651.306	650.787	651.26	652.374	652.557	652.756	653.015	653.351	654.251	654.999	655.945	656.265	657.333	657.822	658.035	658.401	659.47	659.134	660.446	660.507	661.392	662.262
214	656.311	657.166	657.028	657.074	656.891	657.791	656.86	657.196	658.051	657.928	657.867	656.647	656.921	655.609	656.326	656.937	656.525	656.052	655.991	655.823	657.318	656.448	656.967	655.731	656.555	656.784	657.944	658.295	657.99	657.715	658.722	659.485	659.134	660.355	661.972	660.904	661.911	662.796	662.567	663.559	664.093	664.871	666.138	666.718	666.992	668.198	669.51	669.601	669.266
213	663.574	662.827	663.177	664.948	664.154	665.054	664.261	664.261	664.673	664.352	663.986	663.3	664.368	663.803	662.552	663.971	662.384	663.681	662.14	662.994	663.528	663.055	664.383	662.17	663.696	664.398	665.009	664.413	664.658	664.734	665.283	666.748	666.534	667.847	668.076	668.808	669.632	670.471	668.06	671.86	673.111	673.508	674.362	675.537	675.827	676.712	676.743	677.765	680.313
212	671.875	670.7	672.44	670.944	672.211	672.18	672.134	672.119	671.524	672.409	672.882	671.127	671.631	671.082	670.563	671.204	670.792	670.853	671.295	671.402	671.936	671.341	670.746	671.57	671.86	671.555	673.141	672.409	674.042	674.667	675.064	674.194	675.201	676.025	678.177	678.604	678.391	680.084	681.458	682.098	682.48	684.357	684.616	686.874	686.127	687.18	688.293	688.522	689.362
211	680.191	679.993	681.046	680.115	681.152	681.549	680.74	680.984	680.878	680.573	680.344	680.878	680.252	680.176	680.344	680.206	679.932	679.993	680.466	680.649	680.222	680.756	681.03	680.756	681.213	681.198	681.381	683.762	682.388	684.341	685.303	685.12	684.738	686.63	687.805	688.538	688.416	689.209	689.957	690.247	691.132	690.933	691.986	693.451	693.649	693.604	693.649	695.038	695.16
210	688.568	688.217	689.026	688.751	688.705	689.316	689.285	689.743	689.346	689.255	689.484	689.484	688.995	688.919	689.194	688.812	688.461	688.538	688.98	688.751	689.285	689.743	689.804	689.362	689.484	689.407	689.438	690.46	690.75	691.025	691.818	691.788	692.474	693.039	693.542	693.924	694.107	695.175	695.557	697.083	697.296	698.273	698.853	699.936	700.378	700.745	700.806	701.538	702.377
209	693.42	694.397	694.29	694.534	692.886	695.084	694.504	695.648	695.74	695.19	695.587	695.251	695.206	694.656	694.366	694.321	692.398	694.336	695.084	695.419	695.236	695.801	694.778	695.496	696.091	695.908	695.77	697.144	697.128	697.51	697.845	698.471	698.151	699.509	699.951	700.317	701.416	702.698	703.201	704.391	705.322	705.933	706.421	707.306	708.054	708.588	709.595	710.007	711.441
208	700.775	698.38	700.851	701.294	701.508	702.148	702.026	702.56	702.332	702.53	702.515	701.904	701.614	702.271	701.202	701.736	701.889	701.996	701.675	702.362	702.682	702.148	702.774	703.354	703.232	703.094	703.903	704.025	704.803	704.422	705.444	706.253	706.863	708.42	708.099	707.016	710.098	711.426	712.112	713.837	714.813	715.347	716.69	717.514	718.643	718.781	720.734	721.634	721.863
207	708.115	708.511	708.969	709.351	709.274	710.968	710.312	710.129	710.51	710.846	711.243	710.388	709.61	710.251	710.709	710.663	710.434	711.09	711.639	711.243	711.166	710.8	711.182	712.769	712.814	712.738	713.257	713.669	713.669	715.042	715.469	716.385	716.66	718.201	719.498	720.657	721.069	722.275	724.167	725.922	727.325	727.89	729.767	730.621	730.911	733.047	734.634	734.756	736.572
206	717.667	718.475	718.063	719.193	719.376	719.528	720.734	720.871	721.146	721.375	721.115	721.115	720.734	720.428	720.963	721.161	720.84	720.749	721.375	721.954	721.222	722.534	722.336	723.251	723.846	723.511	724.777	725.403	726.135	726.608	727.905	728.989	729.095	729.874	732.346	733.322	734.894	736.786	738.312	740.112	741.653	743.118	745.041	746.429	747.437	748.993	750.778	751.48	752.029
205	730.606	730.316	731.018	731.354	732.056	732.513	733.292	733.429	733.978	734.314	734.818	734.741	733.597	734.512	734.146	736.206	734.497	734.97	734.161	735.565	736.359	735.992	737.305	737.701	738.846	739.96	739.029	739.914	739.96	741.348	743.607	745.026	745.987	747.818	749.496	750.443	751.694	753.265	753.662	755.386	756.287	756.302	759.506	759.735	760.391	761.032	762.573	763.306	765.076
204	745.361	746.231	747.543	749.298	748.367	749.405	749.496	749.832	750.809	750.488	751.068	750.946	750.58	750.687	750.793	751.099	750.809	751.663	751.251	751.663	752.167	752.151	752.487	753.342	753.387	754.288	754.211	754.684	754.73	756.378	756.5	758.072	758.957	760.483	760.986	762.665	764.13	765.076	767.12	768.417	769.592	771.423	773.178	774.658	775.36	776.657	778.275	779.068	781.143
203	758.728	758.698	759.384	759.75	760.071	761.002	760.88	761.734	761.459	761.673	761.688	761.795	762.039	762.741	762.436	763.26	763.458	763.397	763.016	764.664	763.885	764.755	764.786	764.862	765.854	766.022	766.739	767.242	768.036	769.089	770.63	771.454	772.705	774.399	776.657	777.939	779.556	781.235	784.927	786.85	788.101	790.649	792.786	794.006	795.853	797.668	799.103	800.598	802.734
202	772.507	772.659	772.995	773.178	774.246	775.116	775.208	776.413	777.008	777.039	776.581	777.603	777.74	777.115	777.512	778.595	778.687	779.007	778.976	779.419	780.426	780.823	781.036	782.959	782.944	783.432	784.943	785.538	785.889	787.964	789.841	791.016	792.389	794.952	796.356	799.118	801.758	804.932	808.792	810.73	813.721	814.423	816.132	817.078	818.481	817.688	821.136	820.755	823.898
201	790.863	790.665	790.955	792.114	793.427	793.9	795.441	796.021	796.173	796.143	796.585	796.967	797.791	797.897	798.462	799.194	799.118	799.988	800.522	801.224	802.048	802.658	803.787	804.688	805.008	806.625	807.419	808.502	810.12	813.141	813.919	815.094	816.345	817.352	819.061	820.969	821.899	824.081	827.072	829.086	831.314	832.626	834.854	836.96	838.303	839.127	841.125	842.758	844.91
200	813.126	814.362	813.889	815.048	814.575	816.071	816.94	817.276	817.566	817.78	818.283	818.893	818.878	818.954	819.107	819.931	819.992	820.297	821.518	821.121	821.121	822.983	823.074	823.502	824.768	825.134	825.714	826.92	826.492	829.361	831.192	832.413	834.274	836.044	838.684	840.729	843.307	846.283	849.106	851.898	855.606	857.849	861.13	863.037	865.311	867.188	870.514	874.268	875.671
Absorbance
Wavelength	Temperature
	20.9188	20.6191	21.1435	21.8922	22.7401	23.662	24.5831	25.5282	26.4725	27.4408	28.4083	29.375	30.3408	31.3058	32.2948	33.2583	34.2456	35.2569	36.2428	37.2279	38.2369	39.2206	40.2281	41.2104	42.1675	43.1731	44.1535	45.1578	46.1615	47.1401	48.1426	49.1446	50.1461	51.1226	52.1474	53.1473	54.1468	55.1458	56.1201	57.0939	58.1161	59.0892	60.062	61.0831	62.0309	63.027	64.0229	65.0185	66.0139
280	0.089772	0.0902334	0.0895565	0.0910431	0.0926813	0.0932961	0.0915788	0.0936452	0.0945242	0.0916284	0.0931497	0.0922031	0.0915966	0.0920409	0.0921814	0.0920727	0.0906499	0.0919338	0.0919883	0.0916037	0.0907765	0.0908637	0.0919164	0.0920415	0.0929789	0.0933105	0.0942919	0.0940841	0.0952973	0.0947971	0.0948692	0.0964156	0.0962572	0.0968195	0.0968915	0.0984356	0.0967797	0.0988609	0.0988731	0.101002	0.100285	0.100515	0.101767	0.103353	0.103338	0.103394	0.10423	0.104851	0.105753
279	0.0891427	0.0899543	0.0894905	0.0911677	0.0917311	0.0922427	0.0920311	0.0910959	0.0915424	0.0911377	0.0924233	0.0909283	0.0922073	0.092336	0.0920375	0.0910067	0.0895706	0.0905999	0.0908712	0.0902778	0.0910994	0.0917291	0.0929517	0.0919053	0.0932559	0.0929638	0.0931613	0.0944997	0.0936498	0.0940414	0.0947088	0.0960715	0.0963558	0.0974927	0.0960668	0.0975094	0.0972373	0.098331	0.100012	0.101333	0.100497	0.101179	0.101284	0.104164	0.102545	0.103432	0.105403	0.106271	0.104974
278	0.0874862	0.0889525	0.0902036	0.0908341	0.0906139	0.09155	0.0928073	0.0919973	0.0921484	0.0924849	0.0918154	0.090742	0.0911461	0.0907673	0.090359	0.090366	0.0917538	0.0909568	0.0895537	0.0907318	0.0911952	0.0906539	0.0909543	0.0917976	0.0929916	0.0929181	0.0918979	0.094283	0.0933531	0.0939051	0.094587	0.0951394	0.0948631	0.0974776	0.0961213	0.0975223	0.0990237	0.098302	0.0987031	0.0994297	0.0998308	0.10027	0.101681	0.103569	0.103916	0.103109	0.103843	0.10372	0.105836
277	0.0862541	0.0875442	0.0871251	0.0879967	0.089054	0.090838	0.0901455	0.0895123	0.0893417	0.0906975	0.0899506	0.0891681	0.0906538	0.0887666	0.0881033	0.0884511	0.0893223	0.0886575	0.0875497	0.0889424	0.089312	0.0899524	0.0895549	0.0895695	0.0902118	0.0896579	0.0910066	0.0929452	0.0921312	0.092507	0.0929836	0.0932577	0.0936548	0.0953483	0.0960984	0.096247	0.0963208	0.0960639	0.0977996	0.0991516	0.098579	0.0991257	0.100309	0.100688	0.102117	0.100805	0.103088	0.103478	0.102362
276	0.0887002	0.089526	0.0907371	0.0912481	0.0913687	0.0923	0.0924968	0.0916797	0.0922209	0.0937449	0.0933541	0.0909873	0.0917281	0.0922931	0.0914084	0.0903444	0.0903097	0.0900661	0.092329	0.0912902	0.0920127	0.0914682	0.0918219	0.0926355	0.0924079	0.0927303	0.0937305	0.0953268	0.0934981	0.0938331	0.0950313	0.096601	0.0956024	0.097635	0.0981588	0.0975737	0.0982504	0.097743	0.0999375	0.100205	0.100107	0.101878	0.103623	0.102619	0.104106	0.104043	0.104219	0.105364	0.105478
275	0.0900546	0.0894919	0.0928479	0.0918826	0.091863	0.092912	0.0929074	0.093191	0.0930467	0.0925077	0.0932325	0.0919679	0.0925041	0.0914476	0.0910024	0.0908517	0.0905536	0.0910941	0.0930933	0.0923428	0.0918717	0.0930735	0.0929602	0.0926662	0.0928556	0.0935196	0.0940277	0.0979576	0.0943926	0.0974812	0.0958701	0.0960529	0.0976554	0.098155	0.0972306	0.0991914	0.098962	0.0991077	0.0999473	0.10127	0.10118	0.10324	0.103498	0.103561	0.104407	0.103959	0.105006	0.106056	0.107011
274	0.0888034	0.0902718	0.0927153	0.0906367	0.0928203	0.092536	0.0917266	0.0919392	0.0921275	0.092142	0.0929103	0.091452	0.0917393	0.0899943	0.0908387	0.0904547	0.0910026	0.0898539	0.0895871	0.0904871	0.0904749	0.0910813	0.0926259	0.0942279	0.0943001	0.0917839	0.0931252	0.0956896	0.0928749	0.0958168	0.0951045	0.0950985	0.0955779	0.0970063	0.0968972	0.0977542	0.0972712	0.0982	0.0997782	0.100579	0.101305	0.101552	0.103543	0.103178	0.103258	0.103095	0.105414	0.103193	0.105196
273	0.0880729	0.0882044	0.0889563	0.0894236	0.09032	0.0905031	0.0903925	0.0918212	0.0921138	0.090795	0.0918577	0.0900585	0.0896214	0.0885845	0.0889434	0.0894573	0.0885184	0.0890907	0.0897547	0.0887307	0.0897174	0.0899123	0.0898892	0.0917479	0.0908045	0.0902159	0.091676	0.0919444	0.092717	0.0932462	0.0936868	0.0933475	0.0938715	0.0961361	0.0951726	0.0973778	0.0958971	0.0985975	0.0989098	0.0986697	0.0998003	0.0998517	0.100804	0.102063	0.101286	0.102343	0.10331	0.103439	0.105019
272	0.0876905	0.0890557	0.0901282	0.0908419	0.0902828	0.0916	0.0905485	0.0895159	0.0913068	0.0901878	0.0907184	0.0903929	0.0893339	0.0892425	0.0899791	0.0885935	0.0909825	0.0885523	0.0898432	0.089599	0.0899914	0.0896001	0.0902624	0.0905709	0.091785	0.0930561	0.091565	0.0931626	0.0918436	0.0935142	0.093643	0.0935575	0.0939444	0.0957358	0.0946051	0.0949062	0.0953214	0.0989999	0.0968639	0.0978915	0.0988856	0.100105	0.0995675	0.101117	0.100242	0.101888	0.103275	0.103649	0.104311
271	0.0884595	0.0888416	0.092112	0.0919019	0.0911747	0.0914769	0.0915109	0.0917928	0.0914238	0.0912776	0.0909934	0.0914488	0.0921571	0.0918159	0.0911076	0.0898749	0.0909992	0.0890413	0.0926519	0.0898399	0.0913882	0.0907592	0.0914996	0.0916775	0.0905731	0.0939431	0.092524	0.0933395	0.0932571	0.0944987	0.0937665	0.0951921	0.0942841	0.096175	0.0961818	0.0970391	0.0968196	0.098377	0.0984939	0.0994048	0.0993322	0.100491	0.101806	0.101705	0.102503	0.10404	0.103188	0.104774	0.105091
270	0.0885545	0.0891755	0.0904811	0.0908395	0.0911008	0.0922647	0.0918487	0.0931597	0.0925437	0.091525	0.0912959	0.0904224	0.0933571	0.0900492	0.0906092	0.0895194	0.0903449	0.0896552	0.0917732	0.0897204	0.0903348	0.0904791	0.0917521	0.0901779	0.0905673	0.0924773	0.0927634	0.0927756	0.0936284	0.0938442	0.0949186	0.0957622	0.0942447	0.0965831	0.0960388	0.0977779	0.0981984	0.0983962	0.0979751	0.099217	0.0998773	0.100536	0.101294	0.101692	0.101594	0.102128	0.104259	0.103911	0.104018
269	0.0883181	0.0904837	0.0894511	0.090214	0.0915625	0.0931041	0.0918494	0.0932711	0.0927559	0.0916939	0.0922051	0.0903062	0.0922714	0.0898118	0.0893275	0.0891041	0.089252	0.0894463	0.0907121	0.0890393	0.0895124	0.0904301	0.092296	0.0910176	0.092135	0.0911372	0.0931564	0.0933398	0.0935548	0.0935792	0.0943928	0.0948561	0.0949166	0.0963298	0.0960449	0.0979795	0.0975105	0.0977273	0.098996	0.0988524	0.0994213	0.100447	0.101123	0.100572	0.103446	0.101618	0.103679	0.102808	0.10452
268	0.0891292	0.089088	0.0905312	0.0908336	0.0909301	0.0938624	0.0911038	0.0915476	0.0914501	0.0920906	0.090591	0.0920726	0.0908087	0.0886332	0.0901038	0.0893716	0.0905753	0.0889775	0.0888789	0.0898636	0.0896345	0.0906844	0.0916617	0.0916969	0.0912888	0.0922217	0.0932479	0.0918908	0.0928774	0.0935937	0.094559	0.0944065	0.0948826	0.0964733	0.0953787	0.0966009	0.0977732	0.0979699	0.099543	0.101276	0.0989126	0.100137	0.100721	0.100928	0.10161	0.101877	0.10457	0.104926	0.104525
267	0.0883939	0.0890636	0.0899132	0.0902605	0.090942	0.0933927	0.0934729	0.0917164	0.0925855	0.0925789	0.0909581	0.0909741	0.0898032	0.0906806	0.0899543	0.0895969	0.090992	0.0905574	0.0886147	0.0894548	0.0900204	0.089468	0.0904389	0.0903822	0.0900609	0.0926952	0.0920255	0.0928937	0.0939124	0.0938662	0.095181	0.0950662	0.0956593	0.0954732	0.0948301	0.096366	0.0980115	0.0970433	0.0990605	0.099073	0.100229	0.100107	0.0999025	0.102009	0.101238	0.102593	0.103172	0.104961	0.105272
266	0.0888812	0.0896122	0.0901272	0.0900328	0.0902051	0.0917797	0.0902616	0.0908074	0.0903825	0.0918545	0.0910073	0.0909684	0.0885768	0.0896451	0.088671	0.089239	0.0892066	0.0879183	0.0905591	0.0892126	0.0901125	0.0897949	0.0900725	0.0887005	0.0912171	0.0901321	0.0920377	0.0935303	0.0928874	0.0922977	0.0933025	0.0938482	0.0945157	0.0946068	0.0958888	0.0965423	0.0961196	0.0971307	0.0988915	0.0976315	0.0985569	0.0992762	0.0995732	0.100482	0.101552	0.101349	0.102059	0.103291	0.105326
265	0.0897497	0.0904706	0.0902935	0.0918615	0.0906457	0.0926248	0.0912706	0.0916835	0.0920619	0.0915224	0.0915313	0.0900559	0.0895621	0.0900945	0.0895192	0.0898166	0.089352	0.08951	0.089138	0.0912188	0.0908545	0.0893845	0.0908621	0.0901165	0.0903002	0.0907684	0.0914765	0.0925777	0.0918229	0.0931618	0.0936708	0.0947265	0.0966929	0.0960393	0.096339	0.0970232	0.0968207	0.0971795	0.0989899	0.0991382	0.098465	0.0999243	0.100894	0.101124	0.100855	0.103347	0.102375	0.103054	0.105115
264	0.0888371	0.0892068	0.0918601	0.0907114	0.0912202	0.0920165	0.0917374	0.091429	0.0920755	0.0908379	0.0909507	0.0902833	0.0895144	0.0896806	0.0900718	0.0897622	0.088443	0.0888972	0.0889644	0.0909711	0.0889059	0.0901463	0.0900614	0.0900498	0.0912552	0.0910794	0.0904636	0.0924835	0.0929333	0.0924888	0.093312	0.0945044	0.0965741	0.0938297	0.0951851	0.0958813	0.0959715	0.0967101	0.0967993	0.0979651	0.0973842	0.0987031	0.0998308	0.100155	0.101296	0.101261	0.100988	0.103874	0.103415
263	0.0886645	0.0897282	0.0904634	0.0902308	0.0926916	0.0917184	0.0934442	0.0906664	0.0916611	0.0916575	0.091765	0.090501	0.0890539	0.0896168	0.0892475	0.0900602	0.0879934	0.0893034	0.0894613	0.0889037	0.0899136	0.0892484	0.0907737	0.0912728	0.0903424	0.0906181	0.0914128	0.0926404	0.0920005	0.0926029	0.0925107	0.093169	0.0959651	0.093119	0.0946322	0.0965321	0.0967863	0.0978237	0.0980114	0.0980106	0.0985677	0.0984445	0.102602	0.101346	0.100362	0.100539	0.101926	0.103823	0.102989
262	0.0881157	0.088379	0.0903478	0.0910952	0.0922183	0.0912909	0.0921235	0.0907273	0.0912254	0.09013	0.0899443	0.0912408	0.089959	0.0896878	0.0884631	0.089773	0.0888062	0.0899551	0.0883062	0.0878123	0.0907391	0.0889569	0.0896148	0.0913667	0.0897544	0.0899495	0.0905953	0.0926047	0.0916941	0.0931349	0.0928373	0.0957177	0.0932194	0.0941305	0.0943288	0.095941	0.0955437	0.0968403	0.0968494	0.0973272	0.0986194	0.100092	0.101865	0.101309	0.100752	0.102174	0.101373	0.102354	0.103184
261	0.0864748	0.0863185	0.0872217	0.0889364	0.089343	0.0897343	0.089851	0.0904617	0.0903873	0.0896378	0.090139	0.0899676	0.0882743	0.0887204	0.0890486	0.0891812	0.0874405	0.0871688	0.0872247	0.0862588	0.0881158	0.0887235	0.0893092	0.091106	0.0887851	0.0892174	0.0897629	0.0916396	0.0899755	0.0912159	0.0913049	0.0924904	0.0923637	0.0940705	0.0939264	0.0943496	0.0941672	0.0957966	0.0962096	0.0958248	0.0972627	0.0980655	0.0987162	0.0995191	0.0987211	0.0998152	0.100293	0.102156	0.100864
260	0.0890954	0.0881775	0.0900822	0.0902696	0.0904641	0.0923642	0.0915767	0.0910579	0.0916677	0.0909086	0.0904291	0.09016	0.0896324	0.0889246	0.0897238	0.0898227	0.0881368	0.088652	0.0886339	0.0878307	0.0880816	0.0893321	0.0906625	0.0905192	0.0887119	0.0898983	0.0901263	0.0923394	0.092731	0.0918021	0.0911971	0.0937196	0.092635	0.0930357	0.094396	0.0964758	0.0943909	0.0958645	0.0960368	0.0967765	0.0976183	0.0974402	0.0989667	0.0988394	0.0992147	0.100254	0.102949	0.101901	0.103132
259	0.086342	0.087609	0.0903188	0.088204	0.0879295	0.0906501	0.091076	0.0908323	0.0894175	0.0880291	0.0888015	0.0892989	0.0879286	0.0870797	0.0878878	0.0864352	0.0870454	0.0884477	0.0865401	0.0877788	0.0878297	0.0872652	0.0884491	0.0882198	0.0878915	0.0878277	0.088186	0.0893887	0.0894317	0.0893904	0.0896275	0.0902517	0.0904681	0.0920161	0.0915823	0.0926142	0.0928178	0.0939405	0.0934536	0.0946672	0.0960585	0.0967051	0.0969347	0.0969397	0.0975017	0.0980077	0.100014	0.100155	0.101534
258	0.0867652	0.0870687	0.0874649	0.0892219	0.089061	0.0908617	0.0895062	0.0898658	0.0894695	0.0870655	0.0893115	0.0886321	0.0881589	0.0892864	0.0862343	0.0868556	0.0876167	0.0875798	0.0870442	0.0861635	0.0888219	0.0863946	0.0880426	0.0882947	0.0878482	0.0883144	0.0896627	0.0893423	0.0900366	0.089096	0.0909616	0.0914568	0.0907595	0.0912031	0.0915683	0.0941357	0.0927354	0.0936386	0.093948	0.0947679	0.0959423	0.0957021	0.0966114	0.0980042	0.0975662	0.0989822	0.0985642	0.0992361	0.100626
257	0.0867169	0.0872284	0.0876981	0.0875705	0.0870191	0.0889497	0.089757	0.0892201	0.0888571	0.0883871	0.0873976	0.0874182	0.0876292	0.0878235	0.0868867	0.0866124	0.0866877	0.0856635	0.0856457	0.0851995	0.0868532	0.0869691	0.086828	0.0870722	0.0878638	0.0874388	0.0871538	0.088234	0.0889662	0.0887368	0.0907956	0.0913789	0.0912569	0.0909575	0.0907612	0.0921878	0.0928658	0.0935022	0.0949528	0.0949488	0.0952805	0.0956553	0.0967801	0.0986488	0.0969169	0.0977903	0.0969504	0.0986248	0.099362
256	0.0861585	0.0879066	0.0870002	0.0877667	0.0887716	0.089205	0.0894206	0.0895953	0.0891956	0.089143	0.0887672	0.0887738	0.0884784	0.0866848	0.0866793	0.0864723	0.0870881	0.0855983	0.0857282	0.0865179	0.0860204	0.0866163	0.0877082	0.0856984	0.0881931	0.087491	0.087415	0.0895426	0.089544	0.0905633	0.090922	0.0903728	0.0915871	0.0909569	0.0923068	0.0931837	0.091838	0.0921618	0.0946038	0.0933661	0.094953	0.0956187	0.0954742	0.096962	0.0973627	0.0985174	0.0988435	0.0986318	0.100378
255	0.0869127	0.0886625	0.0871068	0.0876585	0.0881201	0.0908389	0.0898717	0.0891736	0.0900644	0.0881473	0.0897777	0.0879811	0.0869623	0.0870777	0.0856735	0.085828	0.0862475	0.0850188	0.0852378	0.0864313	0.0864292	0.0863098	0.0868342	0.0866572	0.0865011	0.0868285	0.0864888	0.088469	0.0895896	0.0891969	0.0910324	0.0920175	0.0910456	0.0905315	0.0915819	0.0918608	0.0929273	0.0929625	0.092231	0.0936764	0.0936	0.0956533	0.0955972	0.0962541	0.09626	0.0961751	0.0963039	0.0990917	0.0991853
254	0.0850446	0.086348	0.086577	0.0872276	0.0877268	0.0893415	0.0872743	0.0888693	0.0892114	0.0887069	0.0880105	0.0873643	0.0884477	0.0866455	0.0858793	0.0847019	0.0846451	0.0842403	0.0850855	0.0847543	0.08497	0.086244	0.0863541	0.0861091	0.0871928	0.0861371	0.0861033	0.0874515	0.0892843	0.0880493	0.089115	0.0903777	0.0898802	0.0898583	0.0913991	0.0913125	0.0923766	0.09243	0.0931163	0.0923855	0.0932466	0.0938224	0.0948015	0.0941072	0.0964431	0.0942417	0.0980021	0.0974779	0.0979681
253	0.0853159	0.087044	0.0881388	0.0867844	0.0878021	0.0884247	0.0888081	0.0873252	0.0880402	0.0881189	0.0877917	0.0884824	0.0861854	0.0853925	0.0849153	0.0840685	0.0864445	0.0851294	0.0842926	0.0848483	0.0852012	0.0841824	0.0856571	0.0851973	0.0856041	0.0860882	0.0874334	0.0875304	0.0881661	0.0866725	0.088653	0.089555	0.0890128	0.0888649	0.0896059	0.0903237	0.0912772	0.0912109	0.0929462	0.0924272	0.0945082	0.0936456	0.0953111	0.0959138	0.0967789	0.0957164	0.0956538	0.0965628	0.0968581
252	0.0871451	0.0881985	0.0904228	0.0891876	0.0892378	0.0899728	0.0912407	0.0901693	0.0892056	0.0908484	0.0886033	0.0896867	0.0873498	0.087802	0.0882574	0.0864648	0.0876373	0.0863236	0.0858106	0.0851261	0.0869027	0.0868363	0.0866187	0.0863592	0.0866877	0.0870294	0.0890512	0.0887894	0.0892175	0.0885731	0.0906106	0.0909629	0.0907302	0.0907654	0.0914159	0.0914662	0.0928033	0.0925554	0.0950166	0.0947227	0.0947628	0.0951464	0.0979864	0.0963522	0.0977027	0.0969668	0.0969967	0.0987055	0.0994579
251	0.0861521	0.0887825	0.0890311	0.0898555	0.0904056	0.0888461	0.0902154	0.089432	0.0893238	0.0889618	0.0891934	0.08869	0.088517	0.0881518	0.087174	0.0868433	0.0873141	0.0873852	0.0834298	0.0852391	0.0852375	0.0869447	0.0864145	0.086945	0.0865375	0.0865807	0.0874304	0.087365	0.0886819	0.0882799	0.0901343	0.0895708	0.0898926	0.0917685	0.0908395	0.0922514	0.0934135	0.0923457	0.0935737	0.0941795	0.0928929	0.0940882	0.095443	0.0980771	0.0976431	0.0974689	0.0981918	0.0979294	0.099485
250	0.089119	0.0889544	0.089328	0.0911943	0.0900765	0.0906956	0.0925503	0.0906809	0.0907585	0.0916909	0.0885377	0.088491	0.0881363	0.0874639	0.0869993	0.0860403	0.0882386	0.0876131	0.0848697	0.0867598	0.0859834	0.0870073	0.086944	0.0872079	0.0873981	0.0868276	0.0884569	0.0899193	0.0892977	0.0897658	0.0902464	0.0908545	0.0913302	0.0926383	0.0922004	0.0920258	0.0945029	0.0933777	0.0939859	0.0947246	0.0956063	0.0953242	0.0964046	0.099198	0.0984067	0.0987519	0.0980802	0.09959	0.10034
249	0.0900888	0.0907976	0.0913949	0.0905383	0.0921784	0.0923618	0.0927582	0.0925073	0.0920068	0.0916691	0.0909256	0.0906909	0.0900344	0.0899904	0.089135	0.0885347	0.0887257	0.0884824	0.0876377	0.0869908	0.0878184	0.0904221	0.0892479	0.089096	0.0889632	0.0891524	0.0892822	0.089547	0.0905138	0.0914535	0.0928101	0.0927494	0.0929193	0.093022	0.0940484	0.0949889	0.0955874	0.0944901	0.0946919	0.0959564	0.0970017	0.0969248	0.0977504	0.097804	0.0998279	0.0977998	0.0998362	0.0991372	0.100314
248	0.090699	0.0906634	0.0903553	0.0912046	0.093107	0.0924905	0.0934427	0.0931874	0.0919452	0.0910105	0.0920739	0.0904837	0.0909608	0.0897895	0.0883109	0.0881303	0.0886692	0.0880859	0.0888167	0.0874258	0.0880928	0.0889685	0.0903367	0.0873737	0.0894804	0.0896954	0.0904736	0.0899994	0.0912757	0.0916008	0.0908273	0.0925379	0.091644	0.0935606	0.0936055	0.0939197	0.0952291	0.0939502	0.0948519	0.0952593	0.0967817	0.0975494	0.0978344	0.0973844	0.0979115	0.0989141	0.0996873	0.0999582	0.101518
247	0.0894922	0.0930416	0.0905627	0.0910019	0.0930995	0.0925393	0.0936974	0.0935238	0.0911963	0.0926294	0.0929642	0.0895704	0.0912273	0.0887171	0.0889545	0.0881397	0.0876338	0.087855	0.0879474	0.0877713	0.0873805	0.0882751	0.0911007	0.08784	0.0895718	0.0892515	0.0903666	0.0916918	0.0910251	0.0902527	0.0915826	0.0918397	0.09112	0.0924675	0.0927257	0.0930354	0.0943157	0.0955806	0.0957238	0.0952278	0.0965955	0.0991026	0.0983362	0.0972743	0.0978055	0.0988344	0.0994789	0.100839	0.100443
246	0.0923009	0.0951096	0.0938302	0.0932634	0.09342	0.0964308	0.0941564	0.0943644	0.0943312	0.0974521	0.0941935	0.0935201	0.0912045	0.0919502	0.0915224	0.0900466	0.090191	0.0900508	0.0895632	0.0894206	0.090634	0.0906946	0.0912531	0.0908499	0.0922669	0.0918268	0.0910041	0.0927589	0.0920633	0.0925049	0.0933214	0.0935487	0.0950285	0.0952254	0.0939942	0.0961909	0.0965753	0.0961338	0.0981537	0.0984301	0.0987373	0.099728	0.0991955	0.10049	0.100502	0.102667	0.102074	0.102456	0.102352
245	0.0953012	0.0946352	0.094948	0.0969612	0.0966655	0.0973957	0.0967321	0.0962931	0.0955096	0.0986167	0.0949443	0.0937617	0.093814	0.0929606	0.0922915	0.0926909	0.0916795	0.0921976	0.092195	0.0910473	0.0929839	0.0908189	0.0920641	0.091665	0.0925528	0.0923899	0.0940102	0.0928342	0.094073	0.0941454	0.0945438	0.094865	0.0965265	0.096843	0.0972923	0.0974103	0.0963967	0.0978407	0.098864	0.0993854	0.0990458	0.101156	0.100617	0.101814	0.102398	0.102473	0.103266	0.103725	0.105143
244	0.0964846	0.0971248	0.0974345	0.0981444	0.0988997	0.0994491	0.0984522	0.0982625	0.0978708	0.0979629	0.0976381	0.0958054	0.0969124	0.0952155	0.0946788	0.0935962	0.0938957	0.0938444	0.0936724	0.0941441	0.0948246	0.0940223	0.0949038	0.0934636	0.0955223	0.0940781	0.0939137	0.0964187	0.0969971	0.0962059	0.097621	0.0962457	0.0974893	0.0980049	0.0987053	0.0992252	0.0993811	0.101397	0.101654	0.100147	0.102181	0.102034	0.102629	0.104247	0.104674	0.105225	0.105144	0.105307	0.105954
243	0.0970734	0.0986778	0.0993132	0.0985879	0.100655	0.101187	0.100864	0.100646	0.100852	0.0999679	0.0992197	0.0983063	0.0973345	0.0971973	0.0957794	0.0968565	0.0965381	0.0956876	0.0942684	0.0950658	0.0953893	0.0953163	0.0958673	0.0955157	0.0970323	0.0958457	0.0961188	0.0969929	0.09758	0.0973162	0.0980756	0.0989803	0.0981208	0.0989702	0.101286	0.100479	0.103199	0.102224	0.103686	0.101872	0.104823	0.104448	0.104335	0.105954	0.106827	0.107414	0.108536	0.107767	0.108581
242	0.0999123	0.102317	0.100794	0.100742	0.102002	0.102787	0.102503	0.102893	0.102986	0.10203	0.101262	0.101067	0.1012	0.0987329	0.0985585	0.098267	0.0980227	0.0961496	0.0961636	0.0969841	0.0970552	0.0969529	0.0992989	0.0979027	0.0976269	0.0983302	0.0996063	0.0990463	0.0999507	0.100131	0.10043	0.100899	0.100586	0.101383	0.103212	0.102746	0.10357	0.103673	0.105298	0.104624	0.106145	0.106865	0.108383	0.107764	0.107794	0.1091	0.110529	0.110426	0.110826
241	0.103567	0.107159	0.105102	0.104475	0.106652	0.106137	0.105428	0.10607	0.106048	0.105901	0.104974	0.104639	0.103695	0.102563	0.101822	0.101458	0.101434	0.100284	0.100425	0.100561	0.0999479	0.1003	0.101991	0.101001	0.101508	0.100839	0.102874	0.102088	0.1032	0.103341	0.104492	0.104387	0.104056	0.104934	0.105607	0.107226	0.107444	0.1079	0.108835	0.109635	0.108228	0.10914	0.110456	0.110055	0.111582	0.111879	0.112236	0.114331	0.115059
240	0.108631	0.113679	0.110546	0.110219	0.113174	0.113006	0.112027	0.111714	0.110416	0.110829	0.109683	0.108996	0.107347	0.107039	0.107362	0.105861	0.105402	0.105771	0.105085	0.104538	0.105642	0.105126	0.105962	0.106108	0.105876	0.107329	0.106424	0.10788	0.108359	0.10847	0.111113	0.108938	0.110223	0.110891	0.110371	0.112759	0.110179	0.111774	0.112558	0.114351	0.113683	0.113837	0.115333	0.115172	0.116549	0.117844	0.11877	0.11909	0.119916
239	0.113475	0.115841	0.116035	0.115508	0.116175	0.116305	0.116903	0.116771	0.115178	0.115048	0.114518	0.114509	0.112809	0.111767	0.110657	0.111451	0.111052	0.109338	0.110291	0.110181	0.110917	0.110802	0.111722	0.111709	0.110381	0.110414	0.111827	0.112617	0.112669	0.113913	0.11371	0.114469	0.11576	0.114924	0.115782	0.115631	0.116363	0.117011	0.117504	0.11737	0.119399	0.119554	0.120712	0.120411	0.121244	0.12213	0.122019	0.124195	0.123777
238	0.119466	0.121395	0.120558	0.120018	0.120863	0.121976	0.12137	0.12091	0.120255	0.119725	0.118999	0.118831	0.117664	0.116701	0.117099	0.114798	0.11634	0.11532	0.11502	0.114845	0.116522	0.114413	0.116893	0.114529	0.115807	0.11616	0.11847	0.117242	0.116958	0.118624	0.117729	0.119607	0.119601	0.120748	0.120227	0.1209	0.122208	0.122441	0.123084	0.123768	0.123952	0.125419	0.124857	0.125554	0.126218	0.126234	0.128649	0.129091	0.129912
237	0.127894	0.127986	0.129746	0.128759	0.129278	0.129608	0.129224	0.128874	0.130235	0.129229	0.127467	0.127913	0.127145	0.124864	0.125437	0.124494	0.123072	0.122742	0.124091	0.122393	0.124001	0.122439	0.123092	0.123408	0.124322	0.124385	0.125226	0.125577	0.125304	0.12582	0.126354	0.126602	0.128814	0.12728	0.12737	0.128092	0.12894	0.130412	0.131622	0.131268	0.13228	0.133355	0.132701	0.132546	0.134498	0.134326	0.136288	0.136855	0.136739
236	0.136489	0.136847	0.137366	0.137765	0.13917	0.138308	0.138751	0.138559	0.138606	0.138252	0.137301	0.135885	0.135287	0.134386	0.133358	0.133261	0.133807	0.13322	0.131389	0.132087	0.133779	0.131611	0.133477	0.132238	0.132257	0.132909	0.132221	0.133558	0.13367	0.135358	0.134993	0.135996	0.137308	0.136242	0.136988	0.137175	0.138803	0.139488	0.140568	0.138222	0.140312	0.140289	0.141563	0.143249	0.143288	0.144227	0.144011	0.145018	0.147268
235	0.150967	0.150281	0.151186	0.152637	0.151613	0.152027	0.151209	0.151439	0.152856	0.151207	0.15135	0.149552	0.148406	0.148135	0.147555	0.146001	0.146638	0.145975	0.145451	0.145651	0.145465	0.144681	0.146801	0.146902	0.145866	0.146048	0.146068	0.146253	0.148157	0.14898	0.147975	0.148114	0.149094	0.148589	0.150137	0.150388	0.149977	0.152966	0.152973	0.152345	0.152231	0.153349	0.155142	0.15572	0.15484	0.155629	0.157182	0.157318	0.159364
234	0.162991	0.162735	0.164114	0.163403	0.163701	0.165407	0.164444	0.162639	0.163924	0.163174	0.163231	0.160672	0.15944	0.158797	0.160055	0.158877	0.157422	0.15739	0.157184	0.156925	0.157537	0.156562	0.158004	0.157589	0.15756	0.158242	0.157798	0.158717	0.159275	0.159753	0.160088	0.160875	0.160905	0.160978	0.160154	0.160512	0.161643	0.163015	0.163765	0.162936	0.164446	0.163435	0.165192	0.165416	0.165297	0.165679	0.167374	0.168985	0.170284
233	0.177198	0.178385	0.179421	0.179698	0.179576	0.180109	0.178843	0.180922	0.179462	0.179077	0.178696	0.176864	0.176507	0.17533	0.17427	0.173065	0.172581	0.172487	0.172685	0.172111	0.172009	0.171732	0.172696	0.17295	0.172697	0.172257	0.171972	0.174393	0.173917	0.174628	0.174544	0.174683	0.175977	0.175474	0.174975	0.17589	0.177275	0.17718	0.175896	0.177055	0.177916	0.176989	0.177798	0.178662	0.178691	0.178709	0.180927	0.180687	0.181853
232	0.19567	0.196333	0.197982	0.19826	0.197812	0.197383	0.198685	0.198069	0.198356	0.197279	0.196479	0.195523	0.195162	0.192889	0.191878	0.191194	0.191226	0.190749	0.190569	0.189633	0.18979	0.189428	0.190379	0.191884	0.191345	0.189986	0.190546	0.1917	0.191193	0.191414	0.191232	0.192023	0.191323	0.192682	0.191081	0.191756	0.194894	0.19248	0.192532	0.191942	0.192477	0.193642	0.191374	0.1945	0.19263	0.194212	0.195335	0.194999	0.195683
231	0.214073	0.214486	0.215721	0.215312	0.21638	0.215067	0.217126	0.216852	0.217414	0.214681	0.213365	0.212402	0.211161	0.209969	0.209934	0.208458	0.208272	0.207043	0.207045	0.207226	0.20747	0.207383	0.207022	0.209062	0.207925	0.207641	0.207275	0.207728	0.206798	0.208352	0.208264	0.209355	0.207453	0.20855	0.208503	0.208687	0.208003	0.207858	0.209029	0.207107	0.207659	0.208572	0.207846	0.210192	0.210377	0.210465	0.210892	0.212833	0.213009
230	0.232185	0.232782	0.233011	0.233	0.234925	0.234588	0.233561	0.23252	0.232077	0.232589	0.229719	0.229421	0.227785	0.226838	0.225544	0.226943	0.224757	0.224283	0.224815	0.223471	0.22453	0.222436	0.223927	0.225351	0.223171	0.223085	0.224479	0.223482	0.224333	0.224146	0.224563	0.225253	0.225359	0.225402	0.224832	0.224	0.226117	0.223842	0.223809	0.224073	0.224911	0.225983	0.223931	0.226435	0.227836	0.2272	0.228071	0.229136	0.230068
229	0.246553	0.246568	0.24732	0.248181	0.248938	0.249396	0.248288	0.246929	0.247626	0.24675	0.246158	0.244666	0.24379	0.241105	0.240479	0.24046	0.23961	0.238335	0.23912	0.238718	0.239575	0.23764	0.237528	0.240224	0.237462	0.237503	0.238669	0.238759	0.238938	0.238484	0.239497	0.240035	0.24162	0.240166	0.239158	0.239217	0.239899	0.239966	0.240575	0.240968	0.24192	0.242101	0.242733	0.24329	0.243598	0.244276	0.245688	0.244864	0.246989
228	0.259943	0.260246	0.261443	0.26347	0.262124	0.265271	0.261896	0.262262	0.26266	0.259961	0.260241	0.25965	0.257965	0.257752	0.255884	0.255321	0.254806	0.253192	0.253768	0.253439	0.25411	0.253452	0.25211	0.254283	0.253167	0.253056	0.253051	0.253748	0.254125	0.254084	0.255291	0.255591	0.256023	0.25604	0.256203	0.25554	0.256382	0.257172	0.257648	0.256997	0.257616	0.258766	0.259792	0.260495	0.260928	0.261752	0.264026	0.263878	0.265904
227	0.275359	0.274236	0.275716	0.276399	0.275771	0.277041	0.276549	0.275372	0.274632	0.273736	0.272926	0.272937	0.272128	0.270181	0.269535	0.268073	0.266926	0.268497	0.267805	0.266133	0.26709	0.26644	0.26627	0.266596	0.267209	0.26611	0.266639	0.268317	0.267812	0.267609	0.269365	0.269459	0.270052	0.269624	0.270016	0.270708	0.271376	0.27034	0.2721	0.274413	0.275164	0.274596	0.275595	0.276221	0.277824	0.277848	0.278854	0.28022	0.282619
226	0.285963	0.284872	0.286378	0.286724	0.285742	0.286949	0.287032	0.28724	0.287152	0.28512	0.284548	0.28437	0.282768	0.280952	0.278691	0.279018	0.27908	0.277282	0.278515	0.276918	0.27795	0.277761	0.27804	0.278068	0.276778	0.279079	0.278923	0.277926	0.279158	0.27891	0.280296	0.281315	0.28144	0.282179	0.282404	0.28307	0.284392	0.283261	0.286075	0.286914	0.287822	0.287797	0.288751	0.29042	0.290491	0.293443	0.293624	0.294418	0.295136
225	0.299467	0.300683	0.302472	0.300587	0.301159	0.303991	0.30285	0.302205	0.301646	0.300156	0.299463	0.29731	0.297489	0.296019	0.294655	0.294677	0.295668	0.293873	0.293397	0.293152	0.292067	0.293422	0.293732	0.292442	0.293271	0.292633	0.294162	0.293611	0.294407	0.294361	0.295298	0.297112	0.296985	0.300213	0.298524	0.300109	0.300763	0.301993	0.30305	0.304015	0.304604	0.305076	0.307249	0.308089	0.308274	0.310119	0.311333	0.312618	0.313221
224	0.314497	0.313398	0.316135	0.317594	0.316525	0.317395	0.317217	0.31667	0.315707	0.31516	0.31554	0.311717	0.311701	0.309597	0.308331	0.309348	0.308532	0.307485	0.306996	0.307385	0.305321	0.30734	0.306607	0.307725	0.309661	0.307124	0.309036	0.307946	0.309699	0.309641	0.31124	0.310646	0.31228	0.314866	0.315116	0.314644	0.316078	0.316857	0.318575	0.31994	0.321151	0.322646	0.324144	0.324486	0.325185	0.326916	0.328824	0.3302	0.331874
223	0.32764	0.328284	0.329452	0.329101	0.32985	0.329038	0.32962	0.32837	0.329235	0.32776	0.326786	0.325319	0.324436	0.322367	0.322592	0.321873	0.322048	0.31933	0.319707	0.32253	0.319484	0.321376	0.319936	0.320613	0.320572	0.320255	0.32207	0.32399	0.323271	0.323007	0.326667	0.325555	0.326941	0.327256	0.328596	0.329778	0.331122	0.333522	0.334775	0.335264	0.336606	0.338096	0.340686	0.341835	0.341631	0.343552	0.344987	0.344505	0.348761
222	0.343565	0.344058	0.346151	0.345043	0.3453	0.346456	0.346657	0.345634	0.346394	0.344923	0.344073	0.343256	0.340667	0.340777	0.338397	0.338185	0.337296	0.337707	0.336816	0.337931	0.337083	0.336931	0.337615	0.337014	0.336569	0.337855	0.339661	0.339682	0.338957	0.339777	0.341754	0.342772	0.344925	0.344412	0.346651	0.346881	0.349636	0.350134	0.353218	0.353922	0.35635	0.357686	0.358644	0.360371	0.362408	0.362025	0.36373	0.36573	0.368463
221	0.360754	0.363551	0.363838	0.364033	0.363072	0.364943	0.363812	0.365716	0.363596	0.362783	0.361369	0.361498	0.3589	0.359013	0.358781	0.356637	0.354879	0.356727	0.355735	0.354314	0.354917	0.354415	0.354777	0.355874	0.355439	0.356073	0.357528	0.357692	0.358478	0.359614	0.360914	0.362761	0.364279	0.36601	0.367433	0.365896	0.368182	0.371249	0.371896	0.373212	0.376948	0.377558	0.380042	0.381799	0.381936	0.383777	0.385919	0.38716	0.389048
220	0.379705	0.382278	0.381409	0.381981	0.382078	0.383106	0.383258	0.383636	0.380833	0.381348	0.38052	0.379373	0.378362	0.377693	0.375907	0.376891	0.373412	0.374497	0.374682	0.373871	0.373437	0.373615	0.374644	0.374565	0.375631	0.37534	0.376807	0.37613	0.377792	0.378525	0.380224	0.381897	0.383215	0.385969	0.384658	0.387406	0.388028	0.390474	0.394044	0.395852	0.397465	0.39907	0.402555	0.402405	0.403838	0.403814	0.406824	0.408289	0.410187
219	0.400225	0.399281	0.400571	0.40204	0.401809	0.403578	0.403025	0.40293	0.401536	0.399988	0.399581	0.399374	0.397584	0.396007	0.394667	0.395019	0.395493	0.396135	0.394692	0.393648	0.394039	0.393422	0.393562	0.393613	0.394264	0.394436	0.396999	0.397189	0.398615	0.399846	0.401381	0.403063	0.403323	0.406249	0.406973	0.407862	0.409746	0.411864	0.415645	0.416198	0.418809	0.421375	0.422606	0.426026	0.426617	0.427573	0.42853	0.433008	0.433592
218	0.418428	0.418229	0.420081	0.418951	0.42044	0.420756	0.420995	0.42081	0.421968	0.418764	0.41874	0.417644	0.416116	0.415089	0.415027	0.413228	0.412925	0.412672	0.412986	0.412611	0.413097	0.41239	0.413613	0.414182	0.41383	0.413453	0.414775	0.4171	0.416547	0.419925	0.419766	0.421014	0.423039	0.42514	0.427405	0.428946	0.430582	0.432841	0.435066	0.43744	0.441178	0.442777	0.443697	0.446228	0.448085	0.449414	0.452343	0.45554	0.45676
217	0.439926	0.440445	0.442046	0.441631	0.443584	0.442725	0.443389	0.442984	0.443487	0.44247	0.441952	0.439148	0.438359	0.437467	0.43665	0.436051	0.435344	0.434127	0.434788	0.434331	0.433983	0.434524	0.435955	0.435428	0.434287	0.437444	0.435836	0.438589	0.440089	0.440361	0.4422	0.444318	0.447833	0.447764	0.449871	0.451569	0.453984	0.45603	0.458839	0.461206	0.463721	0.467378	0.46871	0.471181	0.472444	0.474317	0.477393	0.478752	0.481559
216	0.462071	0.464277	0.464483	0.464597	0.46744	0.466294	0.466733	0.466493	0.468094	0.46422	0.46364	0.46289	0.461683	0.460817	0.459323	0.459744	0.458382	0.45793	0.458809	0.458095	0.458674	0.45903	0.458511	0.458872	0.459748	0.461191	0.462321	0.463208	0.463439	0.465107	0.4683	0.4693	0.470832	0.472542	0.475323	0.477606	0.480703	0.482412	0.484292	0.488413	0.489321	0.494009	0.495449	0.499348	0.500986	0.500045	0.504858	0.506339	0.509072
215	0.48878	0.490602	0.491764	0.49197	0.493193	0.494099	0.493934	0.494363	0.493246	0.493871	0.492424	0.490403	0.490723	0.487943	0.487549	0.487063	0.487354	0.485573	0.486475	0.48528	0.487577	0.487031	0.486521	0.487629	0.488486	0.488402	0.490397	0.492527	0.493321	0.494381	0.497076	0.500265	0.499842	0.501677	0.504326	0.507145	0.509978	0.513256	0.516034	0.518269	0.521556	0.523823	0.526112	0.529947	0.532867	0.533482	0.537045	0.539723	0.542085
214	0.518184	0.521101	0.521296	0.521295	0.522709	0.523741	0.523035	0.522931	0.52347	0.522518	0.521292	0.521327	0.521069	0.518173	0.517118	0.519661	0.516191	0.516143	0.516378	0.516892	0.518735	0.517645	0.520085	0.519067	0.521417	0.518772	0.522932	0.522346	0.523128	0.524338	0.527766	0.53247	0.53141	0.534462	0.539413	0.539189	0.542129	0.546248	0.548664	0.55092	0.554254	0.557487	0.560612	0.567189	0.566036	0.566736	0.570375	0.573534	0.578302
213	0.550286	0.550908	0.554548	0.552439	0.555515	0.555148	0.556243	0.55479	0.554182	0.554203	0.554612	0.552937	0.551189	0.55096	0.548766	0.550835	0.548806	0.549312	0.548033	0.548788	0.550207	0.55085	0.5491	0.552876	0.551516	0.552967	0.556355	0.555543	0.556999	0.559037	0.561329	0.562666	0.565358	0.567019	0.571751	0.573384	0.575568	0.57876	0.583262	0.586478	0.590045	0.592672	0.596961	0.601802	0.602197	0.603899	0.608538	0.610549	0.615358
212	0.584603	0.584348	0.588495	0.585743	0.589578	0.590071	0.589283	0.590679	0.588799	0.588062	0.589874	0.58737	0.586462	0.584831	0.584833	0.583606	0.584294	0.583554	0.584562	0.585121	0.584408	0.586826	0.586742	0.588846	0.587043	0.589373	0.590411	0.591967	0.594286	0.595544	0.600224	0.599102	0.60275	0.604156	0.60832	0.611444	0.613801	0.61823	0.621722	0.624214	0.629032	0.632302	0.636292	0.640573	0.642961	0.643854	0.649104	0.650463	0.653652
211	0.62213	0.623062	0.623821	0.623493	0.626715	0.627118	0.628686	0.628642	0.628517	0.62617	0.626357	0.626569	0.625135	0.624859	0.624607	0.623379	0.622777	0.622535	0.622316	0.62356	0.625626	0.625641	0.62542	0.627548	0.628263	0.62935	0.630124	0.632369	0.632741	0.636555	0.641791	0.640245	0.643869	0.64598	0.650417	0.653147	0.653847	0.661206	0.665188	0.66856	0.672089	0.676595	0.679518	0.683769	0.689687	0.690356	0.692639	0.697673	0.701938
210	0.661629	0.66322	0.665957	0.664602	0.665931	0.665582	0.667986	0.669316	0.668174	0.668132	0.667625	0.667998	0.665796	0.66555	0.665837	0.663818	0.663089	0.663915	0.664109	0.665781	0.668203	0.669298	0.669134	0.671247	0.670304	0.671492	0.674181	0.67469	0.677076	0.67979	0.683262	0.685425	0.687649	0.692152	0.693339	0.698731	0.701451	0.708543	0.711036	0.714844	0.720101	0.724626	0.726796	0.730685	0.736206	0.73642	0.73981	0.745032	0.750768
209	0.705353	0.706987	0.707231	0.708394	0.710306	0.711951	0.714296	0.714213	0.713705	0.713253	0.712507	0.713011	0.711804	0.712617	0.711564	0.710889	0.710541	0.71043	0.712006	0.713595	0.715935	0.714184	0.717078	0.716663	0.717754	0.718852	0.720692	0.722063	0.724998	0.727548	0.730973	0.733601	0.737241	0.741133	0.743119	0.748234	0.752739	0.757104	0.76228	0.766072	0.773044	0.775023	0.779799	0.784248	0.787985	0.790479	0.795355	0.799184	0.804143
208	0.752666	0.753955	0.755789	0.756776	0.758961	0.760674	0.76092	0.762358	0.761652	0.762421	0.762704	0.762413	0.760769	0.759153	0.762286	0.76223	0.759739	0.761894	0.760994	0.762045	0.764603	0.764454	0.765436	0.766635	0.767862	0.768847	0.771218	0.772261	0.776155	0.779287	0.781975	0.78538	0.788932	0.793069	0.795422	0.801359	0.803714	0.81121	0.81695	0.82259	0.82758	0.830356	0.837024	0.842173	0.845168	0.848442	0.855065	0.858395	0.86481
207	0.805547	0.808409	0.807535	0.811067	0.81171	0.815379	0.814939	0.81794	0.818003	0.816923	0.817735	0.816791	0.816699	0.815673	0.816887	0.814831	0.815745	0.817238	0.818889	0.819395	0.821567	0.825869	0.823326	0.825838	0.826713	0.827245	0.830513	0.830793	0.833369	0.83753	0.841639	0.845041	0.849511	0.853813	0.858675	0.862859	0.867174	0.8754	0.880744	0.886334	0.892485	0.89685	0.901891	0.908514	0.91332	0.915203	0.923009	0.925658	0.932337
206	0.865026	0.864674	0.86662	0.869701	0.871474	0.876005	0.875138	0.876897	0.876323	0.877079	0.877804	0.876936	0.8766	0.87472	0.876057	0.876868	0.877436	0.877012	0.878261	0.880944	0.881104	0.883011	0.887364	0.886922	0.888259	0.891013	0.891897	0.894698	0.898059	0.900081	0.905553	0.912671	0.914723	0.919663	0.924308	0.92974	0.934896	0.943789	0.950088	0.957483	0.962422	0.969495	0.976091	0.981878	0.989633	0.989883	0.99759	1.00096	1.00616
205	0.929011	0.930264	0.932321	0.934844	0.936354	0.940049	0.943299	0.944216	0.944523	0.945556	0.944824	0.944957	0.945268	0.944575	0.944238	0.944961	0.944794	0.946953	0.946783	0.9486	0.950019	0.951698	0.954336	0.957783	0.960596	0.96394	0.964997	0.967302	0.97048	0.972824	0.980004	0.984905	0.990645	0.99396	1.00034	1.00701	1.01443	1.02404	1.03095	1.03949	1.04485	1.051	1.06145	1.06748	1.07248	1.07411	1.08221	1.08837	1.09341
204	1.0001	1.00165	1.0046	1.00589	1.01011	1.01611	1.0152	1.01619	1.01764	1.02018	1.02017	1.02033	1.02007	1.02074	1.01986	1.02174	1.02196	1.02299	1.0239	1.02677	1.02834	1.03028	1.03342	1.03595	1.03619	1.0391	1.0425	1.04548	1.04941	1.0534	1.06013	1.06617	1.07138	1.07715	1.08623	1.09234	1.10156	1.10858	1.11859	1.12765	1.13608	1.14304	1.1498	1.1588	1.16254	1.16796	1.1759	1.18503	1.18871
203	1.08122	1.08333	1.08538	1.08805	1.0922	1.09736	1.09714	1.09924	1.10124	1.10304	1.10377	1.10632	1.10339	1.10388	1.10472	1.10664	1.10877	1.10943	1.11161	1.11226	1.11461	1.11782	1.12006	1.12457	1.12463	1.12643	1.13033	1.1343	1.13753	1.14435	1.15221	1.15602	1.16347	1.1706	1.17981	1.18716	1.19528	1.20546	1.22013	1.22682	1.23703	1.24278	1.25161	1.25951	1.26542	1.27134	1.28004	1.28588	1.29386
202	1.17563	1.1771	1.17989	1.18407	1.18789	1.18958	1.19166	1.19626	1.19693	1.19663	1.19952	1.20026	1.20149	1.20088	1.20233	1.20304	1.20604	1.20724	1.20984	1.2133	1.21539	1.21621	1.2212	1.22275	1.22625	1.2281	1.23361	1.23683	1.24095	1.24826	1.25582	1.26115	1.26884	1.2781	1.28926	1.29815	1.30532	1.31713	1.3311	1.33883	1.35007	1.35963	1.3667	1.37637	1.38274	1.38827	1.3997	1.40577	1.41579
201	1.27494	1.2777	1.27937	1.28485	1.28567	1.29006	1.29397	1.29763	1.29834	1.29874	1.30344	1.30397	1.30584	1.30545	1.30713	1.30904	1.31275	1.31233	1.31448	1.31867	1.32231	1.32655	1.32922	1.33027	1.33444	1.33729	1.34075	1.34527	1.35305	1.35905	1.36752	1.37304	1.38376	1.39381	1.40318	1.41456	1.42162	1.43573	1.44809	1.46068	1.47138	1.48248	1.49054	1.50111	1.50768	1.51357	1.52524	1.53493	1.54181
200	1.3836	1.38734	1.38854	1.39322	1.39644	1.40189	1.40823	1.40856	1.41155	1.4137	1.41777	1.41764	1.4197	1.42055	1.42289	1.42625	1.42897	1.43095	1.43225	1.43643	1.44107	1.4437	1.44648	1.45092	1.45357	1.45698	1.46117	1.46831	1.47617	1.4829	1.48936	1.49831	1.50997	1.51807	1.53149	1.53946	1.55152	1.56619	1.57939	1.59303	1.60701	1.61352	1.628	1.63636	1.64468	1.65248	1.66047	1.67255	1.6828
Voltage
Wavelength	Temperature
	20.9188	20.6191	21.1435	21.8922	22.7401	23.662	24.5831	25.5282	26.4725	27.4408	28.4083	29.375	30.3408	31.3058	32.2948	33.2583	34.2456	35.2569	36.2428	37.2279	38.2369	39.2206	40.2281	41.2104	42.1675	43.1731	44.1535	45.1578	46.1615	47.1401	48.1426	49.1446	50.1461	51.1226	52.1474	53.1473	54.1468	55.1458	56.1201	57.0939	58.1161	59.0892	60.062	61.0831	62.0309	63.027	64.0229	65.0185	66.0139
280	7.95776	7.96609	7.99906	8.03128	7.8935	7.93973	8.01767	8.01846	7.96163	8.05764	7.98131	7.96531	8.02291	7.946	8.01954	7.9807	7.99757	7.95354	7.97111	7.91497	8.0418	8.00295	7.991	8.0277	8.02336	7.96539	7.96219	8.06211	7.96405	7.97323	7.9756	8.00792	7.9667	8.04455	7.92753	7.9671	8.05815	7.91543	7.99746	7.93834	7.96604	8.01098	7.98612	8.00042	8.01699	8.05212	7.94275	8.06302	8.0337
279	7.93765	8.02769	7.8871	7.91541	7.94545	7.84643	7.98207	8.01395	8.03504	8.02969	7.88158	7.95281	7.89831	8.08806	7.90872	7.88714	7.9685	8.03229	7.87859	7.91326	7.92215	7.87404	7.85921	7.91662	7.90482	7.9412	7.97593	7.94047	7.88124	7.87414	7.86568	7.97164	8.01536	7.91847	7.9554	7.87117	8.00634	7.99703	7.86368	7.8201	7.90877	7.88561	7.98047	7.96689	7.99308	7.9946	7.9655	7.92303	8.08355
278	7.9801	8.03168	7.99402	7.98787	7.95738	7.97109	7.88654	7.98463	7.94199	7.99377	7.96984	7.87506	8.01119	8.03453	8.00207	8.01104	7.98185	7.94383	8.00963	7.99339	7.83962	8.00209	7.98748	7.97923	7.97541	7.94601	7.91757	7.86339	8.03742	7.95865	7.78764	7.90727	7.96092	7.83798	8.01328	7.96063	7.89215	7.91599	7.98363	7.97028	8.01276	7.82153	7.89185	8.0429	7.8866	7.98254	7.91263	7.96602	7.98523
277	7.95945	8.02067	7.93628	7.92577	7.96406	8.00664	8.01762	7.91613	7.8797	7.99489	7.89019	7.99792	8.03154	8.10971	7.99593	7.93189	7.96992	7.95873	7.93213	7.91213	7.7616	7.90093	7.89918	7.97078	7.97873	7.89192	7.9516	7.9661	7.94533	8.05087	8.01709	7.94968	7.93352	7.76437	8.04827	7.95707	7.97871	7.97989	7.9604	7.93742	7.92149	7.97479	7.97412	7.98118	7.96194	7.99302	7.97377	8.00662	7.93478
276	7.89412	7.96334	8.00371	7.84616	7.90108	7.95893	7.95355	8.00241	7.9408	7.9183	7.8082	8.00803	7.99082	7.95728	7.91463	8.06103	7.9311	8.0304	7.82487	7.98817	8.00162	7.94387	7.99087	7.89408	7.97832	7.81587	7.94696	7.90189	8.02046	8.00541	8.02759	7.86816	7.87744	8.03061	7.98931	7.91213	7.92264	7.98993	7.9584	7.9605	8.00601	7.90377	7.96228	7.92507	7.9049	7.9719	8.00678	7.95116	7.92143
275	8.03839	7.90823	7.97096	7.99047	7.99437	7.8921	7.89042	7.91879	7.93202	7.95247	7.94803	8.06322	7.98435	7.91699	7.95348	7.99527	8.03626	7.95535	7.98587	7.91306	7.94819	7.94035	7.9742	7.91777	7.91432	8.02212	7.88594	7.95452	7.94794	7.88288	7.95602	7.97546	8.00022	7.96486	7.95036	8.02593	7.98141	7.977	7.90252	7.88543	7.93037	7.90834	7.99669	7.92835	8.01436	7.91764	8.05827	7.95316	7.83828
274	7.96593	8.01865	7.94023	7.9801	7.94359	8.00335	7.95657	8.06369	7.9915	7.92607	7.92085	7.96689	7.96515	8.0397	7.92339	7.9693	7.99457	8.00512	8.01712	7.97401	8.01313	7.94368	7.94715	7.85654	7.91657	8.02074	7.94153	7.96291	8.01117	7.88024	7.93691	7.95976	8.00515	7.95274	7.98784	7.94949	7.97922	7.96044	7.87272	7.92732	7.96582	7.90614	7.96261	7.90234	8.00217	7.97255	7.95572	7.97247	7.83835
273	7.94567	8.02291	7.97547	7.96865	7.95574	7.94359	7.94737	7.95462	7.95803	7.98047	7.96448	8.01693	7.97032	8.03181	7.98454	7.95392	8.0065	7.92707	7.98022	7.97254	7.99325	7.99671	7.96364	7.86819	7.94687	8.01579	8.0556	8.05765	7.98027	7.89357	7.92926	7.9582	8.00276	7.99763	7.98578	7.98693	7.97073	7.9196	7.92081	7.92865	7.95973	7.90365	7.97918	7.88922	8.00467	7.95266	8.01704	7.93434	8.00428
272	7.96325	8.01785	7.96455	7.95323	7.96701	7.93409	7.95508	8.00759	7.98344	8.00227	7.99602	7.96146	8.05337	8.03032	7.97611	8.0441	7.97179	8.00944	7.9892	7.9672	7.99883	8.01311	7.96738	7.96173	7.9395	7.97413	8.00507	8.04576	8.00697	8.01999	8.00186	7.96493	7.94909	8.01565	8.00686	8.04319	7.99192	7.92279	7.9688	7.95343	7.98712	7.90954	8.01257	7.98748	8.03462	7.97159	8.02834	7.99919	8.028
271	8.03725	7.9858	7.95408	7.95969	7.97657	7.96219	7.96334	7.99167	8.00729	8.00822	8.017	7.968	8.02726	8.00888	7.98133	8.04653	7.99746	8.02649	7.96356	7.98872	7.99912	8.01779	7.9706	7.96734	7.98762	7.98379	8.08033	7.94393	8.00695	7.97007	8.02565	7.96086	8.02661	7.96905	8.00383	8.02986	8.05484	7.96001	8.02211	7.95159	8.00491	7.92828	7.99735	8.00267	8.01893	7.95804	7.97537	8.00449	7.96787
270	7.98479	7.99293	7.99728	7.99246	7.99119	7.96098	7.97037	7.9798	7.99995	8.01697	7.954	8.00014	7.95154	7.99105	8.00378	7.98128	8.02283	8.02848	7.92583	8.0042	8.03188	8.0363	7.97921	8.00819	8.00101	8.0241	8.01176	7.96748	7.93954	7.99537	8.0177	7.96363	8.04069	7.9748	8.01978	7.97205	8.04266	7.97289	8.04505	7.96825	8.00816	7.94064	8.02009	8.01621	8.0491	8.00643	7.96896	8.03375	8.00087
269	8.00424	7.98396	8.03143	8.01911	7.99779	7.96063	7.98543	7.93464	7.94406	8.029	7.95237	8.01741	7.98651	8.01054	8.04261	8.00402	8.05825	8.04753	7.96024	8.03193	7.9876	8.0524	7.98429	8.00783	7.92713	8.06411	8.01965	7.97218	8.01935	8.01537	8.04259	7.99535	7.97316	7.99454	8.03483	7.98342	7.92568	8.00028	8.04134	7.99002	8.03173	8.01625	8.03843	8.0521	8.03001	8.031	7.93616	7.94001	8.07374
268	7.97446	8.06487	8.0667	8.06288	8.06465	8.00152	8.05429	8.0211	8.02291	8.07697	8.03701	8.0399	8.0687	8.08768	7.99952	7.97718	8.08911	7.94676	8.04902	8.00931	8.0404	7.95132	7.97087	7.97379	7.99734	7.92678	8.07323	7.98448	7.99836	7.99405	8.02057	8.05881	8.02874	8.04699	7.94536	8.06401	7.97548	7.98417	8.08658	8.00033	8.02996	8.07727	7.94946	8.02245	8.03076	8.08154	7.97449	7.95584	8.02721
267	8.05701	8.13502	7.99999	7.92866	7.95405	8.01494	7.93469	7.94347	8.07111	8.13761	8.02758	7.98047	7.97854	8.04893	8.07143	8.04194	7.97654	7.98633	8.03662	7.9994	7.97275	7.97748	7.99392	8.00578	8.08929	7.98657	7.88752	7.96679	8.04828	7.99726	7.98379	8.11611	7.94828	7.94099	7.95633	7.96559	7.97621	7.99757	7.99762	7.94614	8.07485	8.14764	8.03329	7.9909	7.95763	8.13795	7.99929	7.96467	7.96943
266	8.09761	7.98766	7.98364	7.98175	8.0167	8.09438	7.98117	8.00921	7.96262	8.20147	8.07618	7.9682	8.05045	8.11791	7.99953	8.03273	8.0588	8.08457	8.05006	7.97501	8.02022	8.02064	7.9792	8.08641	7.98174	7.95814	7.93595	8.00418	7.97996	7.97816	8.06785	7.97853	8.01839	8.00593	7.98591	8.01146	8.06044	7.97025	8.05008	8.02173	7.95302	8.01451	8.08897	8.06852	8.00092	7.97281	8.00042	7.97775	8.01758
265	7.99158	8.05531	7.92474	8.03138	8.09237	7.97898	8.04597	7.98715	8.01489	7.9956	7.9607	8.00613	8.11626	7.95773	8.00134	8.0234	8.00074	7.9813	8.06536	8.02132	8.09031	8.11223	7.95832	8.14443	8.08231	8.02964	8.02936	8.02544	7.9316	8.04562	7.95251	8.04573	8.06177	7.99611	7.98155	8.08634	8.13165	8.05275	7.97252	8.00393	8.03794	8.0863	7.98775	8.1409	8.09762	7.96055	8.00335	8.06562	8.10542
264	8.08075	7.98299	7.96755	7.96647	7.98483	8.06235	8.10994	7.99576	7.92859	8.08056	8.04336	8.07423	8.19048	8.03728	7.98191	8.01909	8.08994	7.98868	7.97074	7.9303	8.02193	8.0083	7.96544	8.21927	8.13741	8.01697	8.12082	7.95428	7.98282	7.96891	7.97035	8.12257	7.93624	7.96269	8.00557	8.18087	8.05865	8.13428	8.08523	8.09809	7.99426	8.00994	8.07966	8.04651	7.9785	8.01161	8.02205	7.94921	8.21072
263	8.04758	7.97923	8.07598	8.05787	8.04023	7.98933	7.98734	8.09275	8.01834	8.14884	7.94562	7.97252	7.97663	7.91762	7.99744	8.09657	8.00177	8.06386	8.04407	8.05065	8.00015	7.97494	8.03474	8.02551	8.02777	8.1086	8.187	7.97239	8.08283	7.96936	8.00267	7.9924	8.02967	7.97475	7.9211	8.02841	8.12684	7.98987	7.94785	8.0305	7.97803	8.0977	7.94243	8.10756	8.07847	8.10804	7.92568	7.89475	7.97347
262	7.96482	8.07747	8.05037	7.95556	8.06084	8.07055	8.08514	8.0226	8.1	8.00911	7.96156	7.95854	8.03303	7.98894	8.08538	8.04592	7.9957	7.92549	8.02766	8.07284	8.05819	7.9759	8.13009	7.96376	8.11237	8.19557	8.04201	7.90731	8.00477	7.94452	8.06999	7.95703	8.02729	8.02917	7.99934	8.11308	8.00868	8.08143	8.04224	8.11692	8.05024	7.9529	8.02887	8.05572	7.99607	8.05622	8.00855	7.99416	8.04298
261	8.06127	8.18319	8.17576	8.0615	7.98724	8.01623	8.19496	8.01422	7.91861	8.01801	8.02399	8.04809	7.97443	8.01015	8.14144	7.92919	7.98784	7.9756	7.95733	8.0192	7.94293	8.04636	8.00883	7.97007	8.00896	7.98573	7.99475	7.99062	8.10315	7.96426	8.16567	8.01283	8.02653	7.94413	8.07315	8.01818	8.02343	7.96897	7.99141	8.21259	7.96457	8.05636	8.02005	8.15606	8.10017	8.16725	8.00212	8.06411	8.15313
260	8.0252	8.03446	7.98777	8.11103	8.04024	7.97075	7.91823	8.07716	7.96824	7.98409	8.0927	8.04011	7.95376	7.99562	7.99821	7.99063	7.98119	8.02183	7.9393	7.99454	8.01694	8.10932	7.99054	8.05457	8.00916	7.97579	8.06186	8.05145	7.98502	8.02699	8.00944	7.99734	8.09562	7.95271	8.03053	7.98081	8.09338	8.04133	7.97751	8.00555	8.03157	8.1425	8.08947	7.97514	8.16572	7.99987	8.02681	7.96584	8.18558
259	8.11306	8.00017	8.01983	7.98534	7.95549	8.03876	7.96351	7.94101	8.04615	7.99244	7.99565	8.01356	8.02143	7.97884	8.06872	7.95081	7.9717	7.93051	8.01405	8.03196	7.99417	8.00845	7.98471	8.13425	7.99303	8.05044	8.13488	7.9462	8.0826	8.0254	7.99204	8.09821	7.98237	8.00775	7.97346	7.9507	8.06009	7.96661	7.99852	8.0812	8.09722	7.99207	8.16446	8.04662	7.95276	8.00223	7.97667	8.03441	8.02396
258	8.08256	7.97988	8.00296	7.9804	8.00678	8.10774	8.06485	7.96176	8.11818	8.02405	7.98071	8.00004	8.08991	7.96654	8.01978	8.01518	7.9894	7.97147	8.07737	8.00537	8.04828	7.98442	7.95809	7.98964	7.97242	8.02251	7.94989	7.96844	7.97907	8.01979	8.03981	8.14904	8.04939	7.94214	8.04605	7.99477	8.13476	8.04448	7.99051	8.15263	8.17287	8.08322	7.98385	8.01563	8.02372	8.05673	8.07594	8.12446	7.94459
257	8.14475	7.99497	8.05931	8.07154	8.1055	8.03022	8.12131	8.03406	8.00537	8.06032	7.99975	8.08325	8.1612	8.00867	8.03288	8.08047	7.94957	8.06743	8.16487	8.08399	7.96828	8.03432	8.04088	8.07291	7.9961	8.09965	8.05658	7.97944	7.98959	8.03907	8.10387	7.93653	7.96419	8.00688	8.12214	8.0916	7.96398	8.10802	7.9452	7.93363	8.18343	8.14538	7.96592	7.92595	8.09665	8.14013	8.16747	8.06487	8.02815
256	8.05595	7.97486	8.144	8.01424	7.99969	8.01848	8.02441	8.02019	8.07021	8.1178	8.04542	8.05126	8.02297	8.02326	7.98546	8.1549	8.01282	8.01836	8.23585	8.1311	8.05452	8.1123	8.09591	8.06649	8.06104	8.04621	8.12328	8.02612	8.04987	8.07647	7.98585	8.02562	7.99237	8.07804	8.1652	7.92374	7.98184	8.04975	7.98797	8.00094	7.97372	7.99179	8.06091	8.0275	7.96268	7.95804	7.96564	8.05685	8.08056
255	8.09981	7.94725	8.04501	8.0338	8.06931	7.96125	7.98299	7.96887	8.11201	7.98772	8.08445	7.98477	8.02661	7.99136	7.97898	7.98117	8.08608	8.08681	8.07467	7.9701	7.99325	8.17641	8.01994	8.0212	8.05926	7.97285	8.03537	7.9728	8.10691	7.96844	8.00345	8.05279	7.9684	7.96689	7.99929	8.00507	7.97851	7.95707	8.08949	8.01022	8.05612	8.04862	8.11658	8.03553	8.04034	8.05861	8.06998	8.01834	8.16106
254	8.18064	8.03482	7.97501	8.08716	8.12221	8.03384	7.99954	8.01946	8.05533	7.97621	8.16323	8.04125	8.04435	7.96769	8.02022	8.04706	8.01259	7.99569	8.00042	8.01058	7.95184	7.99832	7.99022	8.07666	8.09185	8.03063	8.00091	8.03661	8.00277	8.03462	7.97173	7.96461	8.00182	8.02429	8.04783	7.97947	7.96692	8.0118	8.04294	8.07942	7.97088	8.12825	8.01378	8.12093	7.99243	8.14026	8.08386	7.98918	7.93292
253	8.02633	8.03409	8.00069	7.98602	8.1763	8.10584	8.02581	8.00045	8.13228	7.95949	7.99491	7.99335	8.14163	7.92291	8.09297	7.99212	8.03399	8.03386	8.02686	7.97472	8.00192	8.0913	8.02411	8.0224	7.9476	8.08642	8.03095	8.01799	7.90896	8.11521	8.03475	8.03425	7.98055	8.09762	7.99694	8.00693	8.00748	8.08923	8.10108	8.13385	8.00207	8.18713	7.9524	8.0031	7.99611	8.00574	8.03778	8.02594	8.00757
252	8.01734	7.96817	7.97135	8.03909	8.00132	8.03172	8.0786	8.04545	8.05411	8.00637	8.07759	8.02781	8.21914	7.97544	8.04094	7.97532	7.97333	7.981	8.05955	7.99064	8.06812	8.05598	8.0631	8.09883	7.98255	8.00508	7.96892	7.97782	7.98634	8.031	8.09645	7.95533	8.04628	8.03339	8.06108	8.08357	7.98462	7.97699	8.16117	7.99792	7.97091	7.95478	8.00023	8.01428	7.99943	7.96575	8.11097	8.01603	8.05714
251	8.01448	7.96608	8.00584	7.93923	8.03087	8.10409	8.00664	8.11067	7.95616	8.09266	8.03787	8.05441	7.96683	7.98695	7.97184	8.01934	8.03031	8.01244	8.15569	8.03966	8.15092	7.98641	8.02519	7.99779	8.03639	7.98585	8.04988	8.02006	8.04734	8.08783	8.15718	8.03192	7.99203	7.97806	8.00438	8.12058	7.89893	8.03189	7.98474	7.97972	8.05651	8.02519	8.09869	8.03357	8.05171	8.00743	7.98706	8.004	8.10817
250	7.989	8.03363	8.03087	7.98506	7.97763	8.0543	8.03441	8.00693	8.00032	7.9749	7.99034	7.99744	8.04461	8.07063	8.04585	7.9935	7.95418	8.03344	8.04341	8.0367	8.20917	8.01437	8.05001	8.01693	8.09169	8.05216	7.97413	8.04381	8.02416	7.99683	7.97347	8.07931	8.03633	7.98742	8.05018	7.98837	7.98708	8.04897	7.96062	8.04046	8.00265	8.07343	8.02066	8.084	7.98886	8.05469	8.06003	8.04424	7.97263
249	8.01673	8.00156	8.07941	8.04614	7.95634	8.11045	7.94156	8.05978	8.06386	8.06177	8.03269	8.04331	8.09637	8.00911	8.09319	8.03389	7.99461	7.97594	7.98936	7.98015	8.04716	7.95087	8.09424	8.0687	8.01756	8.01407	8.04529	8.01309	8.00365	7.97381	7.97499	8.01153	7.98548	8.0669	8.02604	7.97965	8.05354	7.99401	8.03386	8.02912	8.06347	8.13095	7.99808	8.00019	8.0491	7.98482	8.04382	8.05472	8.05955
248	8.04218	8.04074	7.99066	8.07064	7.97575	8.01222	7.96541	8.08407	8.10198	7.99858	7.9633	7.99777	8.11617	8.04956	8.01779	8.07825	8.03231	8.01983	8.00424	8.00872	8.07895	7.93914	7.98785	8.04783	8.04474	7.95433	7.98112	8.00248	8.02626	8.00766	8.04822	8.05219	8.04569	7.99668	8.07107	7.9504	8.00036	7.99473	8.03127	8.0789	8.10456	7.98568	8.03321	8.00736	8.12177	8.00088	7.95059	8.0002	8.0741
247	7.99952	8.0215	8.01148	7.99917	8.00049	7.96145	7.94968	8.10273	8.05881	7.99341	7.9715	8.03933	7.99397	8.09435	8.03061	8.103	8.07632	8.04885	7.99936	8.02703	8.11718	7.97636	7.9984	8.02046	8.06786	7.98702	8.00771	7.99595	8.01139	7.9813	8.05902	8.09002	8.08025	8.04156	8.11238	7.99118	7.94987	7.98934	7.95647	8.10441	8.13304	7.98172	8.04868	8.0341	8.14881	7.94627	7.97894	8.00861	8.07884
246	8.01435	8.05008	8.01786	8.0241	8.06137	7.99203	7.97279	8.01433	8.06769	7.97117	8.01537	7.98976	8.06116	8.01339	7.95228	8.03581	8.00971	7.96755	8.03623	7.93111	7.97176	7.92703	8.06239	7.99757	8.08493	8.00612	8.06276	8.04295	8.05903	8.00634	8.09387	7.94485	7.93994	8.05741	8.15629	8.03531	7.97468	8.04582	7.97817	8.0222	8.02593	8.03681	8.09987	8.04144	8.16602	7.94225	7.99767	8.00098	8.1106
245	7.9661	8.00058	8.0393	7.9979	8.0044	8.01623	8.00739	7.98277	8.08813	7.99162	8.0023	8.02731	8.01785	8.03681	7.97995	8.02903	8.02428	7.96995	8.02968	7.98895	7.97043	7.96643	8.08966	8.02454	7.99964	8.03779	7.9548	8.08384	7.94092	7.98203	8.11355	7.96246	7.91728	7.99375	8.13715	8.05492	8.01991	7.98067	8.00701	8.04667	7.98268	8.05256	8.04269	7.9799	8.02539	7.98759	8.01768	8.01959	7.96654
244	8.00157	8.01207	8.0509	8.03352	8.02061	7.96509	7.95694	8.00381	7.97608	7.93837	8.01003	8.0471	7.97777	8.0527	7.99329	8.06995	7.9981	7.9969	8.05997	7.98925	7.90953	7.96477	8.09475	8.00713	8.00228	8.0642	7.96783	7.95602	7.94437	7.95992	7.97006	7.99428	7.92053	7.9895	8.04218	7.98081	7.98534	7.97253	7.97621	8.09035	7.98227	8.0941	8.0191	7.99241	8.04087	7.95464	8.00196	8.04791	8.00889
243	8.01296	8.00568	8.00245	8.04764	7.97037	7.95535	7.93488	7.98214	7.98259	7.92379	8.00311	8.02314	7.99219	8.03834	7.99524	7.94349	7.97169	7.98519	8.07131	7.99449	7.92123	7.96316	7.94453	7.99155	7.99669	8.05379	7.94953	7.96761	7.95578	7.99997	7.98387	8.00646	8.01065	7.99393	7.96722	7.97994	7.93746	7.9795	7.96106	8.04174	8.03957	8.07163	8.00988	7.9832	8.02336	7.93666	7.96179	8.0247	7.98273
242	7.98641	7.96446	8.00091	8.03363	7.9713	7.95164	7.93047	7.92547	7.96906	7.91167	7.99124	7.99801	7.9469	7.99537	7.96985	7.94325	7.9701	8.00241	8.06207	8.02763	7.95157	7.95878	7.90741	7.93394	8.01149	8.03366	7.91137	7.95559	7.93797	7.97392	7.9663	7.99687	7.99098	7.97527	7.95754	7.99875	7.99096	8.06477	7.95713	8.01671	8.00227	8.05269	7.96115	7.97562	8.03131	7.97708	7.9923	8.00143	8.00544
241	7.93031	7.88693	7.93275	7.97576	7.93587	7.90131	7.98134	7.99678	7.92389	7.99467	7.93406	7.94332	7.91218	7.93599	8.05953	7.89588	7.91854	7.93741	7.99425	7.97266	7.98604	7.90847	7.99825	7.9381	7.95106	7.99829	7.95142	8.09687	7.88958	7.96816	7.90292	7.94373	7.93821	7.92113	7.96548	7.92749	7.97047	7.99757	7.98142	7.93556	7.97486	8.02156	7.93406	7.9445	7.97245	8.00628	7.97182	7.94065	7.93863
240	7.96216	7.80912	7.94692	7.91119	7.9083	7.94243	7.94271	7.93389	7.96702	7.94486	7.97421	7.90423	7.88602	7.89477	7.99804	7.85619	7.99944	7.96947	7.99051	7.94036	8.00344	7.93596	7.96597	8.06853	7.91173	7.91994	7.92699	8.03043	7.83625	7.91485	8.0177	7.97535	7.96222	7.85317	7.91885	7.93969	8.00264	7.96707	7.95375	7.89	7.91558	8.01099	7.88557	8.00806	7.92208	8.00913	7.97162	7.89426	8.00772
239	7.93025	8.00007	7.82518	7.96614	7.97135	7.86029	7.83207	7.82011	7.8581	7.98796	7.9905	7.78271	7.94346	7.9439	7.91541	7.73403	7.9518	7.96031	7.99068	7.95319	7.88472	7.98856	7.83904	7.94289	7.99838	7.84189	7.97179	7.99867	7.98221	7.92019	7.94763	7.99037	7.90814	7.99434	7.94777	7.99366	7.86745	7.94681	7.96539	8.01592	7.93683	8.00929	7.99709	8.00062	7.91534	7.90831	7.8901	7.92818	7.95396
238	7.96256	7.95658	7.90104	7.86323	7.86514	7.96109	7.97523	7.91388	7.94	7.88173	7.8878	7.97929	7.83462	7.93679	8.00914	7.99935	7.83502	7.96618	7.96655	7.84768	7.94211	7.9438	7.93125	8.00021	7.91732	7.97431	7.83025	7.97078	8.00868	7.81426	7.94963	7.87575	7.97937	7.86723	7.98206	8.05468	7.93262	7.94349	7.92267	7.92327	7.91792	8.00136	7.90043	7.97585	7.92168	7.81345	7.93909	7.95582	7.96855
237	8.00545	7.81127	7.94075	7.92216	8.02845	7.95217	7.98394	8.02206	7.98116	7.96405	8.02524	7.9535	7.9467	7.96356	7.97802	7.96835	7.95836	7.80575	7.93469	8.03413	7.96539	7.98404	8.03726	7.81283	7.9675	7.79927	7.902	7.95348	8.0144	7.96898	7.95521	7.92877	7.96474	8.01279	7.98927	8.01767	8.06044	7.95324	8.03246	7.95432	7.98198	7.90738	8.00074	8.01048	7.99411	7.93273	7.96122	7.96542	8.00643
236	7.79903	7.98292	7.97724	7.99883	8.07483	8.01771	8.01915	7.95342	7.77939	7.75107	7.79604	7.99286	8.03489	7.901	8.00056	7.98677	7.90669	7.92323	8.07018	7.99861	7.92567	7.97806	7.96721	7.99486	7.95643	7.93378	7.95808	7.95892	8.01233	7.9987	8.01123	7.99469	7.76118	7.99016	7.97838	8.04445	8.04897	7.94602	7.81903	8.0193	7.99038	7.95247	8.06487	7.76614	8.05954	7.95288	8.03475	8.06922	7.97848
235	7.96243	8.01602	7.93424	7.99859	7.97476	8.06553	7.99891	8.01697	7.97604	8.00079	7.97772	7.95108	7.9646	7.97893	8.02148	8.01824	7.95197	7.93965	7.98693	7.96065	7.96972	8.00488	7.90767	8.00538	7.83622	8.05501	7.97184	8.02864	7.99725	7.93538	8.03246	8.04301	8.02113	8.01177	8.03359	7.9861	7.80528	8.00552	7.96464	7.92979	7.96154	8.02066	7.97103	7.98436	7.80875	8.01733	8.02355	7.99537	8.05818
234	8.03678	7.95247	7.95921	8.01138	7.97034	8.05415	7.97978	8.02548	7.96447	8.00848	7.93805	8.03685	8.10994	7.71937	7.9784	8.00724	7.89889	7.94816	7.93931	8.00361	7.94547	7.9814	7.99095	7.95714	8.00454	8.03876	7.84702	7.99222	7.97658	8.02518	8.04768	7.94724	8.05223	8.04013	8.04107	8.0058	7.99569	8.00251	8.04735	7.9915	7.97796	8.00723	7.98199	7.96194	7.97297	8.01725	7.96841	8.01264	8.02022
233	8.01268	8.00097	8.02243	8.03081	7.96219	8.0249	8.05678	7.77603	8.01829	8.01358	7.96987	8.00697	7.99825	8.09665	7.99514	7.99166	7.97999	8.02803	7.91635	7.95945	8.05576	7.79455	8.10476	8.00062	8.01558	8.02371	8.01351	7.96213	8.01533	7.81614	8.00546	8.00632	7.96718	7.99516	8.00606	7.96026	8.00786	7.98247	8.02824	7.94744	7.99437	7.95373	8.08297	8.01446	8.0038	7.98992	8.01148	8.06809	8.01793
232	8.02237	7.99581	8.02101	7.99529	7.97022	8.02097	7.99221	8.02733	8.01412	7.9943	7.9629	8.00755	7.97271	7.99529	7.90457	7.99434	7.97926	7.97351	7.92842	7.94392	7.98952	8.06736	7.92383	7.92054	7.96096	8.0586	7.98693	7.91746	8.05879	8.00801	7.99365	7.97589	7.95976	8.13877	8.02382	8.04032	7.92812	7.97873	8.01952	8.00149	7.9788	7.96063	8.01357	7.91134	7.79295	7.95978	7.93923	7.95654	8.03968
231	7.96058	7.944	8.04858	7.96185	8.00651	7.95136	7.9883	7.95604	8.03664	7.97642	8.04573	7.94905	7.94459	7.95278	8.008	7.96226	8.06304	7.96077	7.97142	8.023	8.02917	7.96979	7.98557	7.98459	7.96746	7.93153	7.98702	8.02288	8.0294	7.99006	8.00993	7.93368	8.031	8.00315	8.02226	7.9459	8.00866	7.94432	7.98369	7.99469	8.00587	8.01186	7.98413	8.00476	7.97106	8.02547	8.01758	7.99688	7.96203
230	7.95369	7.97672	8.07436	7.95858	7.92761	7.98449	7.98362	7.93765	8.05347	7.98169	8.00897	7.95028	7.95882	8.02352	7.98272	7.94128	7.97703	7.97274	7.96011	8.03393	7.94515	7.97919	8.02261	8.00354	8.04817	7.90796	7.95617	7.97301	8.0411	8.04744	7.95608	8.03991	7.95158	7.91768	7.95547	7.96206	8.00813	8.01119	7.99157	7.97083	7.96842	7.94591	7.98211	7.96923	7.89205	7.96382	7.97218	7.9184	7.97975
229	8.02994	8.05528	7.9418	7.98111	7.98061	7.92937	7.96304	7.97857	8.02089	8.01822	8.0049	8.00673	7.92256	8.01807	7.72359	7.9685	7.91293	7.9925	7.97532	8.00465	8.01215	7.95991	8.05551	7.94686	7.93015	7.99131	7.99732	8.00389	7.97042	8.02542	7.97113	8.04469	8.01811	7.99031	7.97735	8.03793	7.99659	8.01177	7.99645	7.98376	8.06976	7.96977	8.00303	7.90588	7.93284	7.95703	7.8772	8.03823	7.92902
228	7.99503	7.9728	8.05433	8.00537	7.99069	7.93806	8.01147	7.98305	8.03435	7.96138	7.99595	7.88499	7.94912	7.95044	7.9847	7.97564	7.99676	7.99269	8.0289	7.71228	7.93035	7.97229	7.95781	7.97524	7.95669	8.00301	8.02784	8.01366	7.95476	7.99448	7.99432	7.97068	7.97439	7.98702	8.0228	7.97032	7.96262	7.96493	8.01162	8.03268	7.99803	7.96789	7.97345	7.96568	8.01017	8.00647	7.98371	7.98897	7.98466
227	7.92503	8.04809	8.05357	8.00326	7.94671	7.93685	8.02356	7.97471	8.04808	7.98403	8.01241	7.95221	7.96089	7.97078	7.98018	7.92289	7.98108	7.95597	7.9414	7.96209	8.06122	8.00618	7.99563	8.00951	7.98208	7.99609	7.9702	8.05334	7.94623	8.05283	7.91416	7.97665	8.00891	7.95016	7.98615	7.95496	7.96977	8.04548	8.00312	7.97647	7.98585	7.9841	7.99009	7.96036	7.95645	7.9669	7.98472	7.99337	8.0128
226	7.90504	7.99402	7.98853	7.99267	7.99089	7.98736	7.93922	7.98434	7.98712	8.00235	7.9789	8.00561	7.95163	8.04523	7.97792	7.96718	7.97316	7.98478	7.96928	7.95688	7.98203	7.94741	7.9423	7.97153	7.98332	7.93045	8.02473	8.00271	7.93731	7.9276	7.97455	7.97119	7.98071	7.98482	7.95478	7.99786	7.95948	8.01316	8.00929	7.98102	7.93875	7.96247	7.96125	7.9897	7.97913	7.9871	7.92179	7.97491	7.98119
225	8.03561	7.99742	7.94109	8.02613	8.02229	7.94677	7.93866	8.0544	7.97971	8.06778	7.99181	7.98857	7.98075	7.9738	8.03074	8.00758	7.97117	8.03382	7.94681	7.94217	7.98377	7.96689	7.94981	8.01688	7.96737	8.01223	8.06376	7.93605	7.99435	7.99406	8.00069	8.04763	7.99455	7.8983	7.98544	8.02485	7.95783	7.98452	7.92943	8.05097	8.05339	7.98246	7.93599	7.92507	7.95145	7.98799	8.02807	7.97271	7.98345
224	7.96294	7.97339	8.01137	8.01984	7.99344	7.92391	7.93359	7.91998	7.94724	8.00031	7.95245	7.97068	7.91237	7.9966	7.97074	7.91826	7.99218	7.98956	7.98651	7.97386	8.00414	7.93523	8.01671	7.97639	8.00306	8.01813	7.95235	8.01611	8.00344	7.94672	7.98053	7.95665	8.01453	7.92064	7.96237	8.00444	8.04357	8.0313	7.9558	7.92765	7.98203	7.96622	7.95778	7.93254	7.97765	7.99411	7.92776	8.03892	7.90337
223	8.01282	8.00403	7.8909	8.01578	7.98449	7.95614	7.95989	7.95703	7.95151	7.98374	7.97679	7.98402	7.98778	7.9851	7.96215	7.99525	7.99202	8.04959	7.9236	8.03966	7.9951	7.97608	8.00363	7.96278	7.92361	8.03245	8.00837	7.93447	7.99357	8.00993	7.99245	8.00047	7.96565	7.92367	8.06947	8.00947	7.9601	7.92338	8.02158	7.97598	7.9686	8.01397	7.75964	7.99531	8.03109	8.05346	7.97226	8.03779	7.97418
222	7.98073	8.01914	7.98549	7.9339	7.97553	7.96122	8.01452	7.96447	7.90139	7.93412	7.95954	7.92502	7.96941	8.0142	8.02619	7.98904	8.03251	7.92963	7.94187	7.93956	7.97619	7.97193	7.94535	7.9684	7.99468	8.01917	7.96393	7.90762	8.00085	7.98377	8.01607	7.97945	7.88968	7.95234	8.03821	7.98878	8.11588	8.02665	7.95242	8.00333	7.90875	8.03773	8.04106	8.00532	7.92617	8.09251	7.97956	7.9711	8.06128
221	8.0434	7.92601	8.05783	7.9979	8.01939	8.05232	8.03389	7.9464	7.93645	8.02472	8.01502	7.98433	7.97147	8.00736	7.99645	7.99974	7.94021	7.91794	8.03934	8.01195	7.94526	8.01968	8.02834	8.01573	7.99887	8.06557	8.02907	7.92321	7.93359	7.99629	7.96293	8.02136	8.00838	7.96532	7.97836	8.03654	8.01852	7.95655	8.02948	8.02172	7.92932	8.04554	8.01049	7.9097	7.96302	7.98673	7.98491	8.02262	8.06044
220	7.95964	7.92156	7.96433	7.97177	8.00222	7.96364	7.99299	7.97177	7.90487	7.978	8.00582	8.02158	7.97345	7.97128	7.96235	7.97332	8.04111	7.94086	8.01398	7.95049	7.94384	8.00813	7.99647	8.03618	7.97287	7.95092	7.94043	8.00728	7.97126	7.9849	8.01126	7.91061	7.93663	7.94149	8.08474	7.99484	8.02049	7.95438	7.94847	8.00566	7.94316	8.04987	8.05558	7.92679	8.03012	7.99138	7.92435	7.96172	7.96056
219	7.95811	7.94971	8.02699	7.96411	7.96664	7.9818	7.98346	7.98012	7.94605	8.00183	7.98191	7.98572	8.03763	8.00294	7.97223	7.96057	7.9467	7.96432	7.97697	7.97705	7.75986	8.01422	8.07767	7.97596	7.97963	8.00248	7.97435	7.96396	7.90523	7.97361	8.07518	7.91647	7.92532	7.92611	7.94998	8.03794	8.01319	8.00419	7.96124	8.03687	8.02312	8.03291	7.92891	7.97474	7.98162	7.9994	8.05394	7.98243	8.00338
218	7.98363	7.99544	8.00844	8.0163	8.01155	8.01544	7.93982	7.77157	7.96889	8.02951	7.76479	7.98338	7.70546	7.99439	7.95615	7.98588	7.98322	8.04726	7.91945	7.97085	7.96193	7.94023	7.97057	8.00125	7.74448	8.00975	8.00346	8.03258	7.97578	7.94318	8.07431	7.98479	7.99113	8.00387	7.93991	7.99122	7.99285	8.03012	7.97812	7.99541	7.97014	7.91775	7.95783	8.01849	7.95082	7.96744	7.95304	7.98439	7.98733
217	7.99648	7.9823	7.90978	8.0037	7.99542	7.95279	8.01437	8.02492	7.99874	7.97132	7.97929	8.02789	7.98654	8.03566	7.9416	7.97129	7.99367	8.03964	7.96476	8.00764	8.0015	7.95392	7.97307	7.96397	8.07119	7.98937	8.01119	7.91708	8.04764	8.06581	8.00092	7.99879	7.94038	7.94469	7.69742	8.01406	8.02807	7.99333	7.96254	7.94874	7.99664	7.98337	7.91691	8.0247	8.00282	7.98556	7.96185	8.02618	7.97447
216	7.99538	7.99713	7.96422	7.99415	7.83932	7.97891	7.91872	7.98107	7.94014	7.9734	7.96072	7.93064	7.99814	7.96565	8.00636	8.00449	7.95729	8.02321	7.92438	8.00243	8.01243	7.95721	7.97263	7.98518	8.02209	7.89718	8.01567	7.97011	8.04614	8.00658	7.98545	7.99876	7.95482	8.01217	7.96101	7.93483	7.94856	7.97603	8.04174	7.93271	8.03028	7.95903	7.99097	7.96523	8.00754	8.05441	7.91922	8.01654	8.02407
215	8.0137	7.9829	8.01514	7.98938	7.98745	7.99949	7.97793	7.96733	8.05904	7.91075	7.98515	8.04444	7.95452	7.9571	7.999	7.97741	7.99287	7.99507	7.97571	7.98931	8.00265	8.02938	8.01517	7.9698	7.95823	7.99437	8.07486	7.9805	7.91939	7.94242	7.99235	7.95004	7.97531	7.9645	7.94543	7.97224	7.98496	8.00598	7.98221	8.03169	8.01217	7.98831	7.97678	7.99472	7.91365	8.00977	7.94927	7.97175	7.99825
214	7.97364	7.99241	7.97722	7.98111	7.93977	7.99647	7.93123	7.96136	8.02323	8.03056	8.04812	7.94447	7.97237	7.91417	7.99453	7.99957	8.02855	7.98905	7.97952	7.95576	8.04901	7.99522	7.99434	7.90826	7.93509	8.00299	8.0242	8.06458	8.02443	7.97909	8.00008	7.97665	7.96721	8.01135	8.05145	7.96912	7.99635	7.99139	7.92892	7.96602	7.94687	7.94836	7.989	7.91295	7.9549	8.03371	8.06557	8.01397	7.90162
213	7.99565	7.92516	7.8865	8.06421	7.94528	8.02243	7.94031	7.96693	8.01039	7.98487	7.94868	7.9254	8.04169	8.00134	7.94253	8.0169	7.92848	8.02208	7.92319	7.97727	7.99348	7.9443	8.08166	7.83772	7.98268	8.01122	7.99659	7.96504	7.9574	7.92607	7.92671	8.01496	7.94912	8.01865	7.94899	7.9741	7.9956	7.99923	7.73996	7.95937	7.98459	7.9649	7.94734	7.94179	7.95493	7.98569	7.90295	7.93684	8.02297
212	8.0217	7.94017	7.99117	7.93257	7.95467	7.94343	7.95453	7.92791	7.91907	7.99692	7.99789	7.91627	7.96961	7.95933	7.92125	7.99078	7.94789	7.96592	7.97991	7.97748	8.02978	7.94176	7.89987	7.92154	7.97563	7.91083	8.00678	7.92532	8.00023	8.02184	7.96391	7.92283	7.92738	7.95953	8.03299	8.00488	7.9469	7.98123	8.00978	8.00687	7.94379	8.00753	7.95118	8.01878	7.92688	7.97796	8.00268	8.00654	8.05296
211	7.99224	7.96168	8.01898	7.96204	7.9729	7.99216	7.90925	7.92638	7.92151	7.94391	7.9251	7.95713	7.94125	7.94115	7.95709	7.97032	7.96276	7.97133	8.00746	7.99696	7.93022	7.96592	7.98848	7.93102	7.94863	7.92774	7.92582	8.04284	7.94496	8.00378	7.97027	7.98675	7.89574	7.97908	7.99215	8.03469	8.00633	7.97031	7.98953	7.96312	8.00582	7.89942	7.97171	8.0667	7.98058	7.96299	7.92652	7.99366	7.92933
210	8.0025	7.92923	7.9802	7.9708	7.94074	8.02326	7.97518	8.00741	7.97931	7.96873	8.00646	7.99958	7.97935	7.97435	8.00334	7.99284	7.96225	7.95667	8.00851	7.9492	7.97121	8.00775	8.01832	7.92493	7.95722	7.92609	7.88089	7.99655	7.98796	7.97136	8.00293	7.95951	8.00028	7.984	8.02115	7.96626	7.93757	7.92968	7.92715	8.0279	7.95481	7.9787	8.00175	8.04674	7.99202	8.02689	7.9709	7.95172	7.93342
209	7.9394	8.02247	8.00563	8.01234	7.78809	8.00977	7.90074	8.03235	8.05218	7.99798	8.057	8.00939	8.02645	7.94874	7.93488	7.94197	7.72789	7.95213	8.00877	8.01773	7.95391	8.05024	7.8813	7.96992	8.01704	7.97619	7.92709	8.05545	7.9995	7.99472	7.96863	7.98859	7.88737	7.96211	7.97287	7.91801	7.95061	8.00312	7.95955	8.01044	7.9753	7.99937	7.95961	7.96412	7.96761	7.97294	7.97891	7.94738	7.98972
208	8.00928	7.73309	7.9599	7.98816	7.97034	8.00545	7.98827	8.01706	8.00641	8.01274	8.00595	7.94824	7.94831	8.04626	7.878	7.93423	7.99574	7.96721	7.95052	8.00233	7.98829	7.93609	7.98238	8.01971	7.98462	7.95255	7.99115	7.98432	7.99098	7.89563	7.94792	7.96512	7.95958	8.03402	7.95992	7.74947	7.99723	7.983	7.94079	7.99346	7.98901	7.98532	7.98052	7.95734	7.9991	7.95067	7.99342	8.00696	7.90824
207	7.95186	7.93734	7.99692	7.96818	7.9492	8.04073	7.98746	7.91542	7.94974	8.00083	8.02278	7.96058	7.88971	7.96827	7.98869	8.0223	7.98405	8.01776	8.03831	7.99219	7.94527	7.83353	7.91456	8.01381	8.00184	7.98511	7.97211	8.00415	7.95683	8.00301	7.96527	7.9831	7.92509	7.97893	7.99989	8.02042	7.97533	7.92389	7.97922	8.01656	8.01377	7.9774	8.02917	7.97215	7.90606	8.03063	8.00343	7.96361	7.97182
206	7.91843	7.99401	7.92318	7.96262	7.9456	7.87585	7.99222	7.97133	8.00475	8.00985	7.97497	7.99091	7.96537	7.97443	7.9944	7.99597	7.95893	7.95908	7.98808	7.98665	7.9234	7.99626	7.90041	7.98285	8.00651	7.92888	8.01449	8.01289	8.00912	8.00921	8.00987	7.96263	7.93324	7.90213	8.00235	7.97478	7.995	7.96781	7.96028	7.95023	7.96557	7.9353	7.94291	7.92842	7.8527	7.94794	7.96957	7.99573	7.96838
205	7.98233	7.93746	7.95263	7.93158	7.95622	7.92255	7.9204	7.91372	7.94818	7.95374	8.00384	7.99584	7.90679	7.98618	7.96565	8.1025	7.98105	7.97578	7.92022	7.98859	8.01966	7.96245	8.00781	7.97255	8.00152	8.01783	7.93358	7.95283	7.898	7.95038	7.9718	7.97665	7.93497	7.99381	7.98495	7.95089	7.97164	7.98792	7.90934	7.95754	7.96403	7.85376	8.02424	7.93872	7.91903	7.95874	7.97544	7.93995	8.03151
204	7.92975	7.95873	7.99031	8.08062	7.94268	7.89947	7.922	7.92524	8.01181	7.92478	7.99783	7.97959	7.93833	7.93948	7.96899	7.97286	7.9324	8.02049	7.95234	7.95104	7.98452	7.94693	7.93074	7.98827	7.98948	8.04457	7.97268	7.97435	7.90788	8.02769	7.91824	7.98675	7.9905	8.05326	7.94112	8.00909	7.99353	7.9626	7.98624	7.94868	7.90912	7.95696	7.99797	7.96924	7.96451	7.98181	7.97931	7.88176	7.99232
203	8.01588	7.9737	8.01259	8.00403	7.96315	7.97006	7.96077	8.01467	7.9483	7.93827	7.9267	7.89148	7.97108	8.03705	7.98903	8.04118	8.02278	8.00425	7.92409	8.0849	7.96016	7.99151	7.95363	7.8791	7.97913	7.96312	7.96392	7.94166	7.96134	7.93975	7.9446	7.95315	7.9345	7.96047	7.99593	7.97485	7.96698	7.92432	7.96302	7.99603	7.90861	8.00214	8.00364	7.95042	7.97896	8.00282	7.94611	7.94507	7.94772
202	7.97647	7.96368	7.94386	7.88459	7.913	7.96128	7.93164	7.95585	7.99685	8.00505	7.91137	7.98849	7.97809	7.93389	7.94239	8.02482	7.97758	7.98351	7.93328	7.90848	7.95657	7.97561	7.90242	8.03618	7.97047	7.97714	8.00067	7.99002	7.94288	7.97504	7.98378	7.97708	7.94088	7.96338	7.86284	7.89897	7.95337	7.955	7.95648	7.94086	8.00251	7.91452	7.99317	7.92899	7.97705	7.78501	7.96901	7.81629	7.9774
201	7.99245	7.92666	7.91845	7.90683	7.99087	7.94589	7.98867	7.96421	7.96232	7.95272	7.89926	7.91717	7.94242	7.95737	7.96716	7.98447	7.91117	7.9805	7.97884	7.95129	7.94206	7.90679	7.93546	7.97747	7.92285	7.97938	7.96894	7.95768	7.9207	8.0455	7.98736	8.03139	7.9861	7.9219	7.94963	7.9579	7.93221	7.9117	8.00018	7.97469	7.99964	7.92373	7.98778	7.98902	7.99058	7.95653	7.91926	7.88336	7.93945
200	7.93738	8.02345	7.94252	7.99988	7.88315	7.96501	7.95293	7.98675	7.96619	7.95193	7.93628	8.00958	7.96986	7.96315	7.93782	7.97056	7.92773	7.92611	8.03961	7.91851	7.83434	7.99087	7.94986	7.91497	8.00238	7.97868	7.96299	7.95788	7.77171	7.93921	8.00257	7.95712	7.92134	7.93818	7.93272	7.96804	7.97017	7.95121	7.93926	7.91065	7.93878	7.98663	7.95984	7.94199	7.94803	7.93365	8.0101	8.03304	7.97672
Count
Wavelength	Temperature
	20.9188	20.6191	21.1435	21.8922	22.7401	23.662	24.5831	25.5282	26.4725	27.4408	28.4083	29.375	30.3408	31.3058	32.2948	33.2583	34.2456	35.2569	36.2428	37.2279	38.2369	39.2206	40.2281	41.2104	42.1675	43.1731	44.1535	45.1578	46.1615	47.1401	48.1426	49.1446	50.1461	51.1226	52.1474	53.1473	54.1468	55.1458	56.1201	57.0939	58.1161	59.0892	60.062	61.0831	62.0309	63.027	64.0229	65.0185	66.0139
280	20000	20000	20000	20000	20000	20000	20000	20000	20000	20000	20000	20000	20000	20000	20000	20000	20000	20000	20000	20000	20000	20000	20000	20000	20000	20000	20000	20000	20000	20000	20000	20000	20000	20000	20000	20000	20000	20000	20000	20000	20000	20000	20000	20000	20000	20000	20000	20000	20000
279	20000	20000	20000	20000	20000	20000	20000	20000	20000	20000	20000	20000	20000	20000	20000	20000	20000	20000	20000	20000	20000	20000	20000	20000	20000	20000	20000	20000	20000	20000	20000	20000	20000	20000	20000	20000	20000	20000	20000	20000	20000	20000	20000	20000	20000	20000	20000	20000	20000
278	20000	20000	20000	20000	20000	20000	20000	20000	20000	20000	20000	20000	20000	20000	20000	20000	20000	20000	20000	20000	20000	20000	20000	20000	20000	20000	20000	20000	20000	20000	20000	20000	20000	20000	20000	20000	20000	20000	20000	20000	20000	20000	20000	20000	20000	20000	20000	20000	20000
277	20000	20000	20000	20000	20000	20000	20000	20000	20000	20000	20000	20000	20000	20000	20000	20000	20000	20000	20000	20000	20000	20000	20000	20000	20000	20000	20000	20000	20000	20000	20000	20000	20000	20000	20000	20000	20000	20000	20000	20000	20000	20000	20000	20000	20000	20000	20000	20000	20000
276	20000	20000	20000	20000	20000	20000	20000	20000	20000	20000	20000	20000	20000	20000	20000	20000	20000	20000	20000	20000	20000	20000	20000	20000	20000	20000	20000	20000	20000	20000	20000	20000	20000	20000	20000	20000	20000	20000	20000	20000	20000	20000	20000	20000	20000	20000	20000	20000	20000
275	20000	20000	20000	20000	20000	20000	20000	20000	20000	20000	20000	20000	20000	20000	20000	20000	20000	20000	20000	20000	20000	20000	20000	20000	20000	20000	20000	20000	20000	20000	20000	20000	20000	20000	20000	20000	20000	20000	20000	20000	20000	20000	20000	20000	20000	20000	20000	20000	20000
274	20000	20000	20000	20000	20000	20000	20000	20000	20000	20000	20000	20000	20000	20000	20000	20000	20000	20000	20000	20000	20000	20000	20000	20000	20000	20000	20000	20000	20000	20000	20000	20000	20000	20000	20000	20000	20000	20000	20000	20000	20000	20000	20000	20000	20000	20000	20000	20000	20000
273	20000	20000	20000	20000	20000	20000	20000	20000	20000	20000	20000	20000	20000	20000	20000	20000	20000	20000	20000	20000	20000	20000	20000	20000	20000	20000	20000	20000	20000	20000	20000	20000	20000	20000	20000	20000	20000	20000	20000	20000	20000	20000	20000	20000	20000	20000	20000	20000	20000
272	20000	20000	20000	20000	20000	20000	20000	20000	20000	20000	20000	20000	20000	20000	20000	20000	20000	20000	20000	20000	20000	20000	20000	20000	20000	20000	20000	20000	20000	20000	20000	20000	20000	20000	20000	20000	20000	20000	20000	20000	20000	20000	20000	20000	20000	20000	20000	20000	20000
271	20000	20000	20000	20000	20000	20000	20000	20000	20000	20000	20000	20000	20000	20000	20000	20000	20000	20000	20000	20000	20000	20000	20000	20000	20000	20000	20000	20000	20000	20000	20000	20000	20000	20000	20000	20000	20000	20000	20000	20000	20000	20000	20000	20000	20000	20000	20000	20000	20000
270	20000	20000	20000	20000	20000	20000	20000	20000	20000	20000	20000	20000	20000	20000	20000	20000	20000	20000	20000	20000	20000	20000	20000	20000	20000	20000	20000	20000	20000	20000	20000	20000	20000	20000	20000	20000	20000	20000	20000	20000	20000	20000	20000	20000	20000	20000	20000	20000	20000
269	20000	20000	20000	20000	20000	20000	20000	20000	20000	20000	20000	20000	20000	20000	20000	20000	20000	20000	20000	20000	20000	20000	20000	20000	20000	20000	20000	20000	20000	20000	20000	20000	20000	20000	20000	20000	20000	20000	20000	20000	20000	20000	20000	20000	20000	20000	20000	20000	20000
268	20000	20000	20000	20000	20000	20000	20000	20000	20000	20000	20000	20000	20000	20000	20000	20000	20000	20000	20000	20000	20000	20000	20000	20000	20000	20000	20000	20000	20000	20000	20000	20000	20000	20000	20000	20000	20000	20000	20000	20000	20000	20000	20000	20000	20000	20000	20000	20000	20000
267	20000	20000	20000	20000	20000	20000	20000	20000	20000	20000	20000	20000	20000	20000	20000	20000	20000	20000	20000	20000	20000	20000	20000	20000	20000	20000	20000	20000	20000	20000	20000	20000	20000	20000	20000	20000	20000	20000	20000	20000	20000	20000	20000	20000	20000	20000	20000	20000	20000
266	20000	20000	20000	20000	20000	20000	20000	20000	20000	20000	20000	20000	20000	20000	20000	20000	20000	20000	20000	20000	20000	20000	20000	20000	20000	20000	20000	20000	20000	20000	20000	20000	20000	20000	20000	20000	20000	20000	20000	20000	20000	20000	20000	20000	20000	20000	20000	20000	20000
265	20000	20000	20000	20000	20000	20000	20000	20000	20000	20000	20000	20000	20000	20000	20000	20000	20000	20000	20000	20000	20000	20000	20000	20000	20000	20000	20000	20000	20000	20000	20000	20000	20000	20000	20000	20000	20000	20000	20000	20000	20000	20000	20000	20000	20000	20000	20000	20000	20000
264	20000	20000	20000	20000	20000	20000	20000	20000	20000	20000	20000	20000	20000	20000	20000	20000	20000	20000	20000	20000	20000	20000	20000	20000	20000	20000	20000	20000	20000	20000	20000	20000	20000	20000	20000	20000	20000	20000	20000	20000	20000	20000	20000	20000	20000	20000	20000	20000	20000
263	20000	20000	20000	20000	20000	20000	20000	20000	20000	20000	20000	20000	20000	20000	20000	20000	20000	20000	20000	20000	20000	20000	20000	20000	20000	20000	20000	20000	20000	20000	20000	20000	20000	20000	20000	20000	20000	20000	20000	20000	20000	20000	20000	20000	20000	20000	20000	20000	20000
262	20000	20000	20000	20000	20000	20000	20000	20000	20000	20000	20000	20000	20000	20000	20000	20000	20000	20000	20000	20000	20000	20000	20000	20000	20000	20000	20000	20000	20000	20000	20000	20000	20000	20000	20000	20000	20000	20000	20000	20000	20000	20000	20000	20000	20000	20000	20000	20000	20000
261	20000	20000	20000	20000	20000	20000	20000	20000	20000	20000	20000	20000	20000	20000	20000	20000	20000	20000	20000	20000	20000	20000	20000	20000	20000	20000	20000	20000	20000	20000	20000	20000	20000	20000	20000	20000	20000	20000	20000	20000	20000	20000	20000	20000	20000	20000	20000	20000	20000
260	20000	20000	20000	20000	20000	20000	20000	20000	20000	20000	20000	20000	20000	20000	20000	20000	20000	20000	20000	20000	20000	20000	20000	20000	20000	20000	20000	20000	20000	20000	20000	20000	20000	20000	20000	20000	20000	20000	20000	20000	20000	20000	20000	20000	20000	20000	20000	20000	20000
259	20000	20000	20000	20000	20000	20000	20000	20000	20000	20000	20000	20000	20000	20000	20000	20000	20000	20000	20000	20000	20000	20000	20000	20000	20000	20000	20000	20000	20000	20000	20000	20000	20000	20000	20000	20000	20000	20000	20000	20000	20000	20000	20000	20000	20000	20000	20000	20000	20000
258	20000	20000	20000	20000	20000	20000	20000	20000	20000	20000	20000	20000	20000	20000	20000	20000	20000	20000	20000	20000	20000	20000	20000	20000	20000	20000	20000	20000	20000	20000	20000	20000	20000	20000	20000	20000	20000	20000	20000	20000	20000	20000	20000	20000	20000	20000	20000	20000	20000
257	20000	20000	20000	20000	20000	20000	20000	20000	20000	20000	20000	20000	20000	20000	20000	20000	20000	20000	20000	20000	20000	20000	20000	20000	20000	20000	20000	20000	20000	20000	20000	20000	20000	20000	20000	20000	20000	20000	20000	20000	20000	20000	20000	20000	20000	20000	20000	20000	20000
256	20000	20000	20000	20000	20000	20000	20000	20000	20000	20000	20000	20000	20000	20000	20000	20000	20000	20000	20000	20000	20000	20000	20000	20000	20000	20000	20000	20000	20000	20000	20000	20000	20000	20000	20000	20000	20000	20000	20000	20000	20000	20000	20000	20000	20000	20000	20000	20000	20000
255	20000	20000	20000	20000	20000	20000	20000	20000	20000	20000	20000	20000	20000	20000	20000	20000	20000	20000	20000	20000	20000	20000	20000	20000	20000	20000	20000	20000	20000	20000	20000	20000	20000	20000	20000	20000	20000	20000	20000	20000	20000	20000	20000	20000	20000	20000	20000	20000	20000
254	20000	20000	20000	20000	20000	20000	20000	20000	20000	20000	20000	20000	20000	20000	20000	20000	20000	20000	20000	20000	20000	20000	20000	20000	20000	20000	20000	20000	20000	20000	20000	20000	20000	20000	20000	20000	20000	20000	20000	20000	20000	20000	20000	20000	20000	20000	20000	20000	20000
253	20000	20000	20000	20000	20000	20000	20000	20000	20000	20000	20000	20000	20000	20000	20000	20000	20000	20000	20000	20000	20000	20000	20000	20000	20000	20000	20000	20000	20000	20000	20000	20000	20000	20000	20000	20000	20000	20000	20000	20000	20000	20000	20000	20000	20000	20000	20000	20000	20000
252	20000	20000	20000	20000	20000	20000	20000	20000	20000	20000	20000	20000	20000	20000	20000	20000	20000	20000	20000	20000	20000	20000	20000	20000	20000	20000	20000	20000	20000	20000	20000	20000	20000	20000	20000	20000	20000	20000	20000	20000	20000	20000	20000	20000	20000	20000	20000	20000	20000
251	20000	20000	20000	20000	20000	20000	20000	20000	20000	20000	20000	20000	20000	20000	20000	20000	20000	20000	20000	20000	20000	20000	20000	20000	20000	20000	20000	20000	20000	20000	20000	20000	20000	20000	20000	20000	20000	20000	20000	20000	20000	20000	20000	20000	20000	20000	20000	20000	20000
250	20000	20000	20000	20000	20000	20000	20000	20000	20000	20000	20000	20000	20000	20000	20000	20000	20000	20000	20000	20000	20000	20000	20000	20000	20000	20000	20000	20000	20000	20000	20000	20000	20000	20000	20000	20000	20000	20000	20000	20000	20000	20000	20000	20000	20000	20000	20000	20000	20000
249	20000	20000	20000	20000	20000	20000	20000	20000	20000	20000	20000	20000	20000	20000	20000	20000	20000	20000	20000	20000	20000	20000	20000	20000	20000	20000	20000	20000	20000	20000	20000	20000	20000	20000	20000	20000	20000	20000	20000	20000	20000	20000	20000	20000	20000	20000	20000	20000	20000
248	20000	20000	20000	20000	20000	20000	20000	20000	20000	20000	20000	20000	20000	20000	20000	20000	20000	20000	20000	20000	20000	20000	20000	20000	20000	20000	20000	20000	20000	20000	20000	20000	20000	20000	20000	20000	20000	20000	20000	20000	20000	20000	20000	20000	20000	20000	20000	20000	20000
247	20000	20000	20000	20000	20000	20000	20000	20000	20000	20000	20000	20000	20000	20000	20000	20000	20000	20000	20000	20000	20000	20000	20000	20000	20000	20000	20000	20000	20000	20000	20000	20000	20000	20000	20000	20000	20000	20000	20000	20000	20000	20000	20000	20000	20000	20000	20000	20000	20000
246	20000	20000	20000	20000	20000	20000	20000	20000	20000	20000	20000	20000	20000	20000	20000	20000	20000	20000	20000	20000	20000	20000	20000	20000	20000	20000	20000	20000	20000	20000	20000	20000	20000	20000	20000	20000	20000	20000	20000	20000	20000	20000	20000	20000	20000	20000	20000	20000	20000
245	20000	20000	20000	20000	20000	20000	20000	20000	20000	20000	20000	20000	20000	20000	20000	20000	20000	20000	20000	20000	20000	20000	20000	20000	20000	20000	20000	20000	20000	20000	20000	20000	20000	20000	20000	20000	20000	20000	20000	20000	20000	20000	20000	20000	20000	20000	20000	20000	20000
244	20000	20000	20000	20000	20000	20000	20000	20000	20000	20000	20000	20000	20000	20000	20000	20000	20000	20000	20000	20000	20000	20000	20000	20000	20000	20000	20000	20000	20000	20000	20000	20000	20000	20000	20000	20000	20000	20000	20000	20000	20000	20000	20000	20000	20000	20000	20000	20000	20000
243	20000	20000	20000	20000	20000	20000	20000	20000	20000	20000	20000	20000	20000	20000	20000	20000	20000	20000	20000	20000	20000	20000	20000	20000	20000	20000	20000	20000	20000	20000	20000	20000	20000	20000	20000	20000	20000	20000	20000	20000	20000	20000	20000	20000	20000	20000	20000	20000	20000
242	20000	20000	20000	20000	20000	20000	20000	20000	20000	20000	20000	20000	20000	20000	20000	20000	20000	20000	20000	20000	20000	20000	20000	20000	20000	20000	20000	20000	20000	20000	20000	20000	20000	20000	20000	20000	20000	20000	20000	20000	20000	20000	20000	20000	20000	20000	20000	20000	20000
241	20000	20000	20000	20000	20000	20000	20000	20000	20000	20000	20000	20000	20000	20000	20000	20000	20000	20000	20000	20000	20000	20000	20000	20000	20000	20000	20000	20000	20000	20000	20000	20000	20000	20000	20000	20000	20000	20000	20000	20000	20000	20000	20000	20000	20000	20000	20000	20000	20000
240	20000	20000	20000	20000	20000	20000	20000	20000	20000	20000	20000	20000	20000	20000	20000	20000	20000	20000	20000	20000	20000	20000	20000	20000	20000	20000	20000	20000	20000	20000	20000	20000	20000	20000	20000	20000	20000	20000	20000	20000	20000	20000	20000	20000	20000	20000	20000	20000	20000
239	20000	20000	20000	20000	20000	20000	20000	20000	20000	20000	20000	20000	20000	20000	20000	20000	20000	20000	20000	20000	20000	20000	20000	20000	20000	20000	20000	20000	20000	20000	20000	20000	20000	20000	20000	20000	20000	20000	20000	20000	20000	20000	20000	20000	20000	20000	20000	20000	20000
238	20000	20000	20000	20000	20000	20000	20000	20000	20000	20000	20000	20000	20000	20000	20000	20000	20000	20000	20000	20000	20000	20000	20000	20000	20000	20000	20000	20000	20000	20000	20000	20000	20000	20000	20000	20000	20000	20000	20000	20000	20000	20000	20000	20000	20000	20000	20000	20000	20000
237	20000	20000	20000	20000	20000	20000	20000	20000	20000	20000	20000	20000	20000	20000	20000	20000	20000	20000	20000	20000	20000	20000	20000	20000	20000	20000	20000	20000	20000	20000	20000	20000	20000	20000	20000	20000	20000	20000	20000	20000	20000	20000	20000	20000	20000	20000	20000	20000	20000
236	20000	20000	20000	20000	20000	20000	20000	20000	20000	20000	20000	20000	20000	20000	20000	20000	20000	20000	20000	20000	20000	20000	20000	20000	20000	20000	20000	20000	20000	20000	20000	20000	20000	20000	20000	20000	20000	20000	20000	20000	20000	20000	20000	20000	20000	20000	20000	20000	20000
235	20000	20000	20000	20000	20000	20000	20000	20000	20000	20000	20000	20000	20000	20000	20000	20000	20000	20000	20000	20000	20000	20000	20000	20000	20000	20000	20000	20000	20000	20000	20000	20000	20000	20000	20000	20000	20000	20000	20000	20000	20000	20000	20000	20000	20000	20000	20000	20000	20000
234	20000	20000	20000	20000	20000	20000	20000	20000	20000	20000	20000	20000	20000	20000	20000	20000	20000	20000	20000	20000	20000	20000	20000	20000	20000	20000	20000	20000	20000	20000	20000	20000	20000	20000	20000	20000	20000	20000	20000	20000	20000	20000	20000	20000	20000	20000	20000	20000	20000
233	20000	20000	20000	20000	20000	20000	20000	20000	20000	20000	20000	20000	20000	20000	20000	20000	20000	20000	20000	20000	20000	20000	20000	20000	20000	20000	20000	20000	20000	20000	20000	20000	20000	20000	20000	20000	20000	20000	20000	20000	20000	20000	20000	20000	20000	20000	20000	20000	20000
232	20000	20000	20000	20000	20000	20000	20000	20000	20000	20000	20000	20000	20000	20000	20000	20000	20000	20000	20000	20000	20000	20000	20000	20000	20000	20000	20000	20000	20000	20000	20000	20000	20000	20000	20000	20000	20000	20000	20000	20000	20000	20000	20000	20000	20000	20000	20000	20000	20000
231	20000	20000	20000	20000	20000	20000	20000	20000	20000	20000	20000	20000	20000	20000	20000	20000	20000	20000	20000	20000	20000	20000	20000	20000	20000	20000	20000	20000	20000	20000	20000	20000	20000	20000	20000	20000	20000	20000	20000	20000	20000	20000	20000	20000	20000	20000	20000	20000	20000
230	20000	20000	20000	20000	20000	20000	20000	20000	20000	20000	20000	20000	20000	20000	20000	20000	20000	20000	20000	20000	20000	20000	20000	20000	20000	20000	20000	20000	20000	20000	20000	20000	20000	20000	20000	20000	20000	20000	20000	20000	20000	20000	20000	20000	20000	20000	20000	20000	20000
229	20000	20000	20000	20000	20000	20000	20000	20000	20000	20000	20000	20000	20000	20000	20000	20000	20000	20000	20000	20000	20000	20000	20000	20000	20000	20000	20000	20000	20000	20000	20000	20000	20000	20000	20000	20000	20000	20000	20000	20000	20000	20000	20000	20000	20000	20000	20000	20000	20000
228	20000	20000	20000	20000	20000	20000	20000	20000	20000	20000	20000	20000	20000	20000	20000	20000	20000	20000	20000	20000	20000	20000	20000	20000	20000	20000	20000	20000	20000	20000	20000	20000	20000	20000	20000	20000	20000	20000	20000	20000	20000	20000	20000	20000	20000	20000	20000	20000	20000
227	20000	20000	20000	20000	20000	20000	20000	20000	20000	20000	20000	20000	20000	20000	20000	20000	20000	20000	20000	20000	20000	20000	20000	20000	20000	20000	20000	20000	20000	20000	20000	20000	20000	20000	20000	20000	20000	20000	20000	20000	20000	20000	20000	20000	20000	20000	20000	20000	20000
226	20000	20000	20000	20000	20000	20000	20000	20000	20000	20000	20000	20000	20000	20000	20000	20000	20000	20000	20000	20000	20000	20000	20000	20000	20000	20000	20000	20000	20000	20000	20000	20000	20000	20000	20000	20000	20000	20000	20000	20000	20000	20000	20000	20000	20000	20000	20000	20000	20000
225	20000	20000	20000	20000	20000	20000	20000	20000	20000	20000	20000	20000	20000	20000	20000	20000	20000	20000	20000	20000	20000	20000	20000	20000	20000	20000	20000	20000	20000	20000	20000	20000	20000	20000	20000	20000	20000	20000	20000	20000	20000	20000	20000	20000	20000	20000	20000	20000	20000
224	20000	20000	20000	20000	20000	20000	20000	20000	20000	20000	20000	20000	20000	20000	20000	20000	20000	20000	20000	20000	20000	20000	20000	20000	20000	20000	20000	20000	20000	20000	20000	20000	20000	20000	20000	20000	20000	20000	20000	20000	20000	20000	20000	20000	20000	20000	20000	20000	20000
223	20000	20000	20000	20000	20000	20000	20000	20000	20000	20000	20000	20000	20000	20000	20000	20000	20000	20000	20000	20000	20000	20000	20000	20000	20000	20000	20000	20000	20000	20000	20000	20000	20000	20000	20000	20000	20000	20000	20000	20000	20000	20000	20000	20000	20000	20000	20000	20000	20000
222	20000	20000	20000	20000	20000	20000	20000	20000	20000	20000	20000	20000	20000	20000	20000	20000	20000	20000	20000	20000	20000	20000	20000	20000	20000	20000	20000	20000	20000	20000	20000	20000	20000	20000	20000	20000	20000	20000	20000	20000	20000	20000	20000	20000	20000	20000	20000	20000	20000
221	20000	20000	20000	20000	20000	20000	20000	20000	20000	20000	20000	20000	20000	20000	20000	20000	20000	20000	20000	20000	20000	20000	20000	20000	20000	20000	20000	20000	20000	20000	20000	20000	20000	20000	20000	20000	20000	20000	20000	20000	20000	20000	20000	20000	20000	20000	20000	20000	20000
220	20000	20000	20000	20000	20000	20000	20000	20000	20000	20000	20000	20000	20000	20000	20000	20000	20000	20000	20000	20000	20000	20000	20000	20000	20000	20000	20000	20000	20000	20000	20000	20000	20000	20000	20000	20000	20000	20000	20000	20000	20000	20000	20000	20000	20000	20000	20000	20000	20000
219	20000	20000	20000	20000	20000	20000	20000	20000	20000	20000	20000	20000	20000	20000	20000	20000	20000	20000	20000	20000	20000	20000	20000	20000	20000	20000	20000	20000	20000	20000	20000	20000	20000	20000	20000	20000	20000	20000	20000	20000	20000	20000	20000	20000	20000	20000	20000	20000	20000
218	20000	20000	20000	20000	20000	20000	20000	20000	20000	20000	20000	20000	20000	20000	20000	20000	20000	20000	20000	20000	20000	20000	20000	20000	20000	20000	20000	20000	20000	20000	20000	20000	20000	20000	20000	20000	20000	20000	20000	20000	20000	20000	20000	20000	20000	20000	20000	20000	20000
217	20000	20000	20000	20000	20000	20000	20000	20000	20000	20000	20000	20000	20000	20000	20000	20000	20000	20000	20000	20000	20000	20000	20000	20000	20000	20000	20000	20000	20000	20000	20000	20000	20000	20000	20000	20000	20000	20000	20000	20000	20000	20000	20000	20000	20000	20000	20000	20000	20000
216	20000	20000	20000	20000	20000	20000	20000	20000	20000	20000	20000	20000	20000	20000	20000	20000	20000	20000	20000	20000	20000	20000	20000	20000	20000	20000	20000	20000	20000	20000	20000	20000	20000	20000	20000	20000	20000	20000	20000	20000	20000	20000	20000	20000	20000	20000	20000	20000	20000
215	20000	20000	20000	20000	20000	20000	20000	20000	20000	20000	20000	20000	20000	20000	20000	20000	20000	20000	20000	20000	20000	20000	20000	20000	20000	20000	20000	20000	20000	20000	20000	20000	20000	20000	20000	20000	20000	20000	20000	20000	20000	20000	20000	20000	20000	20000	20000	20000	20000
214	20000	20000	20000	20000	20000	20000	20000	20000	20000	20000	20000	20000	20000	20000	20000	20000	20000	20000	20000	20000	20000	20000	20000	20000	20000	20000	20000	20000	20000	20000	20000	20000	20000	20000	20000	20000	20000	20000	20000	20000	20000	20000	20000	20000	20000	20000	20000	20000	20000
213	20000	20000	20000	20000	20000	20000	20000	20000	20000	20000	20000	20000	20000	20000	20000	20000	20000	20000	20000	20000	20000	20000	20000	20000	20000	20000	20000	20000	20000	20000	20000	20000	20000	20000	20000	20000	20000	20000	20000	20000	20000	20000	20000	20000	20000	20000	20000	20000	20000
212	20000	20000	20000	20000	20000	20000	20000	20000	20000	20000	20000	20000	20000	20000	20000	20000	20000	20000	20000	20000	20000	20000	20000	20000	20000	20000	20000	20000	20000	20000	20000	20000	20000	20000	20000	20000	20000	20000	20000	20000	20000	20000	20000	20000	20000	20000	20000	20000	20000
211	20000	20000	20000	20000	20000	20000	20000	20000	20000	20000	20000	20000	20000	20000	20000	20000	20000	20000	20000	20000	20000	20000	20000	20000	20000	20000	20000	20000	20000	20000	20000	20000	20000	20000	20000	20000	20000	20000	20000	20000	20000	20000	20000	20000	20000	20000	20000	20000	20000
210	20000	20000	20000	20000	20000	20000	20000	20000	20000	20000	20000	20000	20000	20000	20000	20000	20000	20000	20000	20000	20000	20000	20000	20000	20000	20000	20000	20000	20000	20000	20000	20000	20000	20000	20000	20000	20000	20000	20000	20000	20000	20000	20000	20000	20000	20000	20000	20000	20000
209	20000	20000	20000	20000	20000	20000	20000	20000	20000	20000	20000	20000	20000	20000	20000	20000	20000	20000	20000	20000	20000	20000	20000	20000	20000	20000	20000	20000	20000	20000	20000	20000	20000	20000	20000	20000	20000	20000	20000	20000	20000	20000	20000	20000	20000	20000	20000	20000	20000
208	20000	20000	20000	20000	20000	20000	20000	20000	20000	20000	20000	20000	20000	20000	20000	20000	20000	20000	20000	20000	20000	20000	20000	20000	20000	20000	20000	20000	20000	20000	20000	20000	20000	20000	20000	20000	20000	20000	20000	20000	20000	20000	20000	20000	20000	20000	20000	20000	20000
207	20000	20000	20000	20000	20000	20000	20000	20000	20000	20000	20000	20000	20000	20000	20000	20000	20000	20000	20000	20000	20000	20000	20000	20000	20000	20000	20000	20000	20000	20000	20000	20000	20000	20000	20000	20000	20000	20000	20000	20000	20000	20000	20000	20000	20000	20000	20000	20000	20000
206	20000	20000	20000	20000	20000	20000	20000	20000	20000	20000	20000	20000	20000	20000	20000	20000	20000	20000	20000	20000	20000	20000	20000	20000	20000	20000	20000	20000	20000	20000	20000	20000	20000	20000	20000	20000	20000	20000	20000	20000	20000	20000	20000	20000	20000	20000	20000	20000	20000
205	20000	20000	20000	20000	20000	20000	20000	20000	20000	20000	20000	20000	20000	20000	20000	20000	20000	20000	20000	20000	20000	20000	20000	20000	20000	20000	20000	20000	20000	20000	20000	20000	20000	20000	20000	20000	20000	20000	20000	20000	20000	20000	20000	20000	20000	20000	20000	20000	20000
204	20000	20000	20000	20000	20000	20000	20000	20000	20000	20000	20000	20000	20000	20000	20000	20000	20000	20000	20000	20000	20000	20000	20000	20000	20000	20000	20000	20000	20000	20000	20000	20000	20000	20000	20000	20000	20000	20000	20000	20000	20000	20000	20000	20000	20000	20000	20000	20000	20000
203	20000	20000	20000	20000	20000	20000	20000	20000	20000	20000	20000	20000	20000	20000	20000	20000	20000	20000	20000	20000	20000	20000	20000	20000	20000	20000	20000	20000	20000	20000	20000	20000	20000	20000	20000	20000	20000	20000	20000	20000	20000	20000	20000	20000	20000	20000	20000	20000	20000
202	20000	20000	20000	20000	20000	20000	20000	20000	20000	20000	20000	20000	20000	20000	20000	20000	20000	20000	20000	20000	20000	20000	20000	20000	20000	20000	20000	20000	20000	20000	20000	20000	20000	20000	20000	20000	20000	20000	20000	20000	20000	20000	20000	20000	20000	20000	20000	20000	20000
201	20000	20000	20000	20000	20000	20000	20000	20000	20000	20000	20000	20000	20000	20000	20000	20000	20000	20000	20000	20000	20000	20000	20000	20000	20000	20000	20000	20000	20000	20000	20000	20000	20000	20000	20000	20000	20000	20000	20000	20000	20000	20000	20000	20000	20000	20000	20000	20000	20000
200	20000	20000	20000	20000	20000	20000	20000	20000	20000	20000	20000	20000	20000	20000	20000	20000	20000	20000	20000	20000	20000	20000	20000	20000	20000	20000	20000	20000	20000	20000	20000	20000	20000	20000	20000	20000	20000	20000	20000	20000	20000	20000	20000	20000	20000	20000	20000	20000	20000
SE
Wavelength	Temperature
	20.9188	20.6191	21.1435	21.8922	22.7401	23.662	24.5831	25.5282	26.4725	27.4408	28.4083	29.375	30.3408	31.3058	32.2948	33.2583	34.2456	35.2569	36.2428	37.2279	38.2369	39.2206	40.2281	41.2104	42.1675	43.1731	44.1535	45.1578	46.1615	47.1401	48.1426	49.1446	50.1461	51.1226	52.1474	53.1473	54.1468	55.1458	56.1201	57.0939	58.1161	59.0892	60.062	61.0831	62.0309	63.027	64.0229	65.0185	66.0139
280	0.116042	0.1231	0.140613	0.119694	0.119523	0.117764	0.108861	0.109736	0.117837	0.11675	0.131796	0.126868	0.123556	0.114538	0.124259	0.132043	0.122188	0.126084	0.116572	0.115116	0.132483	0.117365	0.119545	0.113636	0.115229	0.120174	0.113369	0.132011	0.121947	0.133003	0.122488	0.116722	0.124669	0.116255	0.121395	0.119439	0.114837	0.108266	0.121808	0.109111	0.121097	0.130309	0.124541	0.126923	0.120169	0.120385	0.128023	0.133286	0.124193
279	0.114013	0.124052	0.127056	0.132639	0.125376	0.145006	0.114268	0.129889	0.118386	0.117049	0.116053	0.118935	0.137033	0.12156	0.132449	0.12469	0.121683	0.133597	0.126822	0.122503	0.128486	0.115826	0.121779	0.122834	0.109693	0.129214	0.123891	0.113842	0.123888	0.133805	0.133512	0.126306	0.128048	0.143911	0.124969	0.125143	0.130272	0.119112	0.124492	0.1232	0.115863	0.114392	0.118109	0.127121	0.125766	0.116618	0.120937	0.136785	0.114303
278	0.130524	0.136409	0.119255	0.11901	0.130029	0.13304	0.127317	0.123644	0.12307	0.12046	0.12764	0.124405	0.117644	0.117724	0.1118	0.134031	0.119756	0.126406	0.122618	0.126732	0.135365	0.133684	0.124975	0.132258	0.136251	0.111824	0.118839	0.134939	0.121879	0.112703	0.114546	0.133211	0.125956	0.102081	0.118005	0.137085	0.120654	0.11389	0.122693	0.129421	0.11164	0.115306	0.128238	0.125042	0.123575	0.128313	0.125154	0.12862	0.122304
277	0.118827	0.137687	0.137734	0.11526	0.11524	0.135159	0.134646	0.140075	0.121523	0.130043	0.142702	0.132403	0.138063	0.124881	0.13647	0.13044	0.12125	0.120357	0.128516	0.138967	0.132878	0.118903	0.12334	0.126536	0.11696	0.14504	0.140588	0.113104	0.124208	0.120102	0.114646	0.113928	0.123506	0.131161	0.121469	0.116383	0.131054	0.119232	0.129977	0.124889	0.140444	0.122162	0.124273	0.12093	0.101954	0.120273	0.133038	0.12329	0.106639
276	0.108522	0.12551	0.123139	0.120626	0.133325	0.126957	0.115818	0.125914	0.110043	0.110356	0.113802	0.128383	0.132948	0.105172	0.140269	0.123993	0.125577	0.127024	0.13176	0.133916	0.124898	0.113677	0.141386	0.132011	0.135257	0.104653	0.130123	0.128034	0.124394	0.110897	0.130213	0.122079	0.115444	0.122875	0.127252	0.124542	0.129214	0.128774	0.120172	0.116429	0.111275	0.131774	0.120419	0.122188	0.118021	0.12334	0.13606	0.118973	0.126027
275	0.131475	0.132225	0.136064	0.136403	0.125176	0.126426	0.107257	0.120893	0.133613	0.116516	0.135664	0.148812	0.126774	0.128744	0.124949	0.131026	0.113019	0.125976	0.138471	0.128491	0.123872	0.126204	0.117502	0.130168	0.121225	0.11595	0.130566	0.118689	0.121949	0.104865	0.129918	0.120429	0.117787	0.132175	0.113432	0.128774	0.122292	0.119237	0.135654	0.122843	0.132667	0.121321	0.122822	0.144458	0.133913	0.10649	0.125795	0.124545	0.12477
274	0.119778	0.114275	0.123046	0.130499	0.133014	0.134147	0.122417	0.128129	0.123899	0.136259	0.129439	0.129616	0.12536	0.130903	0.118155	0.12593	0.118537	0.116897	0.139105	0.124212	0.12494	0.115823	0.134274	0.128604	0.1322	0.124222	0.120331	0.122109	0.130923	0.11093	0.105042	0.116425	0.130114	0.125213	0.124655	0.129919	0.127132	0.128462	0.126565	0.123983	0.120243	0.124454	0.117183	0.129396	0.135724	0.111892	0.131481	0.0975811	0.0997865
273	0.111683	0.136261	0.132722	0.128272	0.112902	0.123376	0.127368	0.129423	0.128361	0.124488	0.13528	0.12866	0.121967	0.136284	0.12003	0.136573	0.132451	0.130672	0.142504	0.13143	0.119448	0.133337	0.129779	0.136134	0.122779	0.111104	0.112352	0.128924	0.119315	0.124723	0.129554	0.128135	0.115416	0.122127	0.125975	0.146512	0.129706	0.125506	0.132189	0.120317	0.130529	0.114829	0.131946	0.106811	0.124483	0.14311	0.130358	0.124314	0.134356
272	0.13816	0.110582	0.130462	0.119669	0.118043	0.120916	0.134262	0.130036	0.116171	0.130596	0.118497	0.111344	0.126857	0.126536	0.117918	0.117492	0.139351	0.126	0.111032	0.133291	0.139917	0.136896	0.127219	0.113324	0.12513	0.12244	0.12216	0.12096	0.119521	0.126435	0.135155	0.125268	0.130276	0.104284	0.114978	0.125098	0.122436	0.136678	0.11793	0.121953	0.127078	0.133285	0.112189	0.126777	0.119643	0.114127	0.118947	0.135468	0.134383
271	0.12023	0.117777	0.123187	0.102549	0.110378	0.140503	0.133102	0.131368	0.131196	0.12752	0.119896	0.122601	0.12078	0.110793	0.131479	0.123548	0.133518	0.119852	0.135672	0.131395	0.11915	0.140763	0.136387	0.12367	0.125607	0.127661	0.13317	0.116336	0.135743	0.120075	0.127079	0.124678	0.1191	0.111749	0.127907	0.135007	0.130218	0.113683	0.132839	0.111167	0.13689	0.117451	0.12259	0.137778	0.127629	0.125119	0.118998	0.131766	0.130806
270	0.132158	0.126118	0.125358	0.126366	0.137918	0.149405	0.138394	0.140641	0.105102	0.10823	0.123575	0.142706	0.126513	0.1306	0.139577	0.134973	0.131233	0.123644	0.138298	0.135214	0.123444	0.126134	0.127356	0.0991265	0.110005	0.122913	0.122784	0.123	0.114991	0.128783	0.129533	0.123415	0.113813	0.127681	0.109628	0.132226	0.126221	0.122735	0.138379	0.120459	0.134926	0.134398	0.124558	0.126372	0.127164	0.1206	0.131563	0.141831	0.107963
269	0.137292	0.126217	0.119959	0.110254	0.137161	0.143533	0.133272	0.118738	0.130853	0.133271	0.143119	0.107887	0.139732	0.124678	0.123342	0.124416	0.130123	0.130452	0.106867	0.12973	0.123752	0.130465	0.112281	0.133249	0.109323	0.113222	0.117299	0.133089	0.13274	0.126707	0.127223	0.117991	0.119181	0.129738	0.139349	0.124961	0.131871	0.136504	0.120919	0.123436	0.128283	0.106974	0.131684	0.121784	0.113004	0.118026	0.123056	0.134628	0.130699
268	0.12263	0.128233	0.136747	0.143719	0.135453	0.117362	0.139565	0.129152	0.136165	0.125971	0.122524	0.137601	0.122273	0.12925	0.138052	0.133066	0.112925	0.136939	0.112424	0.11763	0.138707	0.110976	0.125157	0.122528	0.120683	0.127729	0.119822	0.114933	0.119962	0.128136	0.13993	0.131596	0.121133	0.130854	0.127835	0.1392	0.122836	0.129435	0.116154	0.118166	0.106561	0.11068	0.134815	0.150657	0.126495	0.112868	0.120178	0.133187	0.125719
267	0.116268	0.114013	0.124755	0.116839	0.149208	0.108373	0.129703	0.121949	0.125055	0.133902	0.137154	0.136537	0.12914	0.124299	0.117788	0.120933	0.126623	0.108788	0.125907	0.131786	0.122178	0.116926	0.112171	0.124237	0.132967	0.121633	0.123245	0.119864	0.123982	0.125369	0.128543	0.123137	0.135375	0.121659	0.111562	0.125281	0.133469	0.124178	0.122818	0.120189	0.107415	0.127783	0.131227	0.138944	0.143808	0.130255	0.130801	0.115275	0.132008
266	0.119647	0.127394	0.125732	0.111674	0.137023	0.126721	0.124475	0.129161	0.131362	0.144516	0.129277	0.123929	0.123359	0.131758	0.129676	0.11667	0.107283	0.102937	0.113308	0.113934	0.130616	0.128233	0.123441	0.114622	0.10924	0.116367	0.133301	0.12386	0.130042	0.12461	0.137499	0.122405	0.119947	0.118235	0.125887	0.119395	0.129331	0.100752	0.118148	0.121995	0.127171	0.116601	0.131737	0.119441	0.126007	0.134471	0.115827	0.118536	0.130036
265	0.119601	0.13077	0.119284	0.147401	0.126003	0.127667	0.125249	0.121549	0.124535	0.127312	0.116265	0.133972	0.13265	0.136149	0.136356	0.130692	0.123918	0.114976	0.139733	0.127221	0.136681	0.123705	0.133979	0.121369	0.140231	0.125829	0.116973	0.122876	0.104362	0.134827	0.129774	0.132105	0.132876	0.118783	0.132494	0.104426	0.116122	0.130436	0.140576	0.122608	0.120376	0.116823	0.131523	0.123524	0.106536	0.115763	0.13442	0.121751	0.123617
264	0.125066	0.127034	0.13609	0.11222	0.122653	0.120589	0.123576	0.108492	0.123425	0.127278	0.140631	0.117368	0.127571	0.117153	0.125203	0.123021	0.128135	0.140471	0.131349	0.119199	0.128733	0.111158	0.123661	0.134572	0.129111	0.110686	0.14052	0.133745	0.102618	0.129948	0.127974	0.126348	0.118189	0.125696	0.125856	0.113796	0.140726	0.123687	0.119557	0.13207	0.115914	0.127378	0.136627	0.107518	0.109575	0.122983	0.133586	0.115949	0.10751
263	0.112231	0.130919	0.11902	0.126851	0.12025	0.12181	0.129464	0.135295	0.122297	0.123528	0.118802	0.135871	0.120255	0.120112	0.129022	0.12913	0.115642	0.116015	0.117279	0.132414	0.127387	0.138742	0.124608	0.129636	0.125685	0.107384	0.106528	0.131649	0.119678	0.105228	0.135645	0.108928	0.124543	0.120942	0.119075	0.129831	0.116573	0.108038	0.127351	0.128728	0.131773	0.111911	0.131734	0.108456	0.122963	0.112129	0.127094	0.12599	0.120112
262	0.117883	0.113514	0.118505	0.13242	0.132898	0.120827	0.121323	0.118978	0.125847	0.125441	0.12459	0.118695	0.126282	0.125011	0.118537	0.115986	0.12041	0.111821	0.117965	0.112222	0.110596	0.123446	0.127702	0.136309	0.117467	0.113821	0.133899	0.117692	0.115638	0.100722	0.123454	0.117232	0.126951	0.106198	0.121614	0.126527	0.132507	0.122606	0.124037	0.132236	0.122207	0.132413	0.114907	0.110561	0.137088	0.117115	0.128552	0.126267	0.131834
261	0.119496	0.129348	0.10964	0.132944	0.116277	0.127546	0.117458	0.116192	0.121358	0.126196	0.112396	0.108485	0.110624	0.1238	0.126133	0.130227	0.115048	0.119129	0.112109	0.116028	0.110381	0.114297	0.118429	0.11569	0.113553	0.123071	0.123094	0.12146	0.115573	0.127359	0.129402	0.137082	0.139481	0.125226	0.121482	0.124942	0.127474	0.12166	0.128652	0.111908	0.120638	0.132967	0.11341	0.128041	0.13322	0.122092	0.12617	0.140244	0.110235
260	0.12806	0.120507	0.120645	0.112707	0.12803	0.126641	0.119986	0.11481	0.130763	0.0976077	0.120067	0.114695	0.134701	0.120845	0.136349	0.129182	0.130172	0.12658	0.122691	0.125587	0.127547	0.103198	0.12539	0.114528	0.134132	0.124497	0.112064	0.133446	0.112949	0.119732	0.118745	0.119246	0.12559	0.133489	0.126005	0.11868	0.130917	0.123505	0.120811	0.125843	0.13358	0.128374	0.138813	0.136842	0.129102	0.117431	0.129675	0.127075	0.119627
259	0.125983	0.133062	0.140219	0.122783	0.123202	0.138907	0.134436	0.122513	0.123033	0.11101	0.121978	0.121398	0.103738	0.128082	0.12362	0.12669	0.11787	0.12575	0.128775	0.13112	0.133406	0.133445	0.122791	0.13004	0.132834	0.125139	0.113735	0.128541	0.124578	0.139529	0.114205	0.107474	0.109593	0.126394	0.123081	0.1062	0.109888	0.12385	0.132884	0.110924	0.10634	0.125574	0.124343	0.121604	0.121138	0.123803	0.130866	0.134001	0.122666
258	0.121893	0.1322	0.128723	0.122642	0.123633	0.113423	0.13121	0.124722	0.13516	0.111863	0.115969	0.118053	0.115244	0.126715	0.131033	0.12207	0.12032	0.10882	0.112964	0.120407	0.122132	0.122138	0.117579	0.128979	0.122884	0.130707	0.116431	0.126737	0.124419	0.138439	0.119219	0.131064	0.127966	0.128482	0.12301	0.130461	0.131759	0.141335	0.104971	0.131126	0.116424	0.119774	0.108419	0.114375	0.11644	0.112061	0.115866	0.125718	0.12102
257	0.140431	0.12529	0.111731	0.116383	0.125905	0.106152	0.126229	0.126681	0.127255	0.124191	0.116654	0.118549	0.113746	0.130066	0.134817	0.12728	0.145294	0.113747	0.112551	0.109714	0.112127	0.131587	0.11787	0.121323	0.109186	0.122779	0.119679	0.113395	0.11329	0.112732	0.12591	0.138619	0.119356	0.114341	0.117101	0.108258	0.12256	0.113889	0.124649	0.113743	0.124341	0.138545	0.121165	0.117136	0.108394	0.107036	0.124891	0.132685	0.116336
256	0.131416	0.133055	0.121166	0.108115	0.111176	0.123986	0.120512	0.112661	0.130587	0.126707	0.11715	0.130389	0.121105	0.111043	0.120076	0.122198	0.11914	0.129518	0.115495	0.122895	0.130952	0.113587	0.124976	0.123278	0.1189	0.11889	0.127767	0.120551	0.104626	0.117431	0.120146	0.117548	0.138993	0.129196	0.105861	0.10555	0.0979875	0.11293	0.129226	0.118947	0.113962	0.113314	0.131729	0.121926	0.129263	0.119626	0.105147	0.120276	0.126025
255	0.125326	0.124531	0.126265	0.113241	0.140995	0.108528	0.132039	0.127255	0.126649	0.123373	0.115895	0.122302	0.114996	0.112713	0.127133	0.12265	0.120696	0.121523	0.133049	0.112419	0.114593	0.111667	0.115144	0.122102	0.106945	0.1376	0.113247	0.126888	0.132015	0.104503	0.131255	0.114635	0.116528	0.11498	0.12567	0.117852	0.120463	0.140426	0.106223	0.111366	0.127135	0.116224	0.123648	0.120272	0.125194	0.122889	0.117743	0.130206	0.125041
254	0.117269	0.128382	0.12517	0.113821	0.122205	0.131507	0.111615	0.126261	0.111529	0.114735	0.118526	0.118957	0.138281	0.108988	0.134018	0.121733	0.114016	0.118847	0.115709	0.120289	0.109188	0.102692	0.122836	0.133598	0.135856	0.125697	0.135225	0.116286	0.113641	0.109839	0.128455	0.117679	0.118156	0.120993	0.120506	0.117491	0.108527	0.119094	0.126454	0.117989	0.126231	0.12692	0.12361	0.104374	0.117035	0.124825	0.107575	0.102299	0.111809
253	0.124133	0.130671	0.114264	0.129921	0.125949	0.117923	0.130365	0.122571	0.120649	0.122558	0.117189	0.120571	0.107412	0.130826	0.129614	0.118377	0.122394	0.121003	0.114186	0.121088	0.127033	0.118906	0.119827	0.10849	0.114914	0.113984	0.116033	0.115237	0.112785	0.109768	0.124329	0.123406	0.109934	0.131117	0.112302	0.133005	0.116769	0.118075	0.133531	0.110516	0.13386	0.13027	0.125668	0.121797	0.123218	0.121434	0.141639	0.113291	0.113394
252	0.111854	0.119094	0.130503	0.10474	0.124521	0.114633	0.11028	0.116518	0.13009	0.118102	0.12284	0.130148	0.117399	0.118457	0.11985	0.122393	0.120476	0.11705	0.120814	0.128882	0.118962	0.112916	0.119318	0.139508	0.13535	0.127334	0.107262	0.10845	0.0940699	0.132069	0.132603	0.127368	0.121344	0.105986	0.116099	0.124399	0.126007	0.106683	0.12134	0.136181	0.122931	0.118782	0.145775	0.122567	0.108606	0.128444	0.116841	0.109393	0.114556
251	0.138569	0.119798	0.126989	0.117293	0.144933	0.119897	0.106619	0.108554	0.118001	0.125815	0.116254	0.129872	0.13009	0.115116	0.117122	0.108239	0.11585	0.12469	0.130404	0.108956	0.125338	0.120803	0.131754	0.123668	0.109886	0.127214	0.112768	0.114674	0.117503	0.108187	0.118258	0.123482	0.108647	0.103054	0.128813	0.121602	0.126419	0.116183	0.112725	0.124801	0.113261	0.126669	0.121963	0.127018	0.127116	0.110266	0.102972	0.129717	0.11332
250	0.14303	0.122475	0.11505	0.10605	0.121732	0.126796	0.106341	0.121188	0.117899	0.118017	0.119314	0.11988	0.11886	0.124996	0.129796	0.109769	0.108211	0.10043	0.121226	0.100346	0.115755	0.120222	0.120889	0.117053	0.110732	0.118486	0.121081	0.10821	0.121189	0.121082	0.109199	0.115719	0.126719	0.133172	0.114416	0.122806	0.124212	0.134737	0.126592	0.127656	0.111047	0.122908	0.111866	0.129248	0.122216	0.111598	0.106479	0.11966	0.129493
249	0.128485	0.121325	0.114953	0.110163	0.112102	0.118891	0.131536	0.120311	0.114208	0.116574	0.109504	0.117458	0.117936	0.129457	0.117615	0.121161	0.126459	0.126083	0.112962	0.119188	0.127113	0.12673	0.111802	0.12149	0.112686	0.10459	0.104099	0.118306	0.117333	0.133548	0.110737	0.0965091	0.129374	0.119801	0.12133	0.127633	0.112198	0.109261	0.112125	0.1133	0.118667	0.135167	0.121241	0.112731	0.113185	0.107276	0.1032	0.116947	0.118447
248	0.114871	0.111451	0.119184	0.111414	0.118183	0.131925	0.11804	0.110284	0.121877	0.1221	0.117674	0.115324	0.109242	0.109712	0.120264	0.117717	0.108463	0.13959	0.115105	0.124076	0.116349	0.123783	0.117019	0.119343	0.122424	0.116487	0.130123	0.119543	0.123024	0.117069	0.121594	0.11426	0.117932	0.109518	0.099935	0.120178	0.111186	0.114547	0.131463	0.126535	0.117327	0.111829	0.120098	0.141072	0.11021	0.111902	0.121521	0.112187	0.109907
247	0.122259	0.118825	0.112016	0.114228	0.126118	0.107415	0.117828	0.123135	0.119445	0.129932	0.118542	0.116597	0.120773	0.123895	0.114781	0.115609	0.123388	0.136546	0.116772	0.120293	0.129042	0.12184	0.112024	0.110307	0.11439	0.105452	0.101676	0.103881	0.127255	0.105561	0.119226	0.110059	0.128116	0.118951	0.123188	0.10627	0.13389	0.112911	0.120825	0.115449	0.114277	0.104925	0.116176	0.112974	0.117914	0.113012	0.119907	0.115753	0.133963
246	0.118101	0.113824	0.118312	0.116692	0.113106	0.133603	0.117432	0.135628	0.113638	0.125832	0.106963	0.124789	0.122676	0.101874	0.109716	0.108738	0.113315	0.101323	0.12931	0.128542	0.114625	0.100525	0.101444	0.109389	0.117769	0.113283	0.12069	0.125138	0.137351	0.114091	0.11453	0.119095	0.111902	0.121961	0.125763	0.117964	0.129091	0.121133	0.124169	0.123962	0.123515	0.11603	0.120901	0.104177	0.119163	0.1078	0.119065	0.0918276	0.120619
245	0.1145	0.119017	0.116906	0.132639	0.129584	0.109181	0.121267	0.119847	0.116479	0.106223	0.120014	0.125386	0.102923	0.108616	0.116103	0.109884	0.122381	0.107316	0.115089	0.107299	0.114997	0.10266	0.126974	0.103684	0.103459	0.109409	0.117902	0.11189	0.108071	0.11837	0.120867	0.119313	0.107136	0.115841	0.116584	0.1053	0.126504	0.1202	0.122754	0.109949	0.12266	0.125769	0.114132	0.129304	0.113735	0.107831	0.120488	0.111411	0.123943
244	0.102363	0.113294	0.128942	0.124617	0.127739	0.132014	0.112286	0.133815	0.133361	0.114587	0.125204	0.12505	0.121063	0.113461	0.122554	0.119921	0.128177	0.109494	0.110393	0.134766	0.0964239	0.117779	0.132348	0.138623	0.118802	0.12498	0.119054	0.108337	0.108881	0.128208	0.129995	0.127139	0.119794	0.133379	0.121832	0.120543	0.112723	0.129721	0.122699	0.0948699	0.130013	0.119838	0.110797	0.117555	0.133175	0.115504	0.104482	0.120376	0.11384
243	0.123702	0.12216	0.122203	0.13138	0.139133	0.11875	0.119283	0.117267	0.121596	0.112187	0.117038	0.115955	0.109445	0.119822	0.11799	0.107206	0.113287	0.125887	0.139977	0.119978	0.116973	0.1319	0.112077	0.118057	0.111666	0.105514	0.114419	0.11698	0.122472	0.106637	0.12892	0.1119	0.110238	0.130417	0.11465	0.124191	0.105481	0.125215	0.115501	0.130177	0.116003	0.118213	0.125085	0.115638	0.113388	0.108719	0.119164	0.116774	0.123739
242	0.118011	0.120132	0.114635	0.124587	0.114007	0.116359	0.118442	0.115229	0.124932	0.109361	0.114717	0.12284	0.106688	0.110588	0.107729	0.120979	0.11095	0.102475	0.12272	0.106514	0.117022	0.122938	0.113709	0.120757	0.115124	0.114352	0.119384	0.119515	0.139489	0.127261	0.10165	0.122786	0.120234	0.117665	0.117549	0.124594	0.118476	0.109252	0.113499	0.128258	0.110684	0.128602	0.112928	0.115898	0.11506	0.10479	0.1175	0.114418	0.123854
241	0.125335	0.111901	0.115886	0.102989	0.11978	0.1229	0.110444	0.112052	0.124643	0.108052	0.109462	0.110384	0.107012	0.122758	0.128175	0.115519	0.122466	0.115722	0.109956	0.119835	0.121448	0.108642	0.110185	0.12096	0.121944	0.120407	0.116641	0.120544	0.115601	0.120794	0.115579	0.125817	0.11774	0.120215	0.137138	0.113912	0.121452	0.12195	0.122449	0.113143	0.127757	0.117319	0.114488	0.122249	0.11809	0.0976786	0.110186	0.128096	0.127238
240	0.123407	0.119209	0.12022	0.12968	0.120477	0.135666	0.123284	0.107953	0.118793	0.11177	0.134106	0.109856	0.114675	0.127787	0.117497	0.119195	0.116244	0.132631	0.137231	0.120337	0.117617	0.125499	0.116329	0.117485	0.145629	0.103933	0.106113	0.122496	0.118105	0.145976	0.110079	0.125547	0.108887	0.110534	0.138542	0.125132	0.104384	0.111018	0.123794	0.12544	0.116756	0.131481	0.112374	0.129271	0.11276	0.118905	0.123876	0.0963678	0.110388
239	0.126423	0.112906	0.134055	0.121925	0.123612	0.118514	0.116391	0.120754	0.112656	0.133345	0.122359	0.122035	0.151445	0.118078	0.117229	0.115424	0.131402	0.110827	0.13238	0.128216	0.116486	0.107101	0.119511	0.108306	0.117848	0.102525	0.131863	0.120942	0.126351	0.112822	0.124297	0.121902	0.125998	0.103834	0.125624	0.122422	0.12477	0.109119	0.123803	0.116048	0.137021	0.120593	0.126361	0.127159	0.133645	0.129527	0.13315	0.138731	0.12069
238	0.130119	0.129131	0.110706	0.119734	0.134362	0.134932	0.115093	0.129049	0.12433	0.120605	0.125945	0.127084	0.132781	0.138411	0.138358	0.116872	0.122518	0.127111	0.115672	0.141149	0.129417	0.139452	0.0935124	0.102233	0.128451	0.126371	0.116045	0.114162	0.12682	0.118495	0.105262	0.124469	0.137316	0.128166	0.122607	0.121744	0.114971	0.130869	0.131469	0.121524	0.114089	0.136598	0.123653	0.123841	0.12462	0.109087	0.116096	0.122809	0.121681
237	0.1268	0.123413	0.1313	0.133439	0.132097	0.112059	0.137505	0.134546	0.132247	0.13127	0.137504	0.132612	0.113637	0.128425	0.128601	0.131748	0.127975	0.133162	0.120681	0.125201	0.0987097	0.114483	0.133753	0.132094	0.120082	0.135841	0.11456	0.120839	0.141434	0.126071	0.112138	0.122569	0.122522	0.125751	0.122741	0.10974	0.119511	0.116727	0.130567	0.114526	0.121829	0.124017	0.126488	0.122889	0.123894	0.134913	0.122592	0.122679	0.145414
236	0.122216	0.137273	0.131692	0.130875	0.130616	0.138917	0.126766	0.1311	0.135435	0.112504	0.123201	0.109029	0.126392	0.1194	0.119007	0.139206	0.118015	0.138618	0.114982	0.139633	0.131217	0.13303	0.124179	0.118593	0.134433	0.121053	0.122673	0.120139	0.129007	0.118136	0.12447	0.124713	0.121932	0.120323	0.128691	0.125239	0.118438	0.136503	0.144092	0.109238	0.127091	0.147375	0.112565	0.124429	0.103944	0.125614	0.125844	0.125792	0.139428
235	0.147882	0.13399	0.13227	0.138094	0.129822	0.136526	0.140464	0.116595	0.130263	0.135954	0.140072	0.136972	0.110317	0.116365	0.150379	0.117748	0.117472	0.127165	0.121626	0.119497	0.123608	0.131134	0.117392	0.126916	0.118959	0.145664	0.12451	0.117483	0.122256	0.116167	0.118094	0.133876	0.123686	0.126999	0.120324	0.134911	0.131909	0.118438	0.118308	0.125552	0.131399	0.131869	0.126499	0.139368	0.14328	0.1243	0.12279	0.12425	0.1279
234	0.137139	0.123813	0.135816	0.126788	0.120871	0.139442	0.118546	0.137455	0.145305	0.133969	0.122127	0.142199	0.138976	0.143013	0.130297	0.126554	0.138421	0.139299	0.137144	0.136695	0.136326	0.129098	0.137782	0.12115	0.137074	0.126251	0.127715	0.126697	0.131704	0.127233	0.133074	0.124327	0.131196	0.120433	0.121505	0.13405	0.129579	0.129997	0.122965	0.129421	0.130279	0.129449	0.131334	0.143347	0.12097	0.141604	0.125377	0.135852	0.138386
233	0.148084	0.152527	0.130877	0.128384	0.126027	0.137813	0.131686	0.145843	0.139795	0.128551	0.133092	0.133929	0.13854	0.138633	0.137572	0.148279	0.149411	0.128252	0.139419	0.123667	0.145328	0.145752	0.138956	0.129918	0.124928	0.13379	0.138354	0.146426	0.142731	0.126186	0.145769	0.138738	0.123044	0.141934	0.136039	0.130011	0.135637	0.14804	0.13416	0.14568	0.14603	0.146299	0.133262	0.134559	0.140321	0.118164	0.143084	0.135681	0.142408
232	0.146886	0.127884	0.135513	0.14001	0.136528	0.138228	0.143136	0.177988	0.139219	0.158151	0.161362	0.136181	0.137194	0.135039	0.143859	0.139222	0.146289	0.161937	0.147332	0.126988	0.152318	0.135202	0.144549	0.140765	0.142324	0.142431	0.147738	0.150526	0.136822	0.157277	0.15853	0.135172	0.138908	0.151548	0.141079	0.142832	0.134869	0.152725	0.137061	0.141443	0.141991	0.139835	0.139254	0.133082	0.139592	0.12935	0.1366	0.132388	0.14211
231	0.162511	0.144329	0.134572	0.157156	0.168137	0.132751	0.154742	0.157671	0.1426	0.127379	0.151612	0.134036	0.14798	0.155377	0.13884	0.154986	0.159172	0.145523	0.134876	0.146711	0.152583	0.15628	0.133584	0.133331	0.154433	0.158579	0.146933	0.154265	0.149077	0.156087	0.152354	0.153059	0.145481	0.142859	0.145391	0.138867	0.146681	0.142806	0.145624	0.124913	0.135667	0.139322	0.134366	0.153104	0.147182	0.125677	0.13127	0.145608	0.158376
230	0.149826	0.147943	0.15417	0.171682	0.157551	0.157927	0.148935	0.14509	0.167801	0.142116	0.162274	0.146972	0.174534	0.163944	0.126184	0.14453	0.174399	0.147662	0.137254	0.14939	0.131576	0.138892	0.131718	0.141412	0.170426	0.140414	0.149413	0.146675	0.149422	0.154362	0.138816	0.141069	0.155608	0.165549	0.152006	0.153766	0.161651	0.135641	0.146236	0.148237	0.134263	0.14274	0.14166	0.122147	0.147921	0.158486	0.126671	0.152746	0.14447
229	0.149876	0.152925	0.137958	0.174797	0.166376	0.147725	0.156051	0.139066	0.168249	0.158662	0.167722	0.168294	0.151732	0.144677	0.174989	0.161697	0.151382	0.163655	0.166723	0.1568	0.158768	0.146165	0.140558	0.156329	0.159001	0.146818	0.136171	0.164406	0.148734	0.143622	0.130197	0.158392	0.158274	0.138482	0.159362	0.151865	0.142717	0.157108	0.153846	0.161634	0.151654	0.154559	0.155628	0.132129	0.148656	0.159609	0.125492	0.148545	0.147858
228	0.173662	0.171997	0.173981	0.149838	0.154989	0.167237	0.151922	0.158442	0.151326	0.144468	0.180667	0.171689	0.153214	0.154263	0.15495	0.154811	0.148377	0.161814	0.157538	0.1689	0.164984	0.17129	0.158427	0.170063	0.131196	0.15027	0.156957	0.156233	0.156757	0.164731	0.176073	0.165792	0.166937	0.152022	0.168657	0.157383	0.177522	0.165589	0.170348	0.143293	0.170685	0.169535	0.134635	0.153789	0.176087	0.150739	0.163041	0.162471	0.157399
227	0.186641	0.171269	0.18703	0.162127	0.164798	0.169848	0.147063	0.191102	0.150803	0.160936	0.17955	0.155062	0.147322	0.176133	0.156896	0.138495	0.14493	0.181685	0.162442	0.148124	0.18464	0.172541	0.149318	0.15377	0.166424	0.145482	0.16083	0.144259	0.156871	0.161379	0.1825	0.160183	0.152408	0.164731	0.153097	0.159438	0.143325	0.152828	0.165882	0.159826	0.191699	0.128207	0.169105	0.147942	0.178698	0.1487	0.155256	0.165116	0.168955
226	0.176427	0.160049	0.167184	0.184547	0.167027	0.188929	0.171244	0.156856	0.166851	0.171866	0.162454	0.153641	0.196104	0.173281	0.180803	0.162258	0.169118	0.1799	0.168782	0.166689	0.161155	0.188739	0.169272	0.152228	0.147214	0.170176	0.160235	0.161247	0.151028	0.187061	0.165819	0.165655	0.183797	0.150986	0.18158	0.148989	0.18424	0.163551	0.15441	0.162958	0.179446	0.1644	0.179268	0.173355	0.14402	0.170727	0.165267	0.177512	0.149576
225	0.160683	0.170484	0.180456	0.168874	0.176617	0.144619	0.14726	0.187279	0.167308	0.16777	0.163291	0.197771	0.16558	0.157403	0.15494	0.186305	0.186193	0.169434	0.148201	0.179289	0.180787	0.187082	0.192757	0.177149	0.17189	0.163685	0.19677	0.169315	0.162539	0.180424	0.177984	0.169551	0.164394	0.181546	0.181448	0.161352	0.183417	0.147051	0.178411	0.16051	0.160352	0.177179	0.179232	0.175813	0.173647	0.171303	0.164769	0.172594	0.164043
224	0.189287	0.172325	0.199165	0.180749	0.177255	0.171121	0.19736	0.180129	0.146058	0.164793	0.183879	0.171232	0.184244	0.168725	0.180843	0.185948	0.188908	0.189911	0.18666	0.18761	0.175093	0.174346	0.169606	0.181735	0.158531	0.204411	0.165347	0.179384	0.163406	0.162179	0.186826	0.193003	0.158591	0.18465	0.185932	0.189226	0.195221	0.154512	0.187176	0.170006	0.170234	0.18544	0.174312	0.155333	0.168794	0.180377	0.186359	0.147723	0.191076
223	0.191413	0.170534	0.174564	0.203816	0.195935	0.172711	0.192505	0.181971	0.172049	0.164249	0.229603	0.189562	0.190669	0.211988	0.198624	0.171994	0.221891	0.180607	0.163812	0.198363	0.169412	0.162823	0.1674	0.184353	0.188807	0.174886	0.194152	0.177258	0.169297	0.150654	0.18134	0.170687	0.151363	0.166001	0.183912	0.170146	0.166826	0.16856	0.178603	0.196641	0.173292	0.185849	0.187272	0.181672	0.177254	0.192962	0.19832	0.196921	0.169447
222	0.194558	0.185693	0.178192	0.193173	0.201271	0.189264	0.163575	0.178749	0.197632	0.182414	0.193975	0.192007	0.197775	0.155123	0.175328	0.206632	0.185313	0.183002	0.184427	0.193904	0.187473	0.178385	0.182966	0.163183	0.171275	0.200561	0.167817	0.207396	0.192054	0.158402	0.212069	0.172563	0.163292	0.17474	0.204543	0.190353	0.182938	0.188192	0.202902	0.165631	0.196626	0.181343	0.175683	0.200474	0.184571	0.180573	0.17194	0.16206	0.195549
221	0.182652	0.186525	0.192237	0.201584	0.193549	0.197838	0.199629	0.204308	0.201064	0.195557	0.162007	0.199142	0.167987	0.185931	0.182963	0.179067	0.21022	0.182856	0.209238	0.222249	0.176078	0.201473	0.191859	0.176167	0.201751	0.192037	0.197726	0.184677	0.209992	0.177591	0.181685	0.185735	0.20961	0.177226	0.182403	0.184727	0.182903	0.188659	0.19672	0.201478	0.177621	0.188876	0.183996	0.184819	0.186899	0.214043	0.210348	0.174661	0.200077
220	0.202374	0.198502	0.187822	0.208208	0.215965	0.206321	0.221977	0.20821	0.205009	0.189461	0.176803	0.202928	0.193415	0.191205	0.212358	0.181449	0.181896	0.204403	0.209217	0.196864	0.168982	0.185615	0.20722	0.190525	0.167309	0.1843	0.20948	0.17235	0.196648	0.193239	0.195598	0.193421	0.199977	0.19215	0.195186	0.207929	0.207956	0.176205	0.195911	0.183597	0.185362	0.185647	0.18099	0.204934	0.218702	0.204176	0.203448	0.205237	0.204311
219	0.2021	0.21913	0.213086	0.224501	0.201427	0.216044	0.203457	0.193171	0.18316	0.205137	0.224405	0.216374	0.209594	0.183659	0.230809	0.208085	0.187632	0.211863	0.183517	0.194098	0.222676	0.204865	0.201838	0.235048	0.206372	0.213604	0.220892	0.196807	0.206619	0.200981	0.191845	0.206982	0.178905	0.204603	0.197542	0.213691	0.190099	0.194919	0.180208	0.185762	0.191817	0.201761	0.194898	0.210023	0.206858	0.194594	0.229688	0.18237	0.196828
218	0.20337	0.183132	0.227462	0.216438	0.204211	0.173955	0.223655	0.211931	0.228477	0.22037	0.215885	0.1874	0.196216	0.206253	0.198802	0.226626	0.192471	0.198453	0.199107	0.205415	0.20787	0.197106	0.193297	0.226833	0.197316	0.213049	0.212154	0.19039	0.187552	0.204332	0.234521	0.188349	0.198851	0.209344	0.20293	0.221503	0.217057	0.204418	0.221041	0.215465	0.19279	0.211019	0.217073	0.240112	0.169369	0.170424	0.20211	0.206373	0.196022
217	0.214418	0.227224	0.209967	0.218925	0.213799	0.213093	0.201174	0.211555	0.205328	0.220207	0.212281	0.204784	0.222935	0.205342	0.227143	0.194054	0.223658	0.20336	0.209244	0.214086	0.222142	0.254785	0.194543	0.225842	0.213664	0.211169	0.194129	0.215124	0.217242	0.201272	0.22731	0.213463	0.206041	0.226531	0.213762	0.202159	0.218945	0.205351	0.207989	0.199838	0.200609	0.198836	0.256888	0.235456	0.210933	0.212217	0.217351	0.198917	0.176809
216	0.214249	0.229163	0.210925	0.227829	0.228203	0.226956	0.244359	0.219115	0.238385	0.241594	0.219635	0.204373	0.225508	0.242001	0.205072	0.224983	0.218303	0.218986	0.201579	0.20977	0.204723	0.202936	0.207756	0.236408	0.232855	0.21573	0.235604	0.216508	0.252425	0.236909	0.202613	0.220412	0.219979	0.193164	0.215429	0.234864	0.213467	0.19996	0.217654	0.204832	0.223154	0.239447	0.238096	0.233923	0.249376	0.211277	0.22704	0.206342	0.209591
215	0.234632	0.244164	0.223419	0.237269	0.230904	0.196932	0.228537	0.222913	0.242739	0.226569	0.242586	0.205554	0.22497	0.234012	0.237028	0.220205	0.201347	0.213868	0.22704	0.225331	0.229597	0.252541	0.232959	0.241963	0.201121	0.220444	0.240536	0.233479	0.238001	0.210183	0.209642	0.230457	0.21145	0.224455	0.239982	0.217214	0.229183	0.211125	0.228124	0.223821	0.222339	0.211723	0.223602	0.229997	0.218284	0.256934	0.234133	0.255816	0.240504
214	0.228864	0.24138	0.222664	0.215442	0.25143	0.226765	0.199231	0.253197	0.221601	0.225681	0.25626	0.239664	0.265799	0.228158	0.24634	0.233402	0.261812	0.236339	0.218122	0.244955	0.236021	0.225789	0.252042	0.227333	0.243592	0.229883	0.240714	0.22151	0.234821	0.221785	0.234797	0.238837	0.235235	0.246537	0.238788	0.235942	0.240783	0.239285	0.242867	0.214611	0.230044	0.248541	0.234337	0.223967	0.239282	0.221674	0.245377	0.224028	0.258538
213	0.224217	0.243355	0.284513	0.244118	0.26955	0.256763	0.263429	0.254267	0.252721	0.213752	0.248497	0.255615	0.264352	0.249069	0.218032	0.234145	0.237831	0.237824	0.232645	0.228831	0.214389	0.275701	0.254836	0.212323	0.248541	0.236363	0.242804	0.230031	0.245705	0.241097	0.201187	0.277502	0.252317	0.225073	0.243843	0.244685	0.233824	0.250868	0.261443	0.282389	0.26526	0.243007	0.241151	0.213839	0.287212	0.24183	0.238361	0.243066	0.230519
212	0.244603	0.24071	0.250088	0.217372	0.234191	0.278276	0.261531	0.249469	0.249257	0.254179	0.26955	0.244824	0.262667	0.240985	0.287134	0.263602	0.243909	0.268861	0.243497	0.276305	0.256946	0.224625	0.226517	0.251203	0.271559	0.250818	0.248882	0.236306	0.268637	0.245845	0.250082	0.276388	0.240569	0.275902	0.255168	0.293329	0.254984	0.274296	0.254285	0.23916	0.26205	0.245913	0.290004	0.259511	0.254844	0.293718	0.288562	0.26266	0.246158
211	0.275742	0.263982	0.27232	0.244318	0.271177	0.279879	0.258155	0.241844	0.229362	0.259112	0.237838	0.28514	0.272792	0.232114	0.240813	0.272416	0.282357	0.249023	0.279281	0.274399	0.266197	0.271706	0.233132	0.256331	0.266362	0.282375	0.239186	0.307258	0.245297	0.293398	0.261854	0.256429	0.269367	0.257485	0.286387	0.25066	0.276969	0.258306	0.268974	0.266739	0.29163	0.28555	0.247948	0.295735	0.242153	0.268923	0.3041	0.292746	0.302154
210	0.280567	0.235412	0.284395	0.294837	0.288678	0.265565	0.256996	0.246693	0.279464	0.292525	0.300718	0.28919	0.294449	0.258027	0.262926	0.262781	0.273729	0.292988	0.251162	0.277699	0.298749	0.302054	0.239389	0.282022	0.239361	0.279685	0.301157	0.271413	0.259447	0.265993	0.321525	0.259393	0.282724	0.281503	0.286465	0.259523	0.290419	0.273933	0.311604	0.299539	0.299049	0.293062	0.269151	0.286168	0.311012	0.281134	0.305304	0.294835	0.30737
209	0.264568	0.304991	0.256839	0.280196	0.274673	0.275607	0.291159	0.325049	0.270824	0.276864	0.281085	0.24112	0.252197	0.309336	0.272519	0.260781	0.299648	0.296098	0.277441	0.31588	0.297389	0.330581	0.273218	0.280928	0.308928	0.303048	0.318612	0.292053	0.334494	0.285888	0.294383	0.318238	0.271368	0.3041	0.28882	0.305459	0.279837	0.308808	0.366107	0.288238	0.279013	0.297558	0.32116	0.28249	0.304844	0.298882	0.273677	0.347687	0.316194
208	0.304465	0.269737	0.281006	0.298678	0.30911	0.308114	0.313316	0.321586	0.304623	0.294205	0.354153	0.275445	0.288365	0.310026	0.330714	0.307859	0.306375	0.327329	0.328842	0.341236	0.306739	0.28768	0.297396	0.30947	0.321931	0.259574	0.298736	0.287502	0.336323	0.320454	0.339889	0.305432	0.292232	0.327706	0.308342	0.287371	0.308186	0.30763	0.360372	0.329055	0.336491	0.32521	0.290407	0.294974	0.318828	0.323159	0.310388	0.326114	0.337199
207	0.300892	0.352354	0.334829	0.332659	0.337804	0.287224	0.332779	0.292738	0.347005	0.299081	0.346059	0.301781	0.329419	0.343218	0.294959	0.300934	0.300859	0.331539	0.339636	0.311625	0.300741	0.339666	0.372798	0.322313	0.309583	0.299694	0.315799	0.330637	0.339679	0.364061	0.336994	0.321627	0.351871	0.358474	0.346568	0.383329	0.388354	0.366797	0.348772	0.318434	0.331068	0.387453	0.402363	0.343725	0.385993	0.342653	0.351264	0.390055	0.395373
206	0.327255	0.322577	0.353687	0.341294	0.355232	0.314119	0.345186	0.288737	0.338427	0.335463	0.356	0.339128	0.370987	0.358831	0.373042	0.371447	0.366105	0.338689	0.363035	0.368052	0.350527	0.304682	0.331156	0.359009	0.336549	0.365276	0.349574	0.376902	0.334045	0.385968	0.363392	0.360847	0.331969	0.361397	0.379492	0.347418	0.36374	0.386169	0.4133	0.465005	0.386813	0.385763	0.406341	0.392683	0.428509	0.449161	0.398478	0.401369	0.384183
205	0.423341	0.369905	0.385225	0.371882	0.351022	0.369112	0.384535	0.388386	0.344675	0.357733	0.369174	0.36613	0.33693	0.373599	0.408808	0.409052	0.335833	0.388434	0.373139	0.379564	0.381219	0.37552	0.404087	0.36548	0.361772	0.374984	0.370176	0.367617	0.354255	0.480686	0.335026	0.358185	0.394628	0.458861	0.412088	0.405512	0.389816	0.389444	0.384624	0.394753	0.430035	0.408459	0.4582	0.39712	0.392007	0.409344	0.474911	0.407914	0.438601
204	0.36167	0.384997	0.371253	0.404222	0.470972	0.432859	0.41264	0.340877	0.375632	0.387793	0.401676	0.376295	0.416298	0.359551	0.405559	0.429486	0.411322	0.424609	0.436478	0.376999	0.429233	0.399988	0.416211	0.405106	0.408948	0.356254	0.427006	0.433733	0.463189	0.394424	0.407165	0.460539	0.406696	0.468628	0.463213	0.393022	0.41871	0.43514	0.496888	0.435136	0.387856	0.479965	0.515572	0.470831	0.465538	0.426315	0.502202	0.509818	0.448639
203	0.476453	0.413545	0.42964	0.440721	0.405532	0.449507	0.459401	0.467204	0.430698	0.445393	0.468069	0.445294	0.459908	0.419052	0.453337	0.449178	0.446582	0.471101	0.384465	0.451022	0.385223	0.479693	0.482383	0.400765	0.468313	0.466176	0.442581	0.444041	0.491211	0.47493	0.514891	0.450847	0.409496	0.522269	0.463898	0.471265	0.473132	0.493807	0.442775	0.567299	0.534618	0.57425	0.564467	0.56155	0.568722	0.590097	0.598775	0.616387	0.544007
202	0.474992	0.525552	0.436926	0.538506	0.437101	0.498086	0.504943	0.529876	0.533417	0.542679	0.494254	0.46303	0.508611	0.515336	0.505059	0.500447	0.498761	0.470192	0.51371	0.462837	0.560458	0.504176	0.556938	0.523564	0.495278	0.566336	0.475776	0.483191	0.576173	0.462403	0.525546	0.567151	0.546712	0.628586	0.549475	0.608201	0.516402	0.540336	0.504135	0.592926	0.588705	0.649067	0.578335	0.697575	0.66959	0.63201	0.63203	0.693231	0.647846
201	0.525123	0.6132	0.529127	0.514891	0.597464	0.612815	0.555976	0.466703	0.578393	0.559258	0.55758	0.620578	0.521688	0.647485	0.580169	0.54083	0.556865	0.559517	0.520777	0.599746	0.533011	0.578449	0.623222	0.525338	0.611584	0.611303	0.605453	0.583235	0.627093	0.602737	0.542722	0.542317	0.626984	0.647479	0.619463	0.577371	0.59351	0.639814	0.669849	0.727266	0.67249	0.737433	0.610063	0.772006	0.693161	0.709178	0.764167	0.771586	0.8018
200	0.592646	0.675576	0.634349	0.668585	0.676037	0.634131	0.746158	0.630991	0.654781	0.616447	0.614537	0.678643	0.693946	0.663699	0.704832	0.618254	0.661718	0.604491	0.653437	0.671186	0.661499	0.637787	0.683393	0.662903	0.754856	0.685659	0.706072	0.796029	0.620249	0.730842	0.695802	0.732941	0.782327	0.755266	0.798344	0.66845	0.855277	0.791188	0.862188	0.718181	0.883713	0.832616	0.85622	0.948055	0.964739	0.828967	0.816747	1.03392	0.994946
Temperature
Wavelength	Temperature
	20.9188	20.6191	21.1435	21.8922	22.7401	23.662	24.5831	25.5282	26.4725	27.4408	28.4083	29.375	30.3408	31.3058	32.2948	33.2583	34.2456	35.2569	36.2428	37.2279	38.2369	39.2206	40.2281	41.2104	42.1675	43.1731	44.1535	45.1578	46.1615	47.1401	48.1426	49.1446	50.1461	51.1226	52.1474	53.1473	54.1468	55.1458	56.1201	57.0939	58.1161	59.0892	60.062	61.0831	62.0309	63.027	64.0229	65.0185	66.0139
280	21.1186	20.4693	20.8689	21.5679	22.4161	23.2635	24.1601	25.1553	26.1	27.0438	27.9868	28.929	29.92	30.9101	31.8994	32.8385	33.8262	34.8625	35.8486	36.834	37.8187	38.8027	39.7859	40.8177	41.7996	42.7808	43.7615	44.7415	45.7699	46.7488	47.7271	48.7049	49.731	50.7565	51.7327	52.7572	53.7325	54.7073	55.7305	56.7045	57.6781	58.7	59.673	60.6455	61.6178	62.6384	63.6101	64.6301	65.6012
279	21.1186	20.5192	20.8689	21.5679	22.4161	23.2635	24.2099	25.1553	26.1	27.0438	27.9868	28.9786	29.9695	30.9101	31.8994	32.8879	33.8756	34.8625	35.8486	36.834	37.8187	38.8518	39.7859	40.8177	41.7996	42.7808	43.7615	44.7905	45.7699	46.7488	47.7271	48.7537	49.731	50.7565	51.7327	52.7572	53.7325	54.7561	55.7305	56.7045	57.7268	58.7	59.673	60.6455	61.6178	62.6384	63.6586	64.6301	65.6012
278	21.1186	20.5192	20.8689	21.5679	22.4161	23.3134	24.2099	25.1553	26.1	27.0438	27.9868	28.9786	29.9695	30.9101	31.8994	32.8879	33.8756	34.8625	35.8486	36.834	37.8187	38.8518	39.8351	40.8177	41.7996	42.7808	43.7615	44.7905	45.7699	46.7488	47.7271	48.7537	49.731	50.7565	51.7327	52.7572	53.7325	54.7561	55.7305	56.7045	57.7268	58.7	59.673	60.6455	61.6178	62.6384	63.6101	64.6301	65.6498
277	21.1186	20.5192	20.819	21.6178	22.4161	23.2635	24.2099	25.1553	26.1	27.0438	28.0364	28.9786	29.9695	30.9101	31.8994	32.8879	33.8756	34.8625	35.8979	36.834	37.8187	38.8518	39.8351	40.8177	41.7996	42.8299	43.8105	44.7905	45.7699	46.7488	47.7271	48.7537	49.7798	50.7565	51.7815	52.7572	53.7325	54.7561	55.7305	56.7532	57.7268	58.7	59.7216	60.6942	61.6664	62.6384	63.6586	64.6301	65.6498
276	21.1186	20.5192	20.8689	21.5679	22.4161	23.3134	24.2596	25.2051	26.1	27.0934	28.0364	29.0282	29.9695	30.9596	31.9488	32.8879	33.8756	34.9118	35.8979	36.834	37.8679	38.8518	39.8351	40.8177	41.7996	42.8299	43.8105	44.7905	45.8189	46.7488	47.776	48.7537	49.7798	50.8053	51.7815	52.7572	53.7813	54.7561	55.7792	56.7532	57.7268	58.7487	59.7216	60.6942	61.6664	62.6384	63.6586	64.6301	65.6498
275	21.1186	20.5192	20.8689	21.6178	22.466	23.3134	24.2596	25.2051	26.1497	27.0934	28.0364	29.0282	29.9695	30.9596	31.9488	32.9373	33.9249	34.9118	35.8979	36.8833	37.8679	38.8518	39.8842	40.8668	41.8486	42.8299	43.8105	44.7905	45.8189	46.7977	47.776	48.8026	49.7798	50.8053	51.7815	52.806	53.7813	54.7561	55.7792	56.7532	57.7268	58.7487	59.7216	60.6942	61.6664	62.6384	63.7072	64.6786	65.6498
274	21.0687	20.4693	20.8689	21.6178	22.4161	23.3134	24.2596	25.2051	26.1497	27.0934	28.086	29.0282	29.9695	30.9596	31.9488	32.9373	33.9249	34.9118	35.8979	36.8833	37.8679	38.901	39.8842	40.8177	41.8486	42.8299	43.8105	44.8395	45.8189	46.7977	47.776	48.8026	49.7798	50.8053	51.7815	52.806	53.7813	54.8048	55.7792	56.7532	57.7755	58.7487	59.7216	60.6942	61.6664	62.687	63.7072	64.6786	65.6983
273	21.0687	20.5192	20.8689	21.6178	22.466	23.3134	24.2596	25.2051	26.1497	27.0934	28.086	29.0282	30.019	30.9596	31.9488	32.9373	33.9249	34.9118	35.8979	36.8833	37.8679	38.901	39.8842	40.8668	41.8486	42.8299	43.8595	44.8395	45.8189	46.7977	47.776	48.8026	49.7798	50.8053	51.8303	52.806	53.7813	54.8048	55.7792	56.7532	57.7755	58.7487	59.7216	60.7428	61.715	62.687	63.7072	64.6786	65.6983
272	21.0687	20.5192	20.9189	21.6178	22.466	23.3632	24.2596	25.2051	26.1497	27.0934	28.086	29.0282	30.019	31.0091	31.9488	32.9373	33.9249	34.9118	35.8979	36.9325	37.9171	38.901	39.8842	40.8668	41.8486	42.8789	43.8595	44.8395	45.8189	46.7977	47.8249	48.8026	49.8287	50.8053	51.8303	52.806	53.7813	54.8048	55.7792	56.8019	57.7755	58.7487	59.7216	60.7428	61.715	62.7355	63.7072	64.6786	65.6983
271	21.0687	20.5192	20.9189	21.6178	22.466	23.3632	24.2596	25.2051	26.1994	27.0934	28.086	29.0777	30.019	31.0091	31.9983	32.9867	33.9743	34.9118	35.8979	36.9325	37.9171	38.901	39.8842	40.8668	41.8977	42.8789	43.8595	44.8395	45.8189	46.7977	47.8249	48.8026	49.7798	50.8053	51.8303	52.806	53.7813	54.8048	55.7792	56.8019	57.7755	58.7974	59.7702	60.7428	61.715	62.7355	63.7558	64.6786	65.6983
270	21.0687	20.5192	20.9189	21.6677	22.466	23.3632	24.3094	25.2548	26.1994	27.1431	28.086	29.0777	30.019	31.0091	31.9983	32.9867	33.9249	34.9611	35.9472	36.9325	37.9171	38.9502	39.9334	40.9159	41.8977	42.8299	43.8105	44.8395	45.8189	46.8467	47.8249	48.8026	49.8287	50.8541	51.8303	52.8548	53.83	54.8048	55.7792	56.8019	57.7755	58.7974	59.7216	60.7428	61.715	62.7355	63.7558	64.7272	65.6983
269	21.0687	20.5192	20.9189	21.6677	22.5158	23.3632	24.3094	25.2548	26.1994	27.1431	28.086	29.0777	30.019	31.0091	31.9983	32.9867	33.9743	34.9611	35.9472	36.9325	37.9171	38.9502	39.9334	40.9159	41.8977	42.8789	43.8595	44.8885	45.8679	46.8467	47.8249	48.8515	49.8287	50.8541	51.8303	52.8548	53.83	54.8048	55.8279	56.8019	57.8241	58.7974	59.7702	60.7914	61.715	62.7355	63.7558	64.7272	65.7469
268	21.0187	20.5192	20.9189	21.6677	22.5158	23.3632	24.3094	25.2548	26.1994	27.1431	28.1356	29.0777	30.0686	31.0091	31.9983	32.9867	33.9743	34.9611	35.9472	36.9325	37.9171	38.9502	39.9334	40.9159	41.8977	42.8789	43.9085	44.8885	45.8679	46.8467	47.8738	48.8515	49.8287	50.8541	51.8791	52.8548	53.83	54.8535	55.8279	56.8506	57.8241	58.7974	59.7702	60.7914	61.7636	62.7841	63.7558	64.7272	65.7469
267	21.0187	20.5192	20.9189	21.6677	22.5158	23.413	24.3094	25.2548	26.2491	27.1431	28.1356	29.0777	30.0686	31.0586	31.9983	32.9867	33.9743	35.0104	35.9472	36.9325	37.9663	38.9502	39.9334	40.9159	41.8977	42.8789	43.9085	44.8885	45.8679	46.8467	47.8738	48.8515	49.8775	50.8541	51.8791	52.9036	53.8788	54.8535	55.8279	56.8506	57.8241	58.7974	59.7702	60.7914	61.7636	62.7841	63.7558	64.7272	65.7469
266	21.0187	20.5192	20.9189	21.6677	22.5158	23.413	24.3094	25.3045	26.2491	27.1927	28.1356	29.0777	30.0686	31.0586	31.9983	33.0361	33.9743	35.0104	35.9965	36.9818	37.9663	38.9502	39.9825	40.9159	41.8977	42.8789	43.9085	44.8885	45.8679	46.8956	47.8738	48.8515	49.8775	50.8541	51.8791	52.8548	53.8788	54.8535	55.8279	56.8506	57.8241	58.7974	59.8189	60.7914	61.7636	62.7841	63.8044	64.7757	65.7469
265	21.0187	20.5192	20.9189	21.6677	22.5158	23.413	24.3094	25.3045	26.2491	27.1927	28.1356	29.0777	30.0686	31.0586	32.0477	33.0361	33.9743	35.0104	35.9965	36.9818	37.9663	38.9502	39.9825	40.965	41.9468	42.928	43.9085	44.8885	45.9168	46.8956	47.8738	48.9004	49.8775	50.903	51.8791	52.9036	53.8788	54.9023	55.8766	56.8506	57.8241	58.846	59.8189	60.7914	61.7636	62.7841	63.8044	64.7757	65.7954
264	21.0187	20.5192	20.9189	21.6677	22.5158	23.413	24.3094	25.3045	26.2491	27.1927	28.1852	29.1273	30.1181	31.0586	32.0477	33.0361	34.0236	35.0104	35.9965	36.9818	38.0155	38.9994	39.9825	40.965	41.9468	42.928	43.9085	44.8885	45.9168	46.8956	47.8738	48.9004	49.8775	50.903	51.8791	52.9036	53.8788	54.8535	55.8766	56.8506	57.8241	58.846	59.8189	60.84	61.8122	62.7841	63.8044	64.7757	65.7954
263	21.0187	20.5192	20.9688	21.6677	22.5657	23.413	24.3592	25.3045	26.2491	27.1927	28.1852	29.1273	30.1181	31.108	32.0477	33.0361	34.0236	35.0104	35.9965	36.9325	37.9663	38.9994	39.9825	40.965	41.9468	42.928	43.9575	44.9375	45.9168	46.8956	47.8738	48.9004	49.9263	50.903	51.9279	52.9036	53.9275	54.9023	55.8766	56.8993	57.8728	58.846	59.8189	60.84	61.8122	62.8327	63.8044	64.8243	65.7954
262	21.0187	20.5192	20.9688	21.7177	22.5657	23.4628	24.3592	25.3045	26.2491	27.2424	28.1852	29.1273	30.1181	31.0586	32.0477	33.0361	34.0236	35.0104	35.9965	36.9818	38.0155	38.9994	39.9825	40.9159	41.9468	42.928	43.9575	44.9375	45.9168	46.8956	47.9227	48.9004	49.9263	50.903	51.9279	52.9036	53.8788	54.9023	55.8766	56.8993	57.8728	58.846	59.8675	60.84	61.8122	62.8327	63.8044	64.7757	65.7954
261	20.9688	20.5192	20.9688	21.7177	22.5657	23.4628	24.3592	25.3045	26.2987	27.2424	28.1852	29.1273	30.1181	31.0586	32.0972	33.0361	34.073	35.0598	36.0458	36.9818	38.0155	38.9994	39.9825	40.965	41.9468	42.977	43.9575	44.9375	45.9168	46.9445	47.9227	48.9004	49.9263	50.9518	51.9279	52.9036	53.9275	54.9023	55.9253	56.8993	57.8728	58.8947	59.8675	60.84	61.8122	62.8327	63.8044	64.7757	65.7954
260	20.9688	20.5192	20.9688	21.7177	22.5657	23.4628	24.3592	25.3045	26.2987	27.2424	28.1852	29.1273	30.1181	31.108	32.0972	33.0855	34.073	35.0598	36.0458	37.031	38.0155	38.9994	40.0317	41.0141	41.9468	42.977	43.9575	44.9375	45.9658	46.9445	47.9227	48.9004	49.9263	50.9518	51.9279	52.9523	53.9275	54.951	55.9253	56.8993	57.9215	58.8947	59.8675	60.84	61.8608	62.8327	63.8529	64.8243	65.7954
259	20.9688	20.5692	20.9688	21.7177	22.5657	23.4628	24.3592	25.3543	26.2987	27.2424	28.1852	29.1273	30.1676	31.108	32.0972	33.0855	34.073	35.0598	36.0458	37.031	38.0648	39.0485	39.9825	41.0141	41.9959	42.977	43.9575	44.9865	45.9658	46.9445	47.9227	48.9492	49.9263	50.9518	51.9767	52.9523	53.9275	54.951	55.9253	56.8993	57.9215	58.8947	59.8675	60.8886	61.8122	62.8813	63.8529	64.8243	65.844
258	20.9688	20.5192	20.9688	21.7177	22.5657	23.5126	24.409	25.3543	26.2987	27.2424	28.2348	29.1768	30.1181	31.1575	32.0972	33.0855	34.073	35.0598	36.0458	37.031	38.0155	39.0485	40.0317	41.0141	41.9959	43.0261	43.9575	44.9865	45.9658	46.9445	47.9227	48.9492	49.9752	50.9518	51.9767	52.9523	53.9275	54.951	55.9253	56.9479	57.9215	58.8947	59.9161	60.8886	61.8608	62.8327	63.8529	64.8243	65.844
257	20.9688	20.5192	20.9688	21.7676	22.6155	23.4628	24.409	25.3543	26.2987	27.2424	28.2348	29.1768	30.1181	31.1575	32.0972	33.0855	34.073	35.0598	36.0458	37.031	38.0648	39.0485	40.0317	41.0141	41.9959	42.977	44.0066	44.9865	45.9658	46.9445	47.9716	48.9492	49.9263	50.9518	51.9767	52.9523	53.9763	54.951	55.974	56.9479	57.9215	58.8947	59.9161	60.8886	61.8608	62.8813	63.8529	64.8243	65.844
256	20.9688	20.5692	20.9688	21.7676	22.5657	23.5126	24.409	25.3543	26.2987	27.292	28.2348	29.1768	30.1676	31.1575	32.1466	33.1349	34.1224	35.1091	36.095	37.031	38.0648	39.0485	40.0317	41.0141	42.0449	43.0261	44.0066	44.9865	46.0147	46.9934	47.9716	48.9492	49.9752	51.0006	51.9767	53.0011	53.9763	54.951	55.974	56.9479	57.9215	58.8947	59.9161	60.8886	61.8608	62.8813	63.9015	64.8729	65.844
255	20.9688	20.5192	21.0187	21.7676	22.6155	23.5126	24.4588	25.404	26.3484	27.2424	28.2348	29.2264	30.1676	31.1575	32.1466	33.1349	34.1224	35.0598	36.095	37.0803	38.0648	39.0485	40.0317	41.0632	42.0449	43.0261	44.0066	45.0354	46.0147	46.9934	47.9716	48.9981	49.9752	51.0006	52.0255	53.0011	53.9763	54.9997	55.974	56.9479	57.9215	58.9433	59.9161	60.8886	61.8608	62.8813	63.9015	64.8729	65.844
254	20.9189	20.5692	21.0187	21.7676	22.6155	23.5126	24.4588	25.404	26.3484	27.292	28.2348	29.2264	30.2171	31.1575	32.1466	33.1349	34.1224	35.1091	36.095	37.031	38.0648	39.0977	40.0808	41.0632	42.0449	43.0261	44.0556	45.0354	46.0147	46.9934	48.0205	48.9981	49.9752	51.0006	52.0255	53.0011	53.9763	54.9997	55.974	56.9479	57.9215	58.9433	59.9161	60.9372	61.9094	62.9299	63.8529	64.8729	65.8925
253	20.9189	20.5692	21.0187	21.7676	22.6654	23.5126	24.4588	25.404	26.3484	27.292	28.2844	29.2264	30.2171	31.1575	32.1466	33.1349	34.1224	35.1091	36.095	37.0803	38.0648	39.0977	40.0808	41.0632	42.0449	43.0261	44.0556	45.0354	46.0147	46.9934	48.0205	48.9981	50.024	51.0006	52.0255	53.0011	53.9763	54.9997	56.0227	56.9479	57.9701	58.9433	59.9648	60.9372	61.8608	62.9299	63.9015	64.8729	65.8925
252	20.9189	20.5192	21.0187	21.7676	22.6654	23.5625	24.4588	25.404	26.3484	27.292	28.2844	29.2264	30.2171	31.207	32.196	33.1843	34.1717	35.1584	36.095	37.0803	38.114	39.0977	40.0808	41.1123	42.0449	43.0751	44.0556	45.0354	46.0147	46.9934	48.0205	48.9981	50.024	51.0006	52.0255	53.0499	54.025	54.9997	55.974	56.9966	57.9701	58.992	59.9648	60.9372	61.9094	62.9299	63.9015	64.9214	65.8925
251	20.9189	20.5692	21.0187	21.8175	22.6654	23.5625	24.4588	25.3543	26.3484	27.3417	28.2844	29.276	30.2171	31.207	32.196	33.1843	34.1717	35.1584	36.1443	37.1295	38.114	39.0977	40.1299	41.1123	42.0449	43.0751	44.0556	45.0354	46.0147	47.0424	48.0205	48.9981	50.024	51.0494	52.0255	53.0499	53.9763	54.9997	56.0227	56.9966	57.9701	58.992	59.9648	60.9372	61.9094	62.9299	63.9015	64.9214	65.8925
250	20.9189	20.5692	21.0187	21.8175	22.6654	23.5625	24.4588	25.404	26.3981	27.3417	28.2844	29.276	30.2171	31.207	32.196	33.1843	34.1717	35.1584	36.1443	37.0803	38.1632	39.0977	40.1299	41.1123	42.094	43.0751	44.0556	45.0354	46.0147	47.0424	48.0205	49.047	50.024	51.0494	52.0743	53.0499	54.025	55.0484	56.0227	56.9966	58.0188	58.992	59.9648	60.9372	61.958	62.9299	63.9501	64.9214	65.8925
249	20.9189	20.5692	21.0187	21.8175	22.6654	23.5625	24.5085	25.4537	26.3981	27.3417	28.2844	29.276	30.2666	31.207	32.196	33.1843	34.1717	35.1584	36.1443	37.1295	38.1632	39.1469	40.1299	41.1123	42.094	43.0751	44.0556	45.0844	46.0637	47.0424	48.0205	49.047	50.024	51.0494	52.0743	53.0499	54.025	55.0484	56.0227	56.9966	58.0188	58.992	59.9648	60.9859	61.958	62.9299	63.9501	64.9214	65.8925
248	20.9189	20.5692	21.0187	21.8175	22.7153	23.5625	24.5085	25.4537	26.3981	27.3417	28.2844	29.276	30.2666	31.2565	32.196	33.1843	34.1717	35.1584	36.1443	37.1295	38.1632	39.1469	40.1299	41.1123	42.094	43.0751	44.1046	45.0844	46.0637	47.0424	48.0694	49.047	50.0729	51.0494	52.0743	53.0499	54.025	55.0484	56.0227	57.0453	58.0188	58.992	60.0134	60.9859	61.958	62.9785	63.9501	64.9214	65.9411
247	20.9189	20.5692	21.0687	21.8175	22.7153	23.6123	24.5085	25.4537	26.3981	27.3417	28.334	29.276	30.2666	31.2565	32.196	33.2337	34.1717	35.1584	36.1443	37.1295	38.1632	39.1469	40.1299	41.1123	42.1431	43.1241	44.1046	45.0844	46.0637	47.0913	48.0694	49.047	50.024	51.0494	52.0743	53.0986	54.025	55.0484	56.0714	57.0453	58.0188	59.0406	60.0134	60.9859	62.0066	62.9785	63.9501	64.97	65.9411
246	20.8689	20.5692	21.0687	21.8175	22.7153	23.6123	24.5085	25.4537	26.3981	27.3913	28.334	29.3255	30.2666	31.2565	32.2455	33.2337	34.2211	35.2077	36.1443	37.1787	38.1632	39.1469	40.1791	41.1123	42.094	43.1241	44.1046	45.0844	46.1126	47.0913	48.0694	49.0958	50.0729	51.0982	52.0743	53.0986	54.025	55.0972	56.0714	57.0453	58.0675	59.0406	60.0134	60.9859	62.0066	62.9785	63.9987	64.97	65.9896
245	20.8689	20.5692	21.0687	21.8674	22.7153	23.6123	24.5085	25.4537	26.4478	27.3913	28.334	29.3255	30.3161	31.2565	32.2455	33.2337	34.2211	35.2077	36.1443	37.1787	38.1632	39.1961	40.1791	41.1614	42.1431	43.1241	44.1046	45.0844	46.1126	47.0913	48.0694	49.0958	50.0729	51.0982	52.1231	53.0986	54.0737	55.0972	56.0714	57.094	58.0675	59.0406	60.0134	61.0345	62.0066	62.9785	63.9501	64.97	65.9896
244	20.8689	20.5692	21.0687	21.8674	22.7153	23.6123	24.5085	25.5035	26.4478	27.3913	28.334	29.3255	30.3161	31.2565	32.2455	33.2337	34.2211	35.2077	36.1936	37.1787	38.1632	39.1961	40.1791	41.1614	42.1431	43.1241	44.1046	45.1334	46.1126	47.0913	48.0694	49.0958	50.0729	51.0982	52.1231	53.0986	54.0737	55.0972	56.0714	57.094	58.0675	59.0406	60.0134	61.0345	62.0066	63.0271	63.9501	64.97	65.9896
243	20.8689	20.5692	21.1186	21.8674	22.7153	23.6123	24.5583	25.5035	26.4478	27.3913	28.3836	29.276	30.3161	31.2565	32.2455	33.2337	34.2211	35.2077	36.1936	37.1787	38.2124	39.1961	40.2282	41.1614	42.1431	43.1732	44.1536	45.1334	46.1126	47.0913	48.1183	49.0958	50.1217	51.147	52.1231	53.0986	54.1225	55.0972	56.1201	57.094	58.0675	59.0406	60.062	61.0345	62.0066	63.0271	63.9987	64.97	65.9896
242	20.8689	20.6191	21.0687	21.8674	22.7153	23.6123	24.5583	25.5035	26.4478	27.441	28.3836	29.3751	30.3161	31.3059	32.2949	33.2337	34.2211	35.257	36.2429	37.1787	38.2124	39.1961	40.2282	41.1614	42.1922	43.1732	44.1536	45.1334	46.1126	47.0913	48.1183	49.0958	50.1217	51.147	52.1231	53.0986	54.1225	55.0972	56.1201	57.094	58.0675	59.0892	60.062	61.0345	62.0066	63.0271	63.9987	64.97	65.9896
241	20.8689	20.5692	21.0687	21.8674	22.7651	23.6621	24.5583	25.5035	26.4478	27.441	28.3836	29.3255	30.3161	31.3059	32.2949	33.283	34.2704	35.2077	36.2429	37.228	38.2124	39.1961	40.2282	41.1614	42.1922	43.1732	44.1536	45.1334	46.1616	47.0913	48.1183	49.1447	50.1217	51.147	52.1231	53.1474	54.1225	55.0972	56.1201	57.094	58.1161	59.0892	60.062	61.0345	62.0552	63.0271	64.0472	65.0185	66.0382
240	20.8689	20.6191	21.1186	21.8674	22.7651	23.6621	24.5583	25.5532	26.4975	27.441	28.3836	29.3751	30.3161	31.3059	32.2949	33.283	34.2704	35.2077	36.2429	37.228	38.2124	39.2452	40.2282	41.2105	42.1922	43.1732	44.1536	45.1334	46.1616	47.1402	48.1183	49.1447	50.1217	51.147	52.1231	53.1474	54.1225	55.1459	56.1201	57.094	58.1161	59.0892	60.062	61.0831	62.0552	63.0271	64.0472	65.0185	66.0382
239	20.8689	20.6191	21.1186	21.9173	22.7651	23.6621	24.6081	25.5035	26.4975	27.441	28.3836	29.3751	30.3656	31.3059	32.2949	33.283	34.2704	35.257	36.2429	37.228	38.2616	39.2452	40.2282	41.2105	42.1922	43.2222	44.2026	45.1824	46.1616	47.1402	48.1672	49.1447	50.1705	51.147	52.1719	53.1474	54.1712	55.1459	56.1688	57.094	58.1161	59.0892	60.1107	61.0831	62.0552	63.0757	64.0472	65.0185	66.0382
238	20.8689	20.5692	21.1186	21.9173	22.7651	23.6621	24.6081	25.5035	26.4975	27.441	28.4332	29.3751	30.3656	31.3554	32.2949	33.283	34.2704	35.257	36.2429	37.228	38.2616	39.2452	40.2773	41.2105	42.1922	43.2222	44.2026	45.1824	46.1616	47.1402	48.1672	49.1447	50.1705	51.147	52.1719	53.1474	54.1712	55.1459	56.1688	57.1427	58.1648	59.1379	60.1107	61.0831	62.0552	63.0757	64.0472	65.0671	66.0382
237	20.8689	20.6191	21.1186	21.9173	22.815	23.6621	24.6081	25.5532	26.4975	27.4906	28.3836	29.3751	30.3656	31.3554	32.3443	33.3324	34.2704	35.3063	36.2921	37.2772	38.2616	39.2452	40.2773	41.2105	42.2412	43.2222	44.2026	45.1824	46.2105	47.1891	48.1672	49.1936	50.1705	51.1959	52.1719	53.1962	54.1712	55.1459	56.1688	57.1427	58.1161	59.1379	60.1107	61.0831	62.0552	63.0757	64.0958	65.0671	66.0382
236	20.8689	20.6191	21.1186	21.9173	22.815	23.7119	24.6081	25.5532	26.4975	27.4906	28.4332	29.4246	30.3656	31.3554	32.3443	33.3324	34.3198	35.3063	36.2921	37.2772	38.2616	39.2452	40.2773	41.2596	42.2412	43.1732	44.2026	45.1824	46.2105	47.1402	48.2161	49.1936	50.1705	51.1959	52.2206	53.1962	54.1712	55.1946	56.1688	57.1427	58.1161	59.1379	60.1107	61.0831	62.1038	63.0757	64.0958	65.0671	66.0867
235	20.819	20.6191	21.1186	21.9173	22.815	23.7119	24.6578	25.5532	26.4975	27.4906	28.4332	29.4246	30.4152	31.3554	32.3443	33.3324	34.3198	35.3063	36.2921	37.2772	38.2616	39.2944	40.2773	41.2596	42.2412	43.2222	44.2026	45.2313	46.2105	47.1402	48.2161	49.1936	50.1705	51.1959	52.2206	53.1474	54.1712	55.1946	56.1688	57.1427	58.1648	59.1379	60.1107	61.1317	62.1038	63.1242	64.0958	65.0671	66.0867
234	20.819	20.6191	21.1686	21.9173	22.815	23.7119	24.6081	25.6029	26.5472	27.4906	28.4332	29.4246	30.4152	31.3554	32.3443	33.3324	34.3198	35.3063	36.2921	37.2772	38.3108	39.2944	40.2773	41.2596	42.2412	43.2222	44.2026	45.2313	46.2105	47.1891	48.2161	49.1936	50.2194	51.1959	52.2206	53.1962	54.22	55.1946	56.1688	57.1914	58.1648	59.1379	60.1107	61.1317	62.1038	63.1242	64.0958	65.1157	66.0867
233	20.819	20.6191	21.1686	21.9671	22.8648	23.7119	24.6578	25.6029	26.5472	27.4906	28.4332	29.4246	30.4152	31.4049	32.3937	33.3818	34.3198	35.3063	36.2921	37.3265	38.3108	39.2944	40.3265	41.2596	42.2903	43.2712	44.2516	45.2313	46.2105	47.1891	48.2161	49.1936	50.2194	51.2447	52.2206	53.1962	54.22	55.1946	56.1688	57.1914	58.2135	59.1865	60.1593	61.1317	62.1038	63.1242	64.1444	65.1157	66.0867
232	20.819	20.6191	21.1686	21.9671	22.8648	23.7119	24.6578	25.6029	26.5472	27.4906	28.4332	29.4742	30.4152	31.4049	32.3937	33.3324	34.3691	35.3063	36.2921	37.3265	38.3108	39.2944	40.3265	41.2596	42.2903	43.2712	44.2516	45.2803	46.2105	47.1891	48.2161	49.2424	50.2682	51.2447	52.2206	53.2449	54.22	55.1946	56.2175	57.1914	58.2135	59.1865	60.1593	61.1317	62.1038	63.1242	64.1444	65.1157	66.0867
231	20.819	20.6191	21.1686	21.9671	22.8648	23.7119	24.6578	25.6029	26.5472	27.5402	28.4828	29.4742	30.4647	31.4049	32.3937	33.3818	34.3691	35.3556	36.3414	37.3265	38.36	39.3436	40.3265	41.3087	42.2903	43.2712	44.2516	45.2803	46.2594	47.238	48.2649	49.2424	50.2682	51.2447	52.2206	53.2449	54.22	55.2433	56.2175	57.1914	58.2135	59.1865	60.1593	61.1317	62.1524	63.1242	64.1444	65.1157	66.0867
230	20.819	20.6191	21.1686	21.9671	22.8648	23.7617	24.6578	25.6526	26.5968	27.5402	28.4828	29.4742	30.4647	31.4049	32.3937	33.3818	34.3691	35.3556	36.3414	37.3265	38.36	39.3436	40.3265	41.3087	42.2903	43.2712	44.2516	45.2313	46.2594	47.238	48.2649	49.2424	50.2682	51.2447	52.2694	53.2449	54.22	55.2433	56.2175	57.24	58.2135	59.1865	60.2079	61.1803	62.1524	63.1728	64.1444	65.1157	66.1353
229	20.819	20.6191	21.1686	22.017	22.8648	23.7617	24.6578	25.6526	26.5472	27.5402	28.4828	29.4742	30.4647	31.4543	32.4432	33.3818	34.4185	35.3556	36.3414	37.3265	38.36	39.3436	40.3756	41.3087	42.3393	43.3203	44.3006	45.2803	46.2594	47.238	48.2649	49.2424	50.2682	51.2935	52.2694	53.2937	54.2687	55.2433	56.2175	57.24	58.2135	59.2352	60.2079	61.1803	62.1524	63.1728	64.1929	65.1642	66.1353
228	20.769	20.6191	21.2185	22.017	22.8648	23.7617	24.7076	25.6526	26.5968	27.5402	28.5324	29.4742	30.4647	31.4543	32.4432	33.4312	34.4185	35.3556	36.3414	37.3757	38.36	39.3436	40.3756	41.3087	42.3393	43.3203	44.3006	45.2803	46.3084	47.2869	48.2649	49.2424	50.3171	51.2935	52.2694	53.2937	54.2687	55.2921	56.2662	57.24	58.2135	59.2352	60.2079	61.1803	62.1524	63.1728	64.1929	65.1642	66.1353
227	20.769	20.6691	21.2185	22.017	22.9147	23.8115	24.7076	25.6526	26.5968	27.5898	28.5324	29.5237	30.4647	31.4543	32.4432	33.4312	34.4185	35.4049	36.3414	37.3757	38.36	39.3436	40.3756	41.3087	42.3393	43.3203	44.3006	45.3293	46.3084	47.2869	48.3138	49.2913	50.3171	51.2935	52.2694	53.2937	54.2687	55.2921	56.2662	57.2887	58.2621	59.2352	60.2079	61.1803	62.201	63.1728	64.1929	65.1642	66.1353
226	20.769	20.6691	21.1686	22.017	22.9147	23.8115	24.7076	25.7023	26.6465	27.5898	28.5324	29.5237	30.4647	31.4543	32.4432	33.4312	34.4185	35.4049	36.3907	37.3757	38.4092	39.3927	40.3756	41.3578	42.3393	43.3693	44.3006	45.3293	46.3084	47.2869	48.3138	49.2913	50.3171	51.2935	52.3182	53.2937	54.2687	55.2921	56.2662	57.24	58.2621	59.2352	60.2565	61.2289	62.201	63.1728	64.1929	65.2128	66.1838
225	20.769	20.6691	21.2185	22.017	22.9147	23.8115	24.7076	25.7023	26.6465	27.5898	28.5324	29.5237	30.5142	31.4543	32.4432	33.4312	34.4185	35.4049	36.3907	37.3757	38.4092	39.3927	40.3756	41.3578	42.3884	43.3693	44.3496	45.3293	46.3573	47.2869	48.3138	49.2913	50.3171	51.3423	52.3182	53.3424	54.2687	55.2921	56.2662	57.2887	58.2621	59.2838	60.2565	61.2289	62.201	63.1728	64.1929	65.2128	66.1838
224	20.769	20.6691	21.2185	22.0669	22.9147	23.8115	24.7076	25.7023	26.6465	27.5898	28.582	29.5237	30.5142	31.5038	32.4926	33.4312	34.4678	35.4542	36.4399	37.4249	38.4092	39.3927	40.3756	41.3578	42.3393	43.3693	44.3496	45.3293	46.3084	47.3358	48.3138	49.2913	50.3659	51.3423	52.3182	53.3424	54.3175	55.3408	56.2662	57.2887	58.2621	59.2838	60.2565	61.2289	62.201	63.2214	64.2415	65.2128	66.1838
223	20.769	20.6691	21.2185	22.0669	22.9147	23.8115	24.7573	25.7023	26.6465	27.6395	28.582	29.5732	30.5142	31.5038	32.4432	33.4806	34.4678	35.4542	36.4399	37.4249	38.4092	39.3927	40.4247	41.3578	42.3884	43.3693	44.3496	45.3293	46.3573	47.3358	48.3138	49.3401	50.3659	51.3423	52.367	53.3424	54.3175	55.3408	56.3149	57.2887	58.2621	59.2838	60.2565	61.2289	62.201	63.2214	64.1929	65.2128	66.1838
222	20.769	20.6691	21.2185	22.0669	22.9147	23.8115	24.7573	25.7023	26.6465	27.6395	28.6316	29.5732	30.5637	31.5038	32.4926	33.4806	34.4678	35.4542	36.4399	37.4249	38.4092	39.4419	40.4247	41.4069	42.3884	43.3693	44.3496	45.3293	46.3573	47.3358	48.3627	49.3401	50.3659	51.3911	52.367	53.3424	54.3662	55.3408	56.3149	57.3374	58.3108	59.2838	60.2565	61.2775	62.2496	63.2214	64.2415	65.2128	66.1838
221	20.7191	20.6691	21.2684	22.0669	22.9645	23.8613	24.7573	25.7521	26.6962	27.6395	28.6316	29.5732	30.5637	31.5038	32.4926	33.4806	34.4678	35.4542	36.4399	37.4249	38.4584	39.4419	40.4247	41.4069	42.3884	43.4183	44.3496	45.3782	46.3573	47.3358	48.3627	49.3401	50.3659	51.3911	52.367	53.3912	54.3662	55.3408	56.3149	57.3374	58.3108	59.2838	60.3052	61.2775	62.2496	63.27	64.2415	65.2128	66.2324
220	20.7191	20.6691	21.2684	22.0669	22.9645	23.8613	24.7573	25.7521	26.6962	27.6395	28.6316	29.6228	30.5637	31.5532	32.4926	33.4806	34.4678	35.4542	36.4399	37.4741	38.4584	39.4419	40.4738	41.4069	42.3884	43.4183	44.3496	45.3782	46.4063	47.3848	48.3627	49.3401	50.3659	51.3911	52.367	53.3912	54.3175	55.3408	56.3636	57.3374	58.3108	59.3325	60.3052	61.2775	62.2496	63.27	64.2415	65.2613	66.2324
219	20.7191	20.6691	21.2684	22.0669	22.9645	23.8613	24.8071	25.7521	26.6962	27.6891	28.6316	29.5732	30.5637	31.5038	32.4926	33.53	34.4678	35.5036	36.4892	37.4741	38.5075	39.491	40.4738	41.456	42.3884	43.4183	44.3986	45.3782	46.4063	47.3848	48.3627	49.389	50.4147	51.3911	52.367	53.3912	54.3662	55.3895	56.3636	57.3374	58.3108	59.3325	60.3052	61.2775	62.2496	63.27	64.2901	65.2613	66.2324
218	20.7191	20.6691	21.2684	22.1168	22.9645	23.8613	24.8071	25.7521	26.6962	27.6891	28.6316	29.6228	30.6132	31.5532	32.542	33.53	34.5171	35.5036	36.4892	37.4741	38.5075	39.491	40.4738	41.456	42.4375	43.4183	44.3986	45.3782	46.4063	47.3848	48.4116	49.389	50.4147	51.3911	52.4158	53.3912	54.3662	55.3895	56.3636	57.3374	58.3595	59.3325	60.3052	61.3262	62.2982	63.27	64.2901	65.2613	66.2324
217	20.7191	20.6691	21.2684	22.1168	22.9645	23.8613	24.8071	25.8018	26.6962	27.6891	28.6316	29.6228	30.6132	31.5532	32.542	33.53	34.5171	35.5036	36.4892	37.4741	38.5075	39.491	40.4738	41.456	42.4375	43.4183	44.3986	45.4272	46.4063	47.3848	48.4116	49.389	50.4147	51.3911	52.4158	53.3912	54.4149	55.3895	56.3636	57.3861	58.3108	59.3325	60.3538	61.3262	62.2982	63.27	64.2901	65.2613	66.2324
216	20.7191	20.7191	21.2684	22.1168	23.0144	23.9111	24.8071	25.8018	26.7458	27.6891	28.6811	29.6228	30.6132	31.5532	32.5914	33.5793	34.5665	35.5036	36.4892	37.4741	38.5075	39.491	40.4738	41.5051	42.4375	43.4674	44.4476	45.4272	46.4063	47.3848	48.4116	49.389	50.4147	51.4887	52.4158	53.44	54.4149	55.3895	56.4123	57.3861	58.3595	59.3325	60.3538	61.3262	62.2982	63.27	64.2901	65.2613	66.2809
215	20.7191	20.6691	21.3183	22.1168	23.0144	23.9111	24.8071	25.8018	26.6962	27.7387	28.6811	29.6228	30.6132	31.6027	32.542	33.5793	34.5171	35.5036	36.5385	37.5234	38.5075	39.491	40.523	41.5051	42.4865	43.4674	44.4476	45.4272	46.4552	47.4337	48.4116	49.389	50.4635	51.4399	52.4158	53.44	54.4149	55.4382	56.4123	57.3861	58.3595	59.3811	60.3538	61.3262	62.2982	63.3186	64.3387	65.3099	66.2809
214	20.7191	20.7191	21.3183	22.1168	23.0144	23.9111	24.8569	25.8018	26.6962	27.7387	28.6811	29.6723	30.6132	31.6027	32.5914	33.5793	34.5665	35.5529	36.4892	37.5234	38.5075	39.491	40.523	41.5051	42.4865	43.4674	44.4476	45.4272	46.4552	47.4337	48.4605	49.4379	50.4635	51.4399	52.4646	53.44	54.4149	55.4382	56.4123	57.4348	58.4081	59.3811	60.3538	61.3262	62.3468	63.3186	64.3387	65.3099	66.2809
213	20.7191	20.7191	21.3183	22.1667	23.0144	23.9111	24.8569	25.8515	26.7458	27.7387	28.6811	29.6723	30.6132	31.6027	32.5914	33.5793	34.5665	35.5529	36.5385	37.5234	38.5075	39.5402	40.523	41.5051	42.4865	43.4674	44.4476	45.4762	46.4552	47.4337	48.4605	49.4379	50.4635	51.4399	52.4158	53.44	54.4637	55.4382	56.4123	57.4348	58.4081	59.3811	60.4024	61.3748	62.3468	63.3672	64.3387	65.3099	66.3295
212	20.6691	20.7191	21.3683	22.1667	23.0642	23.9111	24.8569	25.8515	26.7955	27.7387	28.6811	29.6723	30.6627	31.6027	32.5914	33.5793	34.5665	35.6021	36.5385	37.5234	38.5567	39.5402	40.523	41.5542	42.4865	43.4674	44.4966	45.4762	46.4552	47.4337	48.4605	49.4867	50.4635	51.4399	52.4646	53.44	54.4637	55.4382	56.461	57.4348	58.4081	59.4298	60.4024	61.3748	62.3468	63.3672	64.3387	65.3585	66.3295
211	20.6691	20.7191	21.3183	22.1667	23.0642	23.9609	24.8569	25.8515	26.7955	27.7387	28.7307	29.6723	30.6627	31.6522	32.6408	33.6287	34.6158	35.6021	36.5385	37.5726	38.5567	39.5402	40.523	41.5542	42.4865	43.5164	44.4966	45.4762	46.5041	47.4826	48.4605	49.4379	50.5124	51.4887	52.4646	53.4887	54.4637	55.4382	56.461	57.4348	58.4568	59.4298	60.4024	61.3748	62.3468	63.3672	64.3872	65.3585	66.3295
210	20.6691	20.7191	21.3683	22.2166	23.0642	23.9609	24.9066	25.8515	26.7955	27.7883	28.7307	29.7219	30.6627	31.6522	32.5914	33.6287	34.6158	35.6021	36.5877	37.5726	38.6059	39.5402	40.523	41.5542	42.5356	43.5164	44.4966	45.4762	46.5041	47.4826	48.5094	49.4867	50.5124	51.4887	52.5133	53.4887	54.5124	55.4869	56.461	57.4348	58.4568	59.4298	60.4024	61.3748	62.3468	63.3672	64.3872	65.3585	66.3295
209	20.6691	20.7191	21.3683	22.2166	23.0642	23.9609	24.9066	25.8515	26.7955	27.7883	28.7307	29.7219	30.6627	31.6522	32.6408	33.6287	34.6158	35.6021	36.5877	37.5726	38.5567	39.5893	40.5721	41.5542	42.5356	43.5164	44.4966	45.5251	46.5041	47.4337	48.5094	49.5356	50.5124	51.4887	52.5133	53.4887	54.5124	55.4869	56.461	57.4834	58.4568	59.4298	60.4024	61.4234	62.3468	63.4157	64.3872	65.407	66.3295
208	20.6691	20.7191	21.3683	22.2166	23.114	23.9609	24.9066	25.9012	26.8452	27.7883	28.7307	29.7219	30.7121	31.6522	32.6408	33.6287	34.6158	35.6021	36.5877	37.5726	38.6059	39.5893	40.5721	41.5542	42.5356	43.5164	44.4966	45.5251	46.5531	47.4826	48.5094	49.5356	50.5612	51.4887	52.5133	53.5375	54.5124	55.4869	56.5097	57.4834	58.5054	59.4298	60.451	61.4234	62.3954	63.4157	64.3872	65.407	66.378
207	20.6691	20.7191	21.3683	22.2166	23.114	24.0107	24.9066	25.9012	26.7955	27.7883	28.7803	29.7219	30.7121	31.6522	32.6408	33.6287	34.6158	35.6514	36.5877	37.5726	38.6059	39.5893	40.5721	41.5542	42.5846	43.5654	44.5456	45.5251	46.5531	47.5315	48.5094	49.5356	50.5612	51.5375	52.5621	53.5375	54.5124	55.4869	56.5097	57.4834	58.4568	59.4784	60.451	61.4234	62.3954	63.4157	64.4358	65.407	66.378
206	20.6191	20.7191	21.4182	22.2166	23.114	24.0107	24.9564	25.9012	26.8452	27.838	28.7803	29.7714	30.7121	31.7016	32.6902	33.6781	34.6651	35.6514	36.637	37.6218	38.6551	39.6385	40.6212	41.6032	42.5846	43.5654	44.5456	45.5741	46.5531	47.5315	48.5094	49.5356	50.5612	51.5375	52.5133	53.5375	54.5611	55.5356	56.5097	57.5321	58.5054	59.4784	60.451	61.4234	62.3954	63.4157	64.4358	65.4556	66.378
205	20.6691	20.7191	21.4182	22.2665	23.114	24.0107	24.9066	25.9012	26.8452	27.838	28.7803	29.7714	30.7121	31.7016	32.6902	33.6781	34.6651	35.6514	36.637	37.6218	38.6551	39.6385	40.6212	41.6032	42.5846	43.5654	44.5456	45.5741	46.5531	47.5315	48.5582	49.5356	50.5612	51.5863	52.5621	53.5375	54.5611	55.5356	56.5097	57.5321	58.5054	59.4784	60.4997	61.472	62.444	63.4157	64.4358	65.4556	66.4266
204	20.6691	20.7191	21.4182	22.2665	23.114	24.0107	24.9564	25.9509	26.8452	27.838	28.7803	29.7714	30.7616	31.7016	32.6408	33.6781	34.6651	35.6514	36.637	37.6218	38.6551	39.6385	40.6212	41.6032	42.5846	43.6144	44.5456	45.5741	46.5531	47.5315	48.5582	49.5356	50.5612	51.5375	52.5621	53.5862	54.5611	55.5356	56.5097	57.4834	58.5054	59.527	60.4997	61.472	62.3954	63.4643	64.4358	65.4556	66.4266
203	20.6191	20.769	21.4182	22.2665	23.1639	24.0605	24.9564	25.9509	26.8948	27.838	28.8299	29.7714	30.7616	31.7016	32.6902	33.6781	34.7145	35.7007	36.6863	37.671	38.6551	39.6385	40.7194	41.6032	42.6337	43.6144	44.5946	45.5741	46.602	47.5804	48.5582	49.5844	50.5612	51.5863	52.5621	53.5862	54.5611	55.5844	56.5584	57.5321	58.5054	59.527	60.4997	61.472	62.444	63.4643	64.4844	65.4556	66.4266
202	20.6191	20.769	21.4182	22.2665	23.1639	24.0605	25.0061	25.9509	26.8948	27.838	28.8299	29.7714	30.7616	31.7511	32.7397	33.6781	34.7145	35.7007	36.6863	37.671	38.6551	39.6385	40.6703	41.6523	42.6337	43.6144	44.5946	45.6231	46.602	47.5804	48.5582	49.5844	50.61	51.5863	52.5621	53.5862	54.5611	55.5844	56.5584	57.5321	58.5541	59.527	60.4997	61.472	62.444	63.5129	64.4844	65.4556	66.4751
201	20.6191	20.769	21.4681	22.2665	23.1639	24.0605	25.0061	26.0006	26.8948	27.8876	28.8299	29.8209	30.7616	31.7511	32.7397	33.7275	34.7145	35.7007	36.637	37.7203	38.7043	39.6876	40.6703	41.6523	42.6337	43.6144	44.5946	45.6231	46.602	47.5804	48.6071	49.5844	50.61	51.5863	52.6109	53.5862	54.6099	55.5844	56.5584	57.5321	58.5541	59.527	60.5483	61.5206	62.4926	63.5129	64.4844	65.5041	66.4751
200	20.6191	20.769	21.4681	22.3163	23.1639	24.0605	25.0061	25.9509	26.8948	27.8876	28.8299	29.8209	30.7616	31.7511	32.7397	33.7275	34.7145	35.7007	36.6863	37.7203	38.7043	39.6876	40.6703	41.6523	42.6337	43.6144	44.6436	45.6231	46.602	47.5804	48.6071	49.6333	50.61	51.6351	52.6109	53.5862	54.6099	55.5844	56.5584	57.5808	58.5541	59.527	60.5483	61.5206	62.4926	63.5129	64.4844	65.5041	66.4751
History:
User	:	gac-LBR
Version	:	Chirascan	v.4.5.1825.0	Build	:	Feb	13	2017	14:36:02
DataStore	created	and	initialized	for	data	acquisition.
Time	Stamp	:	Fri	Oct	15	09:57:20	2021
----------------------------------------------------
[truncated: 22 more columns]

## Sheet: Melting curve 02 20_90_220nm
						Adjust the conc 0.2mg/ml in uM (10.17) and number of AA (183)
		Temperature	220 nm	θ (deg*cm^2*dmol^-1)
		20.9188	-25.7409	-13830.9
		20.6191	-25.5566	-13731.9
		21.1435	-25.493	-13697.7
		21.8922	-25.5839	-13746.6
		22.7401	-25.3888	-13641.8
		23.662	-25.5344	-13720
		24.5831	-25.3918	-13643.4
		25.5282	-25.6037	-13757.2
		26.4725	-25.613	-13762.2
		27.4408	-25.3757	-13634.7
		28.4083	-25.5836	-13746.4
		29.375	-25.5605	-13734
		30.3408	-25.5169	-13710.6
		31.3058	-25.4947	-13698.7
		32.2948	-25.0679	-13469.3
		33.2583	-25.3164	-13602.8
		34.2456	-24.8779	-13367.2
		35.2569	-24.9839	-13424.2
		36.2428	-24.7957	-13323.1
		37.2279	-25.0211	-13444.2
		38.2369	-24.7416	-13294
		39.2206	-24.7228	-13283.9
		40.2281	-24.3787	-13099
		41.2104	-24.5318	-13181.3
		42.1675	-24.4921	-13159.9
		43.1731	-23.9445	-12865.7
		44.1535	-24.0883	-12943
		45.1578	-23.0777	-12400
		46.1615	-23.1726	-12451
		47.1401	-23.28	-12508.7
		48.1426	-22.5604	-12122
		49.1446	-22.1314	-11891.5
		50.1461	-21.4357	-11517.7
		51.1226	-20.6666	-11104.4
		52.1474	-20.6878	-11115.8
		53.1473	-19.8205	-10649.8
		54.1468	-18.7812	-10091.4
		55.1458	-18.8989	-10154.6
		56.1201	-17.9807	-9661.28
		57.0939	-17.4827	-9393.7
		58.1161	-17.439	-9370.21
		59.0892	-16.7092	-8978.08
		60.062	-16.6965	-8971.26
		61.0831	-16.1978	-8703.3
		62.0309	-15.8704	-8527.38
		63.027	-15.8674	-8525.77
		64.0229	-15.5	-8328.36
		65.0185	-15.1097	-8118.65
		66.0139	-15.4224	-8286.67
		66.9847	-15.3693	-8258.14
		67.9797	-15.0761	-8100.6
		68.9987	-14.8448	-7976.32
		69.9932	-14.2997	-7683.43
		70.9634	-14.4919	-7786.7
		71.9819	-14.1998	-7629.75
		72.9761	-14.3067	-7687.19
		73.9702	-14.4335	-7755.32
		74.9641	-14.1594	-7608.04
		76.0065	-13.539	-7274.69
		77.0247	-13.5445	-7277.65
		78.0185	-13.6684	-7344.22
		78.9881	-13.6087	-7312.14
		79.982	-13.5907	-7302.47
		80.9516	-13.127	-7053.32
		81.9456	-13.6371	-7327.4
		82.9396	-13.0607	-7017.69
		83.9579	-13.0836	-7030
		84.9037	-13.0281	-7000.18
		85.5827	-13.0358	-7004.31
		85.898	-12.9262	-6945.43
		86.0677	-12.93	-6947.47

## Sheet: Melting curve 02 20_90_222nm
Temperature	222nm	θ (deg*cm^2*dmol^-1)
20.9188	-26.6134	-14299.7
20.6191	-26.0676	-14006.5
21.1435	-26.1735	-14063.4
21.8922	-25.9833	-13961.2
22.7401	-25.9832	-13961.1
23.662	-26.0843	-14015.5
24.5831	-26.1047	-14026.4
25.5282	-25.8574	-13893.5
26.4725	-25.7449	-13833.1
27.4408	-25.6442	-13779
28.4083	-25.8096	-13867.9
29.375	-25.9834	-13961.2
30.3408	-25.7437	-13832.4
31.3058	-25.4448	-13671.8
32.2948	-25.4733	-13687.2
33.2583	-25.3637	-13628.3
34.2456	-25.0307	-13449.3
35.2569	-25.3041	-13596.2
36.2428	-24.986	-13425.3
37.2279	-24.9954	-13430.4
38.2369	-25.0975	-13485.2
39.2206	-24.8449	-13349.5
40.2281	-24.7575	-13302.5
41.2104	-24.8117	-13331.7
42.1675	-23.8946	-12838.9
43.1731	-23.8466	-12813.1
44.1535	-24.0633	-12929.5
45.1578	-23.5098	-12632.1
46.1615	-23.1371	-12431.9
47.1401	-23.2953	-12516.9
48.1426	-22.7273	-12211.7
49.1446	-22.376	-12022.9
50.1461	-21.4891	-11546.4
51.1226	-21.1265	-11351.6
52.1474	-20.411	-10967.1
53.1473	-19.4485	-10449.9
54.1468	-19.1329	-10280.4
55.1458	-18.6392	-10015.1
56.1201	-17.8719	-9602.82
57.0939	-17.4053	-9352.11
58.1161	-16.9174	-9089.95
59.0892	-16.5943	-8916.35
60.062	-16.4991	-8865.19
61.0831	-15.8774	-8531.15
62.0309	-15.538	-8348.78
63.027	-15.5504	-8355.44
64.0229	-15.4598	-8306.76
65.0185	-15.4147	-8282.53
66.0139	-14.8738	-7991.9
66.9847	-14.5839	-7836.13
67.9797	-14.6189	-7854.94
68.9987	-14.3553	-7713.3
69.9932	-14.1579	-7607.23
70.9634	-14.4918	-7786.64
71.9819	-14.0709	-7560.49
72.9761	-13.6737	-7347.07
73.9702	-13.3942	-7196.89
74.9641	-13.6868	-7354.11
76.0065	-13.7176	-7370.66
77.0247	-13.414	-7207.53
78.0185	-13.3794	-7188.94
78.9881	-13.2631	-7126.45
79.982	-12.7926	-6873.64
80.9516	-12.8933	-6927.75
81.9456	-12.7049	-6826.52
82.9396	-13.2134	-7099.74
83.9579	-12.7788	-6866.22
84.9037	-12.5248	-6729.75
85.5827	-12.9704	-6969.17
85.898	-12.3378	-6629.27
86.0677	-12.7146	-6831.73
