# Supplementary material for: Structural basis of the Meinwald rearrangement catalysed by styrene oxide isomerase
Source: Nat Chem. 2024 May 14;16(9):1496–504. doi: 10.1038/s41557-024-01523-y (PMC11374702; doi:10.1038/s41557-024-01523-y)
Supplement: Supplementary file 11 — EPR characterization of SOI, SOI–NB complex and Y103A mutant. [file 41557_2024_1523_MOESM11_ESM.xlsx]

## Sheet: Fig. S6A
	Magnetic Field (Gauss)	as isolated	reduced	styrene oxide	phenylacetaldehyde	benzylamine
EPR filename		A1_WTSOIasis_20221122_103bc	A2_WTSOI_red_20221122_104bc	A3_WTSOI_StyOx_20221122_105bc	A4WTSOI_PheAc_20221122_107bc	A1plsSOIWTbenzamine23112022_101bc
	50	-0.00340195	-0.00411811	-0.00182439	-0.00485066	0.00892052
	53.3333	-0.00300886	-0.00391269	-0.00201013	-0.00557309	0.00884471
	56.6667	-0.00148836	-0.00294153	-0.00106522	-0.00641343	0.00758658
	60	-0.000240487	-0.00173073	0.000409885	-0.00669195	0.00631907			These data are the original (baseline corrected) EPR files
	63.3333	-0.000604134	-0.00118765	0.000751821	-0.00725798	0.00651666
	66.6667	-0.00121875	-0.000440303	0.000240912	-0.00809545	0.00750023
	70	-0.00103403	0.000574004	0.000275816	-0.00743635	0.00773884
	73.3333	-0.000432702	0.000368568	0.00107133	-0.00472906	0.00696568
	76.6667	-5.11455e-05	-0.000703015	0.00138002	-0.00216167	0.00540014
	80	-0.000738479	-0.00152577	0.000329741	-0.00167903	0.00321726
	83.3333	-0.00151176	-0.00186016	-0.000400154	-0.00218112	0.00242473
	86.6667	-0.000845615	-0.00185396	0.00106038	-0.00171295	0.00369455
	90	0.000708683	-0.00184066	0.00335363	-0.00032945	0.00469923
	93.3333	0.00162475	-0.00218969	0.00398692	6.98827e-05	0.0047122
	96.6667	0.00134841	-0.00274398	0.00292272	-0.000945375	0.0042437
	100	0.00106578	-0.00221057	0.00172862	-0.00138748	0.00362756
	103.333	0.00161719	-0.000733587	0.000493124	-0.00017106	0.00345111
	106.667	0.00240491	-0.00046723	-0.00104815	0.000877691	0.00325571
	110	0.00244441	-0.00153178	-0.0023678	-0.000222648	0.00289366
	113.333	0.00143066	-0.0017055	-0.00241596	-0.00216914	0.00270712
	116.667	-0.000377861	-0.00104896	-0.00123688	-0.00330505	0.00201752
	120	-0.00230737	-0.000892837	0.00021984	-0.00326271	0.000891804
	123.333	-0.00387885	-0.000347339	0.00161877	-0.00271308	-0.000332199
	126.667	-0.005165	0.000509349	0.00165646	-0.0031747	-0.0020056
	130	-0.0062086	0.000268208	0.00096859	-0.00365622	-0.0031611
	133.333	-0.00707301	-0.000695587	0.00124579	-0.00319195	-0.0023073
	136.667	-0.00764773	-0.00185991	0.000813052	-0.00308341	-0.000383123
	140	-0.0081626	-0.00336762	-0.00207281	-0.00376449	0.000923036
	143.333	-0.00806625	-0.00432773	-0.00615686	-0.00421966	0.00220047
	146.667	-0.00632007	-0.00441236	-0.00868599	-0.00344873	0.00408508
	150	-0.0045348	-0.00431721	-0.00835975	-0.00230031	0.00601166
	153.333	-0.00383642	-0.00358357	-0.00570862	-0.00120306	0.00785995
	156.667	-0.00291539	-0.00209285	-0.00262098	0.000738743	0.00863722
	160	-0.00190457	-0.0012409	-0.000909589	0.00263525	0.00718613
	163.333	-0.00195364	-0.00131494	-7.90322e-05	0.00368784	0.00497187
	166.667	-0.00326146	-0.00131108	0.000598683	0.00413187	0.00408029
	170	-0.00437125	-0.00106215	0.00132536	0.00382218	0.0046218
	173.333	-0.0037756	-0.0011433	0.00187935	0.00300596	0.00532399
	176.667	-0.00246312	-0.00129482	0.00161158	0.00257197	0.00591297
	180	-0.00158641	-0.00109468	0.0014956	0.00280653	0.00704939
	183.333	-0.000820645	-0.000589033	0.00218019	0.00271927	0.00803002
	186.667	-0.000437126	-0.000135708	0.00238641	0.00168131	0.0075437
	190	-0.000620034	-3.12489e-05	0.00208721	0.000776899	0.00609049
	193.333	-0.000890631	0.000295388	0.00248267	0.00100801	0.00525507
	196.667	-0.00140278	0.0010749	0.00316872	0.00157326	0.00501909
	200	-0.00178539	0.00258494	0.00284186	0.00180427	0.0043923
	203.333	-0.00204213	0.00401162	0.00168647	0.00194051	0.00345121
	206.667	-0.00227555	0.00341522	0.000799681	0.00230478	0.00281373
	210	-0.00183323	0.00137861	0.000419384	0.00281585	0.00274099
	213.333	-0.00117907	-0.000133794	0.000579643	0.00251902	0.00254754
	216.667	-0.000939705	0.000112669	0.00155026	0.000911747	0.00131589
	220	-0.000953261	0.00176762	0.00244172	-0.00126566	-0.00117017
	223.333	-0.00131198	0.00274029	0.00120183	-0.00292719	-0.00373773
	226.667	-0.0023331	0.00214506	-0.00181068	-0.00367143	-0.00435064
	230	-0.00311178	0.000827612	-0.00402007	-0.00368809	-0.00278744
	233.333	-0.00326754	-0.000727708	-0.00459881	-0.00381162	-0.000818447
	236.667	-0.00297262	-0.00162372	-0.00396684	-0.00457781	-9.83309e-05
	240	-0.00185644	-0.00192352	-0.00256229	-0.0048365	-0.000427234
	243.333	-0.00118004	-0.0028402	-0.00154432	-0.00458535	-7.58698e-05
	246.667	-0.00163345	-0.00317198	-0.00154464	-0.00447492	0.00166334
	250	-0.00245233	-0.0025675	-0.00168727	-0.00377584	0.00301566
	253.333	-0.00290496	-0.00266645	-0.00159363	-0.0024431	0.00297277
	256.667	-0.00251068	-0.00315919	-0.00118144	-0.00108985	0.0031236
	260	-0.0023083	-0.00287265	-0.000610935	-0.000316418	0.0040407
	263.333	-0.00237089	-0.00110675	-0.000320406	7.20818e-05	0.00431125
	266.667	-0.00107994	0.00167355	0.000590396	0.00112938	0.00411603
	270	0.000927622	0.00256387	0.00184885	0.00250655	0.00449185
	273.333	0.00182852	0.00068268	0.00194326	0.00302418	0.0054173
	276.667	0.00146093	-0.00080483	0.00170845	0.00305564	0.00671393
	280	0.000889134	-0.000763157	0.00219534	0.00293313	0.00688876
	283.333	0.00158495	-9.89615e-05	0.00284614	0.00267473	0.00532328
	286.667	0.00295307	0.00100989	0.00291598	0.00311208	0.00386287
	290	0.00309683	0.00180033	0.00212264	0.00385746	0.00333784
	293.333	0.00224735	0.00144759	0.00138098	0.00405514	0.00305652
	296.667	0.00106746	3.2808e-05	0.00112114	0.00355192	0.00312235
	300	-0.000887537	-0.0013163	0.0009949	0.00201621	0.0032923
	303.333	-0.0034396	-0.0018185	0.000586999	-5.77567e-05	0.00260062
	306.667	-0.00524948	-0.00214657	-0.00044031	-0.0012988	0.00136111
	310	-0.00491099	-0.00276323	-0.000945847	-0.00171988	-0.0005202
	313.333	-0.00176066	-0.00247352	0.000472114	-0.00179491	-0.00373727
	316.667	0.00228937	-0.000560886	0.00283519	-0.00115074	-0.00728391
	320	0.00353497	0.000981789	0.00340773	-0.000603179	-0.00933596
	323.333	0.00173922	0.000716243	0.00158533	-0.000992109	-0.0091669
	326.667	-0.000325327	-0.000439199	-0.000915404	-0.00149292	-0.00792225
	330	-0.00156508	-0.00145956	-0.00293996	-0.00148493	-0.00765655
	333.333	-0.00187236	-0.00206069	-0.0039969	-0.00154899	-0.0087711
	336.667	-0.00112669	-0.00227367	-0.00382238	-0.00209664	-0.00921907
	340	-0.000391479	-0.00171543	-0.00248035	-0.00226407	-0.00760868
	343.333	-0.000421622	-0.00059695	-0.000966076	-0.0016338	-0.00502787
	346.667	-0.000724808	0.000177546	-0.000348835	-0.000683001	-0.00274075
	350	-0.00120777	2.94534e-05	-0.00032021	0.000193811	-0.00150524
	353.333	-0.00149919	-0.000808555	2.90464e-05	0.000654006	-0.00113816
	356.667	-0.00122925	-0.00106069	0.00118563	0.00172062	-0.00115517
	360	-0.00139962	-0.000824535	0.00244912	0.003364	-0.00163346
	363.333	-0.00255178	-0.000696158	0.00307377	0.00395045	-0.00182193
	366.667	-0.00372975	-3.51211e-05	0.00377356	0.00434335	-0.00127619
	370	-0.00340507	0.000676207	0.00446143	0.00545159	-0.000798786
	373.333	-0.00183685	0.000949077	0.00381601	0.00603455	-0.000478344
	376.667	-0.000623145	0.00163923	0.00199914	0.00590061	0.000391979
	380	0.000678881	0.00311342	0.000233023	0.00644397	0.00148942
	383.333	0.00290962	0.00494697	-0.000840673	0.00753328	0.00239773
	386.667	0.00427093	0.00573021	-0.00111755	0.00734485	0.00258966
	390	0.00424757	0.00462882	-0.00086354	0.00608047	0.00200274
	393.333	0.00419528	0.0030969	-0.000932099	0.00473912	0.00140759
	396.667	0.00365291	0.00220925	-0.00150216	0.00335018	0.00103929
	400	0.00229638	0.00118775	-0.0026313	0.00219003	0.001391
	403.333	0.00121032	-0.000299942	-0.00405404	0.00138689	0.00166129
	406.667	0.00110833	-0.000759801	-0.00403565	0.00108347	0.000622087
	410	0.00138398	0.000226903	-0.00277239	0.000939286	-0.00139122
	413.333	0.00128756	0.000694313	-0.00216582	0.000630906	-0.00366802
	416.667	0.000518791	-6.25853e-05	-0.00274983	2.68924e-05	-0.0046967
	420	-0.000390582	-0.000728755	-0.00401794	-0.0010577	-0.00431956
	423.333	-0.000122784	-8.33872e-05	-0.00459287	-0.00120837	-0.003895
	426.667	0.00163596	0.00171555	-0.00307864	0.000961148	-0.00290689
	430	0.00384294	0.00305719	-0.000311906	0.00396918	-0.00145062
	433.333	0.00442512	0.00258924	0.0010177	0.00536758	-0.00121369
	436.667	0.00298156	0.00133278	0.000129349	0.0052614	-0.00222614
	440	0.00132835	0.000891621	-0.00126043	0.00497214	-0.00307153
	443.333	0.000922891	0.000908054	-0.00207638	0.0049008	-0.00319086
	446.667	0.00171711	0.000521273	-0.00228953	0.00510915	-0.0033896
	450	0.00211997	-0.000121405	-0.00178716	0.00507338	-0.00362906
	453.333	0.0017309	0.000228936	-0.000886607	0.0043498	-0.00264839
	456.667	0.00143655	0.00143069	-0.000580712	0.00300074	-0.000994707
	460	0.00226729	0.00187677	-0.000643501	0.0017207	7.44454e-05
	463.333	0.00369588	0.00150522	-0.00034257	0.00104002	0.000769415
	466.667	0.00283188	0.000714198	-0.000706615	-8.40533e-05	0.00113998
	470	-0.000212938	-0.000526434	-0.00173568	-0.00159982	0.0013313
	473.333	-0.00157905	-0.0011432	-0.00134968	-0.00179762	0.00101677
	476.667	-0.000677981	-0.00064453	-0.000289059	-0.000918797	-0.000413228
	480	5.1401e-05	0.000204493	0.000118227	0.000207481	-0.00160232
	483.333	0.000585457	0.000940236	0.000912837	0.00132104	-0.00159004
	486.667	0.00106013	0.00102744	0.00128474	0.00119065	-0.00150135
	490	0.000955268	0.000302039	0.000529817	0.000459598	-0.000625239
	493.333	0.00106293	-0.000407915	0.000314748	0.00104794	0.00133197
	496.667	0.00136396	-0.000855483	0.000626222	0.00259853	0.0020104
	500	0.00144125	-0.00108776	-0.000348307	0.00356369	0.00214081
	503.333	0.00135761	-0.000692088	-0.00201471	0.00353618	0.002888
	506.667	0.000764242	5.0173e-05	-0.00233715	0.00358154	0.0033236
	510	1.36338e-06	0.00121363	-0.00135668	0.0045476	0.00366667
	513.333	-0.000358845	0.0027312	-0.000258559	0.0054744	0.00360145
	516.667	-6.59028e-05	0.00359472	0.000382311	0.00542814	0.00226477
	520	0.000436693	0.00311229	0.000264348	0.00503577	0.00051669
	523.333	0.000229611	0.00217017	-0.000139769	0.00465564	-0.000396263
	526.667	-0.000598072	0.00204247	-0.000240809	0.00404996	-0.000320501
	530	-0.000858569	0.00245472	-0.000700975	0.00391365	0.000433377
	533.333	0.000588671	0.00339429	-0.00111922	0.00462811	0.00150558
	536.667	0.00212633	0.00490146	-0.000493924	0.00532665	0.00219847
	540	0.00163151	0.00525386	-0.000318386	0.00504416	0.00171899
	543.333	0.000192688	0.00402416	-0.00182719	0.00363815	8.25427e-05
	546.667	-0.000585564	0.00339873	-0.00337689	0.00232697	-0.00213111
	550	-0.000247684	0.00416917	-0.00339716	0.00260813	-0.00337284
	553.333	0.00145163	0.0044367	-0.0024037	0.00399085	-0.00277435
	556.667	0.00367162	0.00312284	-0.00139778	0.00436647	-0.00154977
	560	0.00504861	0.00238647	-0.000913329	0.00312932	-0.000181681
	563.333	0.00490508	0.00332039	-0.00122706	0.00163939	0.000203486
	566.667	0.00358535	0.00399612	-0.00198248	0.00119651	-0.0007884
	570	0.00203429	0.00363865	-0.00311952	0.00117489	-0.00149176
	573.333	0.000633241	0.00223782	-0.00485698	0.000829464	-0.00200305
	576.667	-0.000469825	0.000344241	-0.00626193	0.000885374	-0.00266768
	580	-0.00142674	-0.000343319	-0.00623082	0.00121989	-0.00332423
	583.333	-0.00211507	-0.000118921	-0.00530115	0.00109166	-0.00380578
	586.667	-0.000982955	0.000202533	-0.00383715	0.00103205	-0.00361109
	590	0.00223756	0.00116815	-0.00162523	0.00196672	-0.00331882
	593.333	0.00496397	0.00257944	6.05428e-05	0.00376774	-0.00372372
	596.667	0.00590615	0.00340688	0.000843605	0.00550363	-0.00432274
	600	0.00582083	0.00317874	0.00162097	0.00606139	-0.00484377
	603.333	0.00495465	0.00237229	0.00192262	0.00551443	-0.00503298
	606.667	0.00406246	0.00154127	0.00138187	0.00529088	-0.00372381
	610	0.00373022	0.000350987	0.000407014	0.00555638	-0.00116293
	613.333	0.00268609	-0.00161575	-0.00133043	0.00512794	0.0014973
	616.667	0.00010154	-0.00385816	-0.00422591	0.00317516	0.00357336
	620	-0.00195212	-0.00560751	-0.0067174	0.000929434	0.00406334
	623.333	-0.00196924	-0.0061983	-0.00695115	0.000145237	0.00225117
	626.667	-0.000844753	-0.0048279	-0.00527523	0.000708519	-0.000529596
	630	0.00114663	-0.00185471	-0.00343127	0.00200999	-0.00261763
	633.333	0.00290026	0.000192908	-0.00257056	0.0030916	-0.00368349
	636.667	0.00264356	6.1553e-05	-0.00202532	0.00357791	-0.00385126
	640	0.00218528	-0.000486415	-0.00132282	0.00387767	-0.00410955
	643.333	0.00401195	-3.20078e-05	-0.000678838	0.00436848	-0.00446979
	646.667	0.00562145	0.000887379	-0.000606868	0.00459183	-0.00361025
	650	0.00456241	0.000973539	-0.00194604	0.00356321	-0.00243966
	653.333	0.00263253	-0.000211295	-0.00401136	0.00233302	-0.00276964
	656.667	0.00139995	-0.00218657	-0.00516624	0.00163991	-0.00398949
	660	0.000346806	-0.0037951	-0.00510424	0.000724658	-0.00522261
	663.333	-0.00080779	-0.00452014	-0.00464185	0.00018767	-0.00649605
	666.667	-0.00167115	-0.00515626	-0.00443013	0.000172806	-0.00705783
	670	-0.00229278	-0.0048556	-0.00455632	0.000126873	-0.00540507
	673.333	-0.00177722	-0.00250715	-0.00423799	0.000964036	-0.0023556
	676.667	1.32688e-05	-6.47407e-05	-0.00304389	0.00254538	-0.000111812
	680	0.000671865	0.000112312	-0.00251167	0.00263903	0.000952287
	683.333	-0.000325936	-0.0016904	-0.00372551	0.000687912	0.00148153
	686.667	-0.000720817	-0.00330696	-0.00528165	-0.000840213	0.00218358
	690	7.65246e-05	-0.00389785	-0.0057387	-0.00108836	0.00213222
	693.333	0.00067007	-0.00366244	-0.00482947	-0.0015555	0.000719953
	696.667	0.000638579	-0.00238318	-0.00312774	-0.00185188	-0.000552519
	700	0.000217645	-0.00113965	-0.00233483	-0.00164315	-0.00148692
	703.333	-0.000350645	-0.000731079	-0.00310361	-0.00175164	-0.00322378
	706.667	-0.000412173	-0.000565243	-0.00415048	-0.00134441	-0.00477446
	710	-6.09529e-05	0.000109107	-0.00433484	4.55386e-05	-0.00461021
	713.333	0.000399707	0.00149498	-0.00327647	0.00126903	-0.00408635
	716.667	0.00120159	0.00253096	-0.00147089	0.0019385	-0.00433939
	720	0.00177515	0.00184367	-0.000633461	0.0019674	-0.00424154
	723.333	0.0013548	7.91059e-05	-0.00156956	0.00126689	-0.00340058
	726.667	1.92961e-05	-0.00106058	-0.00307278	0.000271167	-0.00272468
	730	-0.00132623	-0.000920439	-0.00338253	-0.000830253	-0.00232937
	733.333	-0.00129017	0.000440087	-0.00120896	-0.000835862	-0.00197776
	736.667	8.20655e-05	0.00182772	0.0019414	0.00044931	-0.00201164
	740	0.00210768	0.00280932	0.00362961	0.00144099	-0.00235077
	743.333	0.0040595	0.00393722	0.00393429	0.00228301	-0.0029803
	746.667	0.00471084	0.00387351	0.00357942	0.00331029	-0.00350388
	750	0.00409942	0.00153436	0.00262578	0.003241	-0.00263533
	753.333	0.00322688	-0.0014424	0.00202111	0.00169024	-0.000473121
	756.667	0.00257653	-0.00270579	0.00197056	0.000480866	0.000786542
	760	0.00262199	-0.00145821	0.00142132	0.00064956	0.000440352
	763.333	0.00397287	0.000494474	0.000989715	0.00073429	0.000325453
	766.667	0.0051486	0.000622546	0.00102063	-0.000122053	2.0764e-05
	770	0.00436713	-0.000620719	0.000204668	-0.00148409	-0.00159765
	773.333	0.00303989	-0.000851036	-0.00112145	-0.00311068	-0.00298819
	776.667	0.00275432	0.000552423	-0.00128003	-0.00355182	-0.0035767
	780	0.0030695	0.00228787	-0.000684676	-0.00213286	-0.00369862
	783.333	0.0037235	0.0035741	-0.000370601	-0.000171473	-0.00296412
	786.667	0.00415723	0.00508621	-0.000198618	0.00164234	-0.00162452
	790	0.00377442	0.00637455	-0.000336764	0.00235767	-0.000711929
	793.333	0.00373577	0.00638832	-0.000976402	0.00148667	-0.000525885
	796.667	0.00447763	0.00591301	-0.00145344	0.000497745	-0.000530411
	800	0.004679	0.00514508	-0.00108559	0.000930516	-0.00116806
	803.333	0.00355531	0.00404305	1.11815e-05	0.00237614	-0.00197861
	806.667	0.00139913	0.00352004	0.000724005	0.00332382	-0.00154792
	810	-0.000579907	0.00302621	9.13433e-05	0.00337141	-0.00118453
	813.333	-0.00133819	0.00225837	-0.00109974	0.00322625	-0.00221856
	816.667	-0.000581387	0.00186906	-0.00136629	0.00350787	-0.00347687
	820	0.00107602	0.00170697	-0.000366494	0.00397429	-0.00410769
	823.333	0.00166438	0.00180525	0.000434456	0.00419682	-0.00442758
	826.667	0.000208467	0.00181265	-0.000156702	0.00447093	-0.00474174
	830	-0.00111329	0.00183659	-0.000272725	0.00534882	-0.00493038
	833.333	-0.000523747	0.00210928	0.00100072	0.0067364	-0.00523792
	836.667	0.000397496	0.00150704	0.00177964	0.00785565	-0.00509004
	840	0.000611811	0.000547921	0.00169297	0.00802183	-0.00359926
	843.333	0.00129072	0.000756001	0.00141674	0.00757782	-0.00246438
	846.667	0.00262892	0.0016152	0.00112747	0.00691878	-0.00304445
	850	0.00325467	0.00207169	0.00113666	0.00578706	-0.00393734
	853.333	0.00279276	0.00193391	0.00122021	0.004492	-0.0036552
	856.667	0.00218482	0.00195851	0.00137034	0.00385983	-0.00254451
	860	0.00132848	0.00255522	0.00184804	0.00361974	-0.00215077
	863.333	-0.000168053	0.00232971	0.00143413	0.00260102	-0.00301033
	866.667	-0.000779328	0.000868424	0.000305717	0.00132983	-0.00405729
	870	-0.000324101	-0.000308674	0.000180963	0.000892744	-0.00489117
	873.333	-0.000323388	-0.000172595	0.000661029	0.000912076	-0.00582909
	876.667	-0.000803771	0.000939039	0.000642949	0.000651052	-0.00611975
	880	-0.00129763	0.00168832	-0.000159039	-2.7016e-05	-0.00575299
	883.333	-0.00058797	0.00153566	-0.000781063	0.000168202	-0.00592462
	886.667	0.00157823	0.00140204	-0.000560036	0.00142406	-0.00615775
	890	0.00258272	0.00136182	-0.000594279	0.00163571	-0.00530993
	893.333	0.00188269	0.00111598	-0.000834236	0.000556564	-0.00437447
	896.667	0.00135391	0.0015037	-0.000453637	0.000100783	-0.00475595
	900	0.000548213	0.00242004	-0.000425844	0.000739946	-0.00560348
	903.333	-0.00147211	0.0028386	-0.00152122	0.00141852	-0.00535701
	906.667	-0.00267979	0.00276107	-0.0025896	0.00184916	-0.00453298
	910	-0.00168238	0.00253572	-0.00208232	0.00228136	-0.00468633
	913.333	0.000108	0.00261727	-6.82573e-05	0.0026028	-0.00591961
	916.667	0.00144089	0.00314859	0.00192281	0.0027677	-0.00647738
	920	0.00241539	0.0037185	0.00392567	0.00346017	-0.00536166
	923.333	0.00344979	0.00460541	0.00601825	0.00521573	-0.0037716
	926.667	0.00348652	0.00533182	0.00646265	0.00650377	-0.00228989
	930	0.00272917	0.00533523	0.00595406	0.00643356	-0.00053407
	933.333	0.00254515	0.00497413	0.00608596	0.00600859	0.00143908
	936.667	0.00314663	0.00384975	0.00626229	0.00595069	0.00194039
	940	0.00470001	0.00239848	0.00599379	0.00622508	1.03972e-05
	943.333	0.00629122	0.0019387	0.00541503	0.00634846	-0.00209754
	946.667	0.00750286	0.00314061	0.00562739	0.00739467	-0.00302214
	950	0.00939785	0.00560895	0.00710403	0.00978605	-0.00181613
	953.333	0.0123782	0.00752023	0.00842958	0.0120437	0.00135459
	956.667	0.0160591	0.00802394	0.00880399	0.0135427	0.00279978
	960	0.0197313	0.00800336	0.00914469	0.0150431	0.00157174
	963.333	0.0214297	0.00715606	0.00933563	0.0163334	-2.28038e-05
	966.667	0.0203189	0.00508913	0.0086191	0.0160187	0.000217644
	970	0.0194875	0.00370701	0.00898123	0.0151105	0.00286036
	973.333	0.0212759	0.00378852	0.0110185	0.0152331	0.004783
	976.667	0.0249048	0.00491965	0.013028	0.0169307	0.00508284
	980	0.0294524	0.00778105	0.0153678	0.0203093	0.00609278
	983.333	0.0328623	0.0102119	0.0180352	0.023747	0.00674649
	986.667	0.0331018	0.00923608	0.0191201	0.0253769	0.00576243
	990	0.0317972	0.00707639	0.0189375	0.0256162	0.00551287
	993.333	0.0314251	0.00695402	0.0197485	0.0261314	0.00707229
	996.667	0.0321774	0.007719	0.0211323	0.0268488	0.00886747
	1000	0.0336583	0.00766537	0.0212667	0.0267294	0.00949969
	1003.33	0.0363264	0.00809874	0.0212883	0.0269322	0.00886487
	1006.67	0.0397428	0.00955505	0.0225082	0.0281231	0.008186
	1010	0.0418691	0.0107835	0.0231629	0.0280211	0.00813824
	1013.33	0.041924	0.011219	0.0227638	0.0266319	0.00913792
	1016.67	0.0409781	0.0106584	0.0223206	0.0266021	0.0109554
	1020	0.0402645	0.0095491	0.0222719	0.0285422	0.0119687
	1023.33	0.0406969	0.00909043	0.0229719	0.0312451	0.0120547
	1026.67	0.0425758	0.00976785	0.0241828	0.0337848	0.0128436
	1030	0.0451003	0.010924	0.0259315	0.0353404	0.0141612
	1033.33	0.0468031	0.0113061	0.027319	0.0355257	0.0146152
	1036.67	0.0464927	0.0101443	0.0268861	0.0348813	0.0149777
	1040	0.0447962	0.00856775	0.025718	0.0341029	0.0162298
	1043.33	0.0444732	0.00841582	0.0258629	0.0338819	0.0176558
	1046.67	0.0467987	0.00930519	0.0277519	0.0345908	0.0178024
	1050	0.0500543	0.00974717	0.0307933	0.0367062	0.0164662
	1053.33	0.0519426	0.00999377	0.0334939	0.0392925	0.0154117
	1056.67	0.052702	0.0111285	0.0352885	0.0410205	0.015503
	1060	0.0540135	0.0130123	0.0374454	0.0431767	0.015419
	1063.33	0.055587	0.0147206	0.0400245	0.0463487	0.0147715
	1066.67	0.0568852	0.0153478	0.0415536	0.0481813	0.0154649
	1070	0.0581463	0.0135304	0.0418351	0.047917	0.0170812
	1073.33	0.0591209	0.0106439	0.0429634	0.0482349	0.0177818
	1076.67	0.0604442	0.0102026	0.0455206	0.0502853	0.0183322
	1080	0.0628518	0.0118261	0.0479417	0.0528457	0.0195258
	1083.33	0.0651896	0.0125063	0.0489171	0.0544733	0.020788
	1086.67	0.0669435	0.0114991	0.0480473	0.0543268	0.0220058
	1090	0.0689664	0.0103942	0.0475006	0.0539443	0.0246074
	1093.33	0.0709917	0.0103299	0.0489636	0.0551082	0.0280142
	1096.67	0.0724809	0.0114215	0.0511557	0.0570529	0.0298282
	1100	0.0742314	0.0123117	0.0524815	0.05804	0.030332
	1103.33	0.0767213	0.0119754	0.0531633	0.0581416	0.0304527
	1106.67	0.0786971	0.0114437	0.0538669	0.0586894	0.0306844
	1110	0.079976	0.0113258	0.0543027	0.0598865	0.0315563
	1113.33	0.0817557	0.0118165	0.0550195	0.0616679	0.0329747
	1116.67	0.0830925	0.0131407	0.0558414	0.0636299	0.0342076
	1120	0.0820458	0.0139614	0.0549203	0.0633941	0.0343574
	1123.33	0.079381	0.0136416	0.0526777	0.0603198	0.0336574
	1126.67	0.075745	0.0130738	0.0503304	0.056707	0.0315867
	1130	0.0704528	0.0124809	0.0475069	0.053253	0.0278938
	1133.33	0.0655875	0.0127863	0.0455085	0.0502695	0.0254612
	1136.67	0.062018	0.0146716	0.0447349	0.0479539	0.0251569
	1140	0.0570068	0.0161743	0.0427964	0.0445207	0.0234864
	1143.33	0.0500691	0.0152805	0.0396521	0.0403118	0.0191127
	1146.67	0.043435	0.0133901	0.0362349	0.0367182	0.0143767
	1150	0.0384562	0.0136544	0.032625	0.033336	0.0106587
	1153.33	0.0354346	0.0159147	0.0301444	0.03031	0.00821682
	1156.67	0.0337159	0.017132	0.0287135	0.0281113	0.00668755
	1160	0.0316236	0.0165519	0.0271909	0.0269322	0.00576498
	1163.33	0.0274527	0.0152443	0.0256912	0.0260563	0.00547498
	1166.67	0.0222084	0.0143365	0.0245575	0.0244475	0.00511897
	1170	0.0187964	0.0144665	0.0235733	0.0222707	0.00520882
	1173.33	0.0173754	0.0146967	0.0228067	0.0199284	0.00581523
	1176.67	0.01635	0.0144536	0.0225914	0.0179927	0.0062883
	1180	0.015521	0.01453	0.022551	0.0172981	0.00749792
	1183.33	0.0156795	0.0152917	0.0226219	0.0177231	0.00907358
	1186.67	0.0164172	0.0162726	0.0225827	0.0183856	0.00946115
	1190	0.0167531	0.0175307	0.022098	0.0184719	0.00923716
	1193.33	0.0171964	0.0190829	0.0225046	0.0180637	0.00921015
	1196.67	0.0183487	0.0199373	0.0235901	0.0182559	0.00876863
	1200	0.0195708	0.0195047	0.0229659	0.0185333	0.00846125
	1203.33	0.0206741	0.0194321	0.0220497	0.0184851	0.00964132
	1206.67	0.0217981	0.0206194	0.0227059	0.0184175	0.0119023
	1210	0.0223784	0.0216399	0.023511	0.0177702	0.0134625
	1213.33	0.0220415	0.0222025	0.0233154	0.0174663	0.013825
	1216.67	0.0212996	0.0224199	0.0219353	0.0180662	0.013589
	1220	0.0211574	0.0216134	0.0204875	0.0191661	0.0128374
	1223.33	0.0217048	0.020538	0.0197817	0.020186	0.0127587
	1226.67	0.0226484	0.0207565	0.0195869	0.0200836	0.0138771
	1230	0.0238844	0.0223431	0.0203552	0.0199128	0.0152619
	1233.33	0.0249233	0.0236209	0.0214834	0.0204624	0.017215
	1236.67	0.025422	0.023858	0.0218071	0.0198803	0.0186256
	1240	0.0250817	0.0236858	0.0215611	0.0178912	0.017686
	1243.33	0.0233983	0.0231751	0.0211171	0.0162839	0.0155257
	1246.67	0.0216377	0.0230183	0.0212766	0.015681	0.0141101
	1250	0.020972	0.02319	0.0217237	0.0153771	0.0141504
	1253.33	0.0198921	0.0224936	0.0211632	0.0150565	0.0148426
	1256.67	0.0182737	0.0215548	0.0206495	0.0146319	0.0151391
	1260	0.0167852	0.0219375	0.0209259	0.0137763	0.0156547
	1263.33	0.0160176	0.0230561	0.0209067	0.0134124	0.0165261
	1266.67	0.0169032	0.0231679	0.0201648	0.0139819	0.0161369
	1270	0.0174576	0.0227146	0.0194669	0.0147057	0.0147921
	1273.33	0.0167265	0.0225261	0.0193847	0.0155818	0.0137853
	1276.67	0.0171348	0.0218853	0.0196203	0.0166972	0.0131048
	1280	0.0186162	0.0213373	0.0196036	0.0168615	0.0132689
	1283.33	0.0189538	0.0221541	0.0193851	0.0156301	0.0141865
	1286.67	0.0181957	0.0235941	0.0193912	0.0147808	0.0151091
	1290	0.0178337	0.0243055	0.0197665	0.0147052	0.0153756
	1293.33	0.0186705	0.0242937	0.0204891	0.014719	0.0157617
	1296.67	0.0195219	0.0240978	0.020707	0.0151394	0.0172164
	1300	0.0188443	0.0239455	0.020083	0.0167236	0.0177106
	1303.33	0.0174552	0.0235185	0.0198175	0.0189281	0.0170276
	1306.67	0.0170576	0.0224025	0.019864	0.0196957	0.016695
	1310	0.0174498	0.0207781	0.0185208	0.0188218	0.0169123
	1313.33	0.0170244	0.019083	0.0163009	0.0173432	0.0171947
	1316.67	0.015479	0.0182279	0.0152906	0.0155218	0.0178572
	1320	0.0143804	0.0187435	0.0157247	0.0137897	0.0202637
	1323.33	0.0149115	0.0200702	0.0165892	0.01366	0.0231261
	1326.67	0.0163442	0.0213031	0.0170589	0.0147896	0.024046
	1330	0.0177072	0.0225245	0.0176504	0.0153885	0.0227759
	1333.33	0.0194444	0.0235155	0.018914	0.0164525	0.0202911
	1336.67	0.0209671	0.0227248	0.0196688	0.0186339	0.018094
	1340	0.0203662	0.0211864	0.0188736	0.0199979	0.0169518
	1343.33	0.0181721	0.0206963	0.017569	0.0200315	0.0160128
	1346.67	0.0171374	0.0214246	0.0177404	0.0208974	0.0159898
	1350	0.018269	0.0222903	0.0184284	0.0227864	0.0184798
	1353.33	0.0202538	0.0218951	0.0178448	0.0233884	0.0220392
	1356.67	0.0214681	0.0212783	0.0173516	0.0227808	0.0236528
	1360	0.0216563	0.021212	0.0175239	0.0220947	0.0228894
	1363.33	0.0218069	0.0219965	0.017216	0.0216345	0.0211514
	1366.67	0.0216699	0.0235783	0.0166574	0.0213244	0.01899
	1370	0.0207176	0.0234519	0.0161563	0.0200953	0.0178999
	1373.33	0.019637	0.0209028	0.0155172	0.0183011	0.0187503
	1376.67	0.0195537	0.0187949	0.0157205	0.01731	0.0200947
	1380	0.0204662	0.0186933	0.016635	0.0168253	0.0211141
	1383.33	0.0205099	0.0187558	0.017326	0.0163213	0.0212653
	1386.67	0.020145	0.0180471	0.0182665	0.0162986	0.0201356
	1390	0.02156	0.0180469	0.0190772	0.0174256	0.0186963
	1393.33	0.0230018	0.0190926	0.0189951	0.019139	0.0178683
	1396.67	0.0230473	0.0197984	0.0185518	0.0205271	0.0190336
	1400	0.0232172	0.0200223	0.0183787	0.0217742	0.0219772
	1403.33	0.0236949	0.0210201	0.01835	0.0224233	0.0240663
	1406.67	0.0244775	0.0224117	0.0191076	0.0221968	0.0245453
	1410	0.0259322	0.0231851	0.021194	0.0217521	0.0236448
	1413.33	0.0269966	0.0224128	0.0221606	0.0203916	0.0221566
	1416.67	0.0270684	0.0204174	0.0208981	0.017634	0.0212625
	1420	0.0265329	0.019165	0.0195064	0.0161138	0.0206367
	1423.33	0.025182	0.0183222	0.0185861	0.0176044	0.0201568
	1426.67	0.0238861	0.0171876	0.0181594	0.0195379	0.0205171
	1430	0.0229853	0.0165729	0.0181647	0.019929	0.0213394
	1433.33	0.0221662	0.0167031	0.0182978	0.020218	0.0215489
	1436.67	0.0235257	0.0182062	0.0193204	0.0220502	0.0223998
	1440	0.0267249	0.0204128	0.0206748	0.0242304	0.0241481
	1443.33	0.0288852	0.0211895	0.021712	0.0247935	0.0242429
	1446.67	0.0303364	0.0216265	0.0236838	0.0243745	0.0228692
	1450	0.0315716	0.0223486	0.0259554	0.0239281	0.0221106
	1453.33	0.0314226	0.0220496	0.026095	0.0232816	0.022703
	1456.67	0.0311547	0.021687	0.0243518	0.0230698	0.0236252
	1460	0.0318719	0.0218554	0.0231597	0.0239817	0.0232901
	1463.33	0.0320759	0.0206683	0.0238603	0.025582	0.0220664
	1466.67	0.0318851	0.0171439	0.0246191	0.0267625	0.021091
	1470	0.0321574	0.0138485	0.0232702	0.0270566	0.0204803
	1473.33	0.0320036	0.013327	0.0216445	0.0280434	0.0213063
	1476.67	0.0314671	0.014637	0.0215851	0.0299224	0.0242377
	1480	0.0317016	0.0162685	0.0223938	0.030671	0.0267055
	1483.33	0.0326928	0.0174071	0.0233293	0.0303894	0.0270117
	1486.67	0.0335791	0.0176554	0.0244864	0.0302865	0.0265663
	1490	0.0340212	0.0184716	0.0260407	0.0306457	0.0251337
	1493.33	0.0335629	0.0202107	0.0276424	0.0313141	0.0222062
	1496.67	0.0320817	0.0206779	0.0284508	0.0314388	0.0204336
	1500	0.0306533	0.0190873	0.0277537	0.0299986	0.021724
	1503.33	0.0297162	0.0172075	0.0270838	0.0279996	0.0249919
	1506.67	0.0297126	0.0162118	0.0272983	0.0274673	0.0272663
	1510	0.0313567	0.0153528	0.0274417	0.0280573	0.0277225
	1513.33	0.0332493	0.0142978	0.0276159	0.0277098	0.0280418
	1516.67	0.0343495	0.0144971	0.0285048	0.0273716	0.0283276
	1520	0.0351024	0.0157944	0.0297435	0.0294247	0.0285298
	1523.33	0.0353167	0.0162969	0.0299419	0.0327284	0.0298645
	1526.67	0.0356524	0.016316	0.0293972	0.0353021	0.0313049
	1530	0.03707	0.0161203	0.0294285	0.0362584	0.0307155
	1533.33	0.0388693	0.0144419	0.029848	0.0356156	0.0298048
	1536.67	0.0397927	0.0123994	0.0302619	0.0349233	0.0300828
	1540	0.0398198	0.0124001	0.0309455	0.0363376	0.0307189
	1543.33	0.0393486	0.0127731	0.0318411	0.0393275	0.032236
	1546.67	0.0393655	0.0121352	0.033379	0.0408632	0.034299
	1550	0.0407899	0.0125657	0.0356243	0.0409375	0.0348031
	1553.33	0.0419764	0.013802	0.037161	0.0417346	0.0336946
	1556.67	0.0414422	0.0141721	0.03742	0.0424995	0.0324923
	1560	0.0403282	0.0133806	0.0364577	0.0413295	0.0302981
	1563.33	0.0382935	0.0125645	0.0336086	0.0386683	0.0262309
	1566.67	0.0333787	0.0124364	0.0285406	0.0349992	0.0217293
	1570	0.026487	0.0123967	0.0217674	0.029522	0.0165124
	1573.33	0.0184619	0.0115984	0.0138352	0.0220599	0.0111655
	1576.67	0.0103409	0.00956417	0.00564501	0.0136029	0.00661942
	1580	0.00446158	0.00778773	-0.00120105	0.00559563	0.0015924
	1583.33	0.000578791	0.00731874	-0.00586534	-0.000778699	-0.00285871
	1586.67	-0.00228756	0.00712482	-0.00835873	-0.00502904	-0.00637099
	1590	-0.00429027	0.00646239	-0.00970859	-0.00746025	-0.00917838
	1593.33	-0.00600574	0.00584084	-0.0110266	-0.00826694	-0.0100795
	1596.67	-0.00699676	0.00605763	-0.0112145	-0.00743976	-0.0103894
	1600	-0.00725075	0.00692001	-0.0101977	-0.00711467	-0.0109825
	1603.33	-0.00822039	0.00686371	-0.0104854	-0.00863959	-0.01083
	1606.67	-0.00908532	0.00635824	-0.0116938	-0.00955892	-0.0102919
	1610	-0.00946277	0.00698043	-0.0116702	-0.00973493	-0.010469
	1613.33	-0.0108114	0.00699676	-0.0112219	-0.0109574	-0.010655
	1616.67	-0.0120726	0.00539519	-0.0115026	-0.0124378	-0.00897454
	1620	-0.0118711	0.00343226	-0.0119206	-0.0132857	-0.00728484
	1623.33	-0.0118851	0.00172119	-0.0119336	-0.0139251	-0.00783058
	1626.67	-0.0123154	0.00115315	-0.0121527	-0.0143529	-0.0100312
	1630	-0.0112032	0.00181706	-0.0127199	-0.0135596	-0.013911
	1633.33	-0.0104009	0.00230347	-0.0130013	-0.0119379	-0.0162872
	1636.67	-0.0113993	0.00183385	-0.0131927	-0.0106812	-0.0157931
	1640	-0.0120935	0.00126024	-0.0140535	-0.0107626	-0.0159531
	1643.33	-0.0122525	0.00105429	-0.0156055	-0.0131939	-0.0167514
	1646.67	-0.0121839	0.000760679	-0.0162066	-0.0156321	-0.0169951
	1650	-0.0115558	0.000802949	-0.0153758	-0.0160007	-0.0165406
	1653.33	-0.0121947	0.000649728	-0.0153363	-0.016945	-0.0145622
	1656.67	-0.0149211	6.24767e-05	-0.016793	-0.0186335	-0.0123912
	1660	-0.0171492	-0.000269087	-0.0180459	-0.019028	-0.0134089
	1663.33	-0.0165036	-3.02276e-05	-0.0177902	-0.0184987	-0.0174941
	1666.67	-0.0147211	0.00140632	-0.0168366	-0.0172911	-0.0211802
	1670	-0.015169	0.00227844	-0.0173763	-0.0162354	-0.0224172
	1673.33	-0.0175712	0.00103422	-0.0193015	-0.016718	-0.0221512
	1676.67	-0.0195767	-7.2073e-05	-0.0199533	-0.0183354	-0.0217927
	1680	-0.0205723	0.000279371	-0.0194522	-0.0193517	-0.0206995
	1683.33	-0.0207461	0.000462304	-0.0197839	-0.0195236	-0.0186552
	1686.67	-0.0193603	6.16695e-05	-0.019443	-0.019791	-0.0169986
	1690	-0.0176141	0.000289288	-0.0174283	-0.0195646	-0.0169189
	1693.33	-0.0180244	0.00088605	-0.0160043	-0.0188806	-0.0182335
	1696.67	-0.0197655	0.00144601	-0.015732	-0.0181899	-0.019937
	1700	-0.0210399	0.00226235	-0.0157371	-0.017475	-0.0212867
	1703.33	-0.0220915	0.00260531	-0.0167028	-0.0186158	-0.023308
	1706.67	-0.0232944	0.00170024	-0.0186755	-0.0208812	-0.026651
	1710	-0.0230934	0.00122428	-0.0203168	-0.0207218	-0.0292644
	1713.33	-0.021165	0.00232913	-0.0216272	-0.019946	-0.0303052
	1716.67	-0.0204396	0.00253257	-0.0231922	-0.0213294	-0.0300294
	1720	-0.0224474	0.0006467	-0.024609	-0.0224243	-0.0276974
	1723.33	-0.0257302	-0.00131929	-0.0258615	-0.0226793	-0.0254857
	1726.67	-0.0283815	-0.0020374	-0.027185	-0.0235448	-0.0275175
	1730	-0.0290651	-0.0015906	-0.0283373	-0.02437	-0.0314365
	1733.33	-0.0277302	-0.000351381	-0.0287104	-0.0247427	-0.0334807
	1736.67	-0.0265546	0.00121907	-0.0279029	-0.0244315	-0.0354269
	1740	-0.0264541	0.00246783	-0.0268179	-0.0236709	-0.0365073
	1743.33	-0.0262829	0.00273852	-0.0257756	-0.0238109	-0.033933
	1746.67	-0.0261603	0.00238565	-0.0246517	-0.0246706	-0.0307213
	1750	-0.0273519	0.00146841	-0.0249426	-0.0246196	-0.0294608
	1753.33	-0.0307842	-0.000844788	-0.0278284	-0.0249332	-0.0281581
	1756.67	-0.0339112	-0.00344621	-0.0314048	-0.0277589	-0.0277696
	1760	-0.0335162	-0.00434931	-0.0322523	-0.0303252	-0.0291829
	1763.33	-0.03189	-0.00434715	-0.0307433	-0.0302529	-0.0298814
	1766.67	-0.0314527	-0.00378138	-0.0287081	-0.0282031	-0.0311844
	1770	-0.0311413	-0.00188061	-0.0261578	-0.0256277	-0.0334471
	1773.33	-0.031287	-0.000284427	-0.0240743	-0.0242698	-0.0329138
	1776.67	-0.0322385	-0.00046394	-0.0238908	-0.0242948	-0.0301975
	1780	-0.0323223	-0.00161085	-0.0249536	-0.0259418	-0.0281352
	1783.33	-0.0315592	-0.00195555	-0.0258537	-0.0285115	-0.0268066
	1786.67	-0.0312782	-0.00120511	-0.0265242	-0.0301833	-0.0252059
	1790	-0.0312596	-0.00051106	-0.0263335	-0.0297101	-0.0241977
	1793.33	-0.0312011	-0.000445336	-0.0252989	-0.0286238	-0.024132
	1796.67	-0.0322926	-0.000418537	-0.0246261	-0.0281701	-0.0239869
	1800	-0.0335698	0.000758758	-0.0241436	-0.0265334	-0.0245945
	1803.33	-0.0327583	0.0023881	-0.0240658	-0.0243076	-0.0254628
	1806.67	-0.0312397	0.00294438	-0.0241037	-0.0224527	-0.0251444
	1810	-0.0307149	0.00294483	-0.0225922	-0.0205838	-0.0242747
	1813.33	-0.0311468	0.00267101	-0.0209417	-0.0195428	-0.0245324
	1816.67	-0.0315748	0.00132396	-0.0219661	-0.0195412	-0.0264322
	1820	-0.0314097	-3.38368e-05	-0.0241787	-0.020511	-0.0274909
	1823.33	-0.0319924	-0.000235702	-0.0250396	-0.0227658	-0.0274388
	1826.67	-0.0335189	-0.000602066	-0.0252612	-0.0256132	-0.0293065
	1830	-0.0343231	-0.00100531	-0.0260926	-0.028246	-0.030864
	1833.33	-0.0326248	-0.000411222	-0.0274387	-0.029105	-0.0298843
	1836.67	-0.0292214	0.000162186	-0.0282373	-0.0277782	-0.0301229
	1840	-0.0270187	0.000513061	-0.028296	-0.0263243	-0.032181
	1843.33	-0.0270293	0.000326117	-0.0287488	-0.0253557	-0.0324114
	1846.67	-0.0286915	-0.00123773	-0.0291272	-0.0255912	-0.0304547
	1850	-0.0309471	-0.00359035	-0.0290182	-0.027307	-0.0295245
	1853.33	-0.032533	-0.00582108	-0.0293913	-0.0284247	-0.0291833
	1856.67	-0.0326071	-0.00657109	-0.0297687	-0.0281697	-0.0274051
	1860	-0.0311412	-0.00583195	-0.0288714	-0.0265152	-0.0255567
	1863.33	-0.0291994	-0.00442581	-0.0270917	-0.0237019	-0.0243938
	1866.67	-0.028124	-0.0027143	-0.0264513	-0.022217	-0.0242923
	1870	-0.0268813	-0.00124775	-0.0261955	-0.0227645	-0.0257248
	1873.33	-0.0248964	-6.0689e-05	-0.0249772	-0.0234687	-0.0263494
	1876.67	-0.0237301	0.000131256	-0.0248049	-0.0241695	-0.0252988
	1880	-0.0232784	-0.000649729	-0.0258555	-0.0243812	-0.0239864
	1883.33	-0.0235187	-0.00117404	-0.0265533	-0.0232553	-0.023198
	1886.67	-0.0241076	-0.000741653	-0.0268388	-0.0227989	-0.0237043
	1890	-0.0240352	-0.000294017	-0.0268039	-0.0237702	-0.024069
	1893.33	-0.0236697	-0.000873569	-0.0265318	-0.0238212	-0.0233042
	1896.67	-0.023384	-0.00119705	-0.0265626	-0.0231913	-0.0224835
	1900	-0.0229496	-0.00145635	-0.0267982	-0.0235621	-0.0224883
	1903.33	-0.0226393	-0.00274471	-0.0264505	-0.0234853	-0.0231597
	1906.67	-0.022315	-0.00358935	-0.0255109	-0.0216818	-0.0229769
	1910	-0.0209294	-0.00268157	-0.0242123	-0.0193106	-0.0218657
	1913.33	-0.0189215	-0.00109253	-0.0224429	-0.0176728	-0.020714
	1916.67	-0.0175732	-0.000485394	-0.020992	-0.0170558	-0.0189048
	1920	-0.0159227	0.000292561	-0.0199038	-0.0165952	-0.0159952
	1923.33	-0.0133884	0.00235455	-0.0190196	-0.0161787	-0.013069
	1926.67	-0.0124812	0.00344233	-0.0192768	-0.0170026	-0.0121109
	1930	-0.013688	0.00245349	-0.0210029	-0.0196378	-0.0128309
	1933.33	-0.0140257	0.000820394	-0.0233487	-0.0223666	-0.0123119
	1936.67	-0.0121091	2.01906e-06	-0.0235916	-0.0223904	-0.0103764
	1940	-0.00914472	0.00096401	-0.0216396	-0.0202898	-0.00793338
	1943.33	-0.00659888	0.00251366	-0.0210101	-0.0178398	-0.00441576
	1946.67	-0.00574029	0.00225015	-0.0214726	-0.0156359	-0.000759288
	1950	-0.0063006	0.000820027	-0.0212976	-0.015025	0.00193765
	1953.33	-0.0065165	0.000732463	-0.0208048	-0.0157704	0.00313767
	1956.67	-0.00453583	0.00196687	-0.0193983	-0.0158645	0.00396016
	1960	-0.000709899	0.00276578	-0.0175223	-0.0154468	0.00704075
	1963.33	0.00211525	0.0024631	-0.0169071	-0.0154355	0.012343
	1966.67	0.00325994	0.00158928	-0.0173909	-0.0152083	0.0193481
	1970	0.00325745	0.00106261	-0.0180145	-0.0149469	0.0279265
	1973.33	0.00294502	0.00195633	-0.0174668	-0.0142144	0.0371823
	1976.67	0.00274827	0.00320177	-0.0159573	-0.0128787	0.0466258
	1980	0.00241585	0.00274671	-0.0152511	-0.0119626	0.056924
	1983.33	0.00257283	0.00143864	-0.015417	-0.0112858	0.0687844
	1986.67	0.00216254	3.74503e-05	-0.016285	-0.0116151	0.0816623
	1990	0.00121388	-0.00181111	-0.0180939	-0.0138953	0.0926867
	1993.33	0.00189433	-0.0021861	-0.0196962	-0.0162661	0.0989866
	1996.67	0.00394168	-0.000445127	-0.0182401	-0.0158872	0.10259
	2000	0.00494161	0.000429059	-0.0145254	-0.0140748	0.106135
	2003.33	0.00475991	0.000470772	-0.0122193	-0.0134336	0.108942
	2006.67	0.00488802	0.00175673	-0.0112669	-0.0132084	0.109369
	2010	0.00496027	0.00299683	-0.010761	-0.0122291	0.108275
	2013.33	0.00526227	0.00211457	-0.0111659	-0.0108579	0.107889
	2016.67	0.00657223	0.000617763	-0.0119218	-0.00996731	0.108168
	2020	0.00783302	0.000651073	-0.0113568	-0.0091588	0.107742
	2023.33	0.00881411	0.000642329	-0.00968206	-0.00820856	0.106806
	2026.67	0.00903451	0.000222301	-0.00878128	-0.00833749	0.104602
	2030	0.00761328	0.000966836	-0.00851592	-0.00938988	0.0995852
	2033.33	0.00566042	0.00290182	-0.00770355	-0.0108415	0.0947766
	2036.67	0.00422911	0.00430341	-0.00696191	-0.0120625	0.090695
	2040	0.00347909	0.00219681	-0.0079737	-0.0124448	0.0846841
	2043.33	0.00431145	-0.00162173	-0.00964041	-0.0128015	0.0774061
	2046.67	0.00769877	-0.00177142	-0.00940527	-0.0119269	0.0692526
	2050	0.0112808	0.000616083	-0.00771214	-0.00939116	0.0613173
	2053.33	0.0117966	0.000763727	-0.00658619	-0.00754145	0.0544897
	2056.67	0.00915923	-0.00151612	-0.00675594	-0.00710233	0.0472691
	2060	0.00643256	-0.00303338	-0.00690243	-0.0075498	0.0418529
	2063.33	0.00579465	-0.00299731	-0.00700655	-0.00811708	0.0394144
	2066.67	0.00561217	-0.00260932	-0.00809938	-0.00806051	0.0360908
	2070	0.0055405	-0.000724845	-0.00834857	-0.00741676	0.031855
	2073.33	0.00758914	0.00237542	-0.00642015	-0.00622207	0.0292166
	2076.67	0.0103807	0.0040433	-0.0047456	-0.00556291	0.0276278
	2080	0.0108434	0.00373986	-0.0050784	-0.00657266	0.0262788
	2083.33	0.0101847	0.00200501	-0.00574632	-0.00785835	0.0249517
	2086.67	0.0106069	-6.89991e-05	-0.00577153	-0.00828562	0.0218675
	2090	0.0121052	-0.00140546	-0.00603306	-0.00832427	0.0174894
	2093.33	0.0137895	-0.00241918	-0.00656349	-0.00817435	0.0159131
	2096.67	0.0149715	-0.00332788	-0.00743873	-0.0072793	0.0168045
	2100	0.0155575	-0.00399377	-0.00887155	-0.00538796	0.0159001
	2103.33	0.0151461	-0.00447204	-0.00961479	-0.00422666	0.0129372
	2106.67	0.0153596	-0.00490137	-0.00920118	-0.00444286	0.0104808
	2110	0.0177086	-0.00518262	-0.00802045	-0.00525585	0.0101355
	2113.33	0.0215538	-0.00410657	-0.00603179	-0.00623596	0.0106803
	2116.67	0.0259115	-0.00212678	-0.00456618	-0.00758139	0.00999905
	2120	0.0291054	-0.000772805	-0.00441235	-0.00974474	0.0083361
	2123.33	0.0319888	0.000724245	-0.00387107	-0.0094167	0.00708163
	2126.67	0.0349171	0.00190732	-0.00269198	-0.00589646	0.00626159
	2130	0.0363825	0.00124601	-0.00252489	-0.0033759	0.0054336
	2133.33	0.0367905	-0.00058427	-0.00354607	-0.00254741	0.00634926
	2136.67	0.0379306	-0.00190859	-0.00438963	-0.00155649	0.00889742
	2140	0.0413181	-0.00230217	-0.00459104	-0.000270472	0.00918704
	2143.33	0.0452551	-0.00262761	-0.0041498	-0.000458939	0.00785375
	2146.67	0.048846	-0.00372397	-0.00300626	-0.0022738	0.00803846
	2150	0.0530838	-0.0048071	-0.00228231	-0.00234983	0.00716507
	2153.33	0.0574365	-0.0036667	-0.00118772	0.000363884	0.00469453
	2156.67	0.0608281	-0.00122671	0.00156579	0.00233099	0.00410823
	2160	0.0636334	-0.00021008	0.00402652	0.00207235	0.00559072
	2163.33	0.0677174	2.60502e-05	0.00473787	0.0022172	0.00821883
	2166.67	0.0724656	0.00128563	0.0049039	0.00406318	0.0110287
	2170	0.0761345	0.00244926	0.00542759	0.00563162	0.0118739
	2173.33	0.0793809	0.00242523	0.00600868	0.00673196	0.0113805
	2176.67	0.0825971	0.00261395	0.0069774	0.00920667	0.0131745
	2180	0.0848969	0.00300996	0.00891342	0.0120981	0.0165584
	2183.33	0.0871263	0.00253749	0.0114377	0.0138784	0.0175089
	2186.67	0.0904742	0.00188532	0.0146228	0.0159218	0.0167879
	2190	0.0939338	0.00181947	0.0192613	0.0198843	0.0173817
	2193.33	0.096609	0.00196198	0.0240579	0.0250372	0.0188274
	2196.67	0.0994706	0.0026654	0.0268864	0.0304514	0.0203993
	2200	0.103223	0.0035683	0.0290763	0.0362419	0.0236363
	2203.33	0.107214	0.00270598	0.0325631	0.0418502	0.0272986
	2206.67	0.111591	0.000317646	0.037001	0.0483237	0.0295022
	2210	0.116244	-0.000845476	0.0434451	0.0579025	0.0328252
	2213.33	0.12007	0.000210103	0.052803	0.0696702	0.0368765
	2216.67	0.122607	0.00116126	0.0628816	0.0811337	0.0406279
	2220	0.124648	0.00128931	0.0729593	0.0930174	0.0456065
	2223.33	0.127432	0.00113358	0.0844383	0.10801	0.0512717
	2226.67	0.130352	-0.000388944	0.0980523	0.12564	0.0583327
	2230	0.133056	-0.00165437	0.114967	0.144726	0.0659642
	2233.33	0.136943	-0.000377948	0.135647	0.166295	0.072319
	2236.67	0.141719	0.000629415	0.157413	0.189766	0.0763803
	2240	0.145394	-0.0007106	0.17741	0.213643	0.0778719
	2243.33	0.147924	-0.0014923	0.196293	0.237704	0.0802448
	2246.67	0.150157	-0.000802115	0.214068	0.261125	0.0856363
	2250	0.150696	-0.000622647	0.228984	0.283557	0.0926465
	2253.33	0.150091	-0.000387776	0.241789	0.305181	0.0980121
	2256.67	0.151114	0.000527904	0.252869	0.323844	0.100573
	2260	0.152935	0.000502622	0.260091	0.337571	0.103053
	2263.33	0.153333	-0.000198797	0.262661	0.346586	0.104332
	2266.67	0.15184	0.000244448	0.261936	0.350389	0.102818
	2270	0.148785	0.000321706	0.257488	0.347663	0.10019
	2273.33	0.144793	-0.0014287	0.248431	0.339649	0.0960499
	2276.67	0.14089	-0.00260619	0.236159	0.328869	0.0910583
	2280	0.137042	-0.0021617	0.222274	0.315648	0.0861604
	2283.33	0.132085	-0.00158521	0.20798	0.29865	0.0810299
	2286.67	0.126494	-0.00157933	0.193735	0.278852	0.0766871
	2290	0.120572	-0.00203164	0.179322	0.25924	0.0731163
	2293.33	0.11465	-0.00332439	0.164516	0.239677	0.069063
	2296.67	0.110707	-0.00462531	0.150163	0.220669	0.064675
	2300	0.110222	-0.00371619	0.138868	0.204894	0.0602068
	2303.33	0.112217	-0.000508872	0.131008	0.192017	0.0539186
	2306.67	0.112889	0.00304262	0.123975	0.179667	0.0473239
	2310	0.11033	0.00579739	0.116477	0.167334	0.0433341
	2313.33	0.105624	0.00777674	0.109375	0.156217	0.0396164
	2316.67	0.0999212	0.00864059	0.103273	0.146665	0.0355977
	2320	0.0952979	0.00763542	0.0977719	0.137958	0.0327418
	2323.33	0.093582	0.00577729	0.0936377	0.129863	0.0301842
	2326.67	0.0939992	0.00552301	0.0909726	0.123385	0.0291455
	2330	0.0945354	0.00620496	0.0876334	0.118087	0.02897
	2333.33	0.0951119	0.0054252	0.0836062	0.112865	0.028519
	2336.67	0.0973081	0.00402014	0.0812096	0.108626	0.0297486
	2340	0.100609	0.00380111	0.0804676	0.105558	0.0308098
	2343.33	0.104076	0.00423776	0.0802896	0.10323	0.0306873
	2346.67	0.107011	0.00444853	0.0813471	0.101077	0.0311544
	2350	0.108356	0.00438735	0.0840401	0.0971726	0.0310603
	2353.33	0.109598	0.00460011	0.0877983	0.0926676	0.0299696
	2356.67	0.111079	0.00559675	0.0916569	0.0903354	0.0282695
	2360	0.110672	0.00644755	0.0948391	0.0895973	0.0262552
	2363.33	0.108255	0.00652449	0.0970074	0.0892886	0.0267271
	2366.67	0.103923	0.00528869	0.0979152	0.0886422	0.0292154
	2370	0.098342	0.00278291	0.0990016	0.0881909	0.0301018
	2373.33	0.0940959	0.0018819	0.101555	0.0901037	0.0306204
	2376.67	0.0908259	0.00413389	0.103555	0.0947053	0.0331074
	2380	0.0863219	0.00608213	0.103095	0.0998972	0.0343264
	2383.33	0.079983	0.00511751	0.10192	0.103584	0.0325474
	2386.67	0.0732628	0.00397777	0.101665	0.105933	0.0309232
	2390	0.0673076	0.00406477	0.10148	0.107548	0.0293115
	2393.33	0.0625308	0.00326789	0.101049	0.108591	0.0265532
	2396.67	0.0603409	0.00160571	0.101057	0.110186	0.0240037
	2400	0.0588495	0.000499267	0.101608	0.112443	0.0225032
	2403.33	0.055599	0.000486476	0.101433	0.115112	0.0233018
	2406.67	0.052992	0.000522063	0.099607	0.119421	0.0256314
	2410	0.0517832	5.19595e-05	0.097667	0.125985	0.0265256
	2413.33	0.0500595	0.000133046	0.0977784	0.133973	0.0255556
	2416.67	0.0488748	0.00011207	0.100239	0.14264	0.023134
	2420	0.0484724	-0.000146176	0.103734	0.151406	0.0200557
	2423.33	0.0481838	0.000672245	0.107032	0.15879	0.0180823
	2426.67	0.0485833	0.00206155	0.108449	0.163266	0.0171945
	2430	0.0484688	0.0022695	0.107268	0.163048	0.0167202
	2433.33	0.0480441	0.00170725	0.104932	0.158923	0.0172537
	2436.67	0.0486269	0.0019927	0.102426	0.154563	0.0196169
	2440	0.0493603	0.00294681	0.0999753	0.15025	0.0229046
	2443.33	0.0495955	0.00336519	0.0965632	0.143537	0.025952
	2446.67	0.0498225	0.00360575	0.091676	0.133113	0.0279785
	2450	0.0498907	0.0039424	0.0857172	0.120168	0.0272387
	2453.33	0.0495746	0.00414042	0.0794933	0.106682	0.0251072
	2456.67	0.0492779	0.00510613	0.0747211	0.0940776	0.0247722
	2460	0.0485621	0.00606374	0.0704916	0.0836231	0.0260836
	2463.33	0.0484696	0.00674632	0.0657363	0.0764179	0.0265563
	2466.67	0.0494638	0.00762636	0.0616571	0.0708608	0.0267402
	2470	0.0486716	0.00789533	0.0578474	0.0637208	0.0289908
	2473.33	0.0450521	0.00780456	0.0532893	0.0565621	0.0309494
	2476.67	0.0419306	0.00894583	0.0501237	0.0525897	0.0307535
	2480	0.0426861	0.0115861	0.0499615	0.0518132	0.0313767
	2483.33	0.0458918	0.0129216	0.0505699	0.0531258	0.0345195
	2486.67	0.0477319	0.0115925	0.0498148	0.055066	0.03688
	2490	0.0477981	0.0104646	0.0491105	0.0562452	0.0360547
	2493.33	0.0478189	0.0113726	0.0503148	0.0558009	0.0340017
	2496.67	0.047928	0.0126108	0.0518935	0.0544194	0.0327517
	2500	0.0484958	0.0132804	0.0527155	0.0542923	0.0341254
	2503.33	0.04954	0.014499	0.0532971	0.0547011	0.0381517
	2506.67	0.0497113	0.0156699	0.0536081	0.0544593	0.041436
	2510	0.0494332	0.0158372	0.0548213	0.0548525	0.0420719
	2513.33	0.049999	0.016474	0.0589438	0.0560004	0.0410566
	2516.67	0.0517226	0.0174919	0.0651812	0.0577024	0.0401361
	2520	0.0536869	0.0182775	0.0714618	0.0612158	0.0406602
	2523.33	0.054478	0.0197895	0.0780846	0.0657999	0.0413343
	2526.67	0.0549679	0.0213053	0.0859582	0.070374	0.0408884
	2530	0.0553159	0.0219982	0.0951547	0.0760301	0.04178
	2533.33	0.0543419	0.0225198	0.106267	0.0822972	0.0454512
	2536.67	0.0540688	0.0240214	0.120051	0.0897375	0.0491311
	2540	0.0554319	0.0254354	0.136047	0.0999654	0.049726
	2543.33	0.056545	0.0244361	0.152741	0.111513	0.0485579
	2546.67	0.057212	0.0229881	0.170184	0.123884	0.0479613
	2550	0.0580919	0.022988	0.189308	0.138244	0.0484583
	2553.33	0.0593697	0.023057	0.208755	0.1536	0.0499
	2556.67	0.0600794	0.0226943	0.227924	0.170437	0.0498263
	2560	0.0590399	0.0221958	0.247706	0.189725	0.0479935
	2563.33	0.0572374	0.0220078	0.267149	0.207591	0.0479324
	2566.67	0.0567512	0.0216828	0.284554	0.222955	0.0494591
	2570	0.0587029	0.0215587	0.30013	0.240448	0.0503401
	2573.33	0.0622453	0.0236151	0.315096	0.260409	0.0509943
	2576.67	0.0652853	0.0263526	0.32791	0.277753	0.051326
	2580	0.0654516	0.02673	0.334893	0.289074	0.0510905
	2583.33	0.0636895	0.0259733	0.334677	0.29491	0.0511447
	2586.67	0.0627717	0.0253316	0.328738	0.295101	0.050675
	2590	0.061915	0.0226027	0.316802	0.287498	0.0500805
	2593.33	0.0597731	0.019035	0.297281	0.273169	0.0517709
	2596.67	0.0572475	0.0185657	0.272412	0.255333	0.0541888
	2600	0.0559382	0.0190488	0.245332	0.234308	0.0547021
	2603.33	0.0565121	0.0176517	0.218038	0.210616	0.0534532
	2606.67	0.0585901	0.0164882	0.192324	0.186425	0.0529857
	2610	0.0613025	0.0163817	0.16764	0.162042	0.0547129
	2613.33	0.0635501	0.0168396	0.144225	0.138721	0.056706
	2616.67	0.0641542	0.0183266	0.124853	0.119403	0.0571187
	2620	0.063792	0.0201207	0.109789	0.105236	0.0556912
	2623.33	0.0642817	0.0211275	0.0979101	0.0952043	0.0542005
	2626.67	0.0650258	0.0219061	0.0896716	0.0890862	0.0538702
	2630	0.066205	0.0228179	0.0848629	0.0871229	0.0550241
	2633.33	0.0696575	0.0229361	0.0827655	0.0872097	0.0578322
	2636.67	0.073245	0.0218069	0.0824526	0.0869572	0.0599166
	2640	0.0738432	0.0209831	0.0832295	0.0862451	0.0595283
	2643.33	0.0732346	0.0223563	0.0849387	0.0864272	0.0593876
	2646.67	0.074467	0.0254145	0.085845	0.0876235	0.0608863
	2650	0.0764213	0.0282477	0.0854792	0.088478	0.0614509
	2653.33	0.0767998	0.0289895	0.0853092	0.0872105	0.0610719
	2656.67	0.0768147	0.027732	0.086506	0.085571	0.0597986
	2660	0.0763626	0.0260098	0.0891281	0.086741	0.0567075
	2663.33	0.0739387	0.0243261	0.0906323	0.0891234	0.0559866
	2666.67	0.0723395	0.0234645	0.090734	0.0904565	0.0590077
	2670	0.0730949	0.0234379	0.0909237	0.0910315	0.0609801
	2673.33	0.073729	0.0223062	0.0898639	0.0914639	0.0608319
	2676.67	0.073008	0.0204585	0.0874882	0.0921284	0.0595427
	2680	0.0719391	0.020285	0.0868057	0.0938928	0.0584358
	2683.33	0.0727813	0.0218834	0.0887762	0.096248	0.0604666
	2686.67	0.0759332	0.0234754	0.0910565	0.0973576	0.0643218
	2690	0.0779759	0.024151	0.0919539	0.0975646	0.0664755
	2693.33	0.0772212	0.0247391	0.0916965	0.099435	0.0672607
	2696.67	0.0764662	0.0258195	0.0919392	0.102487	0.0680287
	2700	0.0783225	0.0269994	0.0949886	0.104981	0.0687676
	2703.33	0.0821295	0.0278102	0.100821	0.107955	0.0710914
	2706.67	0.0860357	0.028514	0.104873	0.110897	0.0741581
	2710	0.089555	0.0288917	0.104473	0.112739	0.0732815
	2713.33	0.0929748	0.027534	0.102553	0.112646	0.0680114
	2716.67	0.0961424	0.025372	0.101882	0.1118	0.0639707
	2720	0.0989068	0.0246999	0.103111	0.114118	0.0645676
	2723.33	0.100869	0.0250772	0.105096	0.117793	0.0662164
	2726.67	0.100905	0.0244032	0.107236	0.11836	0.0655491
	2730	0.0991195	0.0222493	0.109178	0.116471	0.0649336
	2733.33	0.0966337	0.0207571	0.109641	0.11578	0.0653239
	2736.67	0.0949279	0.0209037	0.111053	0.118785	0.0652074
	2740	0.0950777	0.0216982	0.114443	0.124	0.0668747
	2743.33	0.0953165	0.0233669	0.116115	0.128115	0.0693128
	2746.67	0.0942489	0.0250226	0.115331	0.130657	0.0693384
	2750	0.0948504	0.0249637	0.114782	0.132706	0.0682522
	2753.33	0.0974369	0.0233897	0.115601	0.133788	0.0653833
	2756.67	0.0972154	0.0206419	0.116275	0.132842	0.0617647
	2760	0.0949563	0.0183959	0.117323	0.131903	0.0611348
	2763.33	0.0948744	0.0183721	0.120357	0.133919	0.0613276
	2766.67	0.0964666	0.019154	0.123677	0.138163	0.0607681
	2770	0.0990766	0.0194142	0.126235	0.143776	0.0602307
	2773.33	0.1035	0.0200864	0.129713	0.149485	0.0579734
	2776.67	0.107842	0.0221642	0.134903	0.152887	0.0551839
	2780	0.109807	0.0242207	0.139802	0.155287	0.0550854
	2783.33	0.110324	0.0243834	0.142678	0.159599	0.0576686
	2786.67	0.110388	0.0229436	0.145215	0.165558	0.0606134
	2790	0.109207	0.0219646	0.148993	0.171815	0.0615737
	2793.33	0.108744	0.0232984	0.153045	0.178109	0.0612374
	2796.67	0.11127	0.0248975	0.155928	0.18392	0.0614605
	2800	0.115038	0.0246179	0.157763	0.189697	0.0622644
	2803.33	0.11779	0.024082	0.161134	0.19577	0.0631899
	2806.67	0.120146	0.0247609	0.167153	0.202043	0.0645928
	2810	0.123678	0.0265646	0.174622	0.210591	0.0669382
	2813.33	0.127666	0.0288952	0.1821	0.220755	0.0700734
	2816.67	0.130887	0.0299281	0.187724	0.228643	0.0731723
	2820	0.131856	0.0276955	0.191228	0.234463	0.0741987
	2823.33	0.131512	0.0243864	0.194158	0.240622	0.073146
	2826.67	0.131989	0.0230905	0.197793	0.245881	0.0721506
	2830	0.13259	0.0232772	0.203002	0.249406	0.0718306
	2833.33	0.134243	0.0237313	0.209043	0.253523	0.0726567
	2836.67	0.137471	0.0240763	0.21449	0.257862	0.0745213
	2840	0.140416	0.0254005	0.219985	0.261202	0.0765822
	2843.33	0.142306	0.0282979	0.223967	0.262935	0.0798238
	2846.67	0.143332	0.030894	0.2249	0.26161	0.0833167
	2850	0.145094	0.0323492	0.225566	0.258152	0.0840134
	2853.33	0.149079	0.0341482	0.226571	0.254209	0.0835843
	2856.67	0.154211	0.0367823	0.226602	0.250651	0.0844818
	2860	0.158137	0.0384365	0.226818	0.246023	0.0847452
	2863.33	0.158945	0.038644	0.22654	0.237258	0.0850735
	2866.67	0.158647	0.039548	0.224751	0.225549	0.089193
	2870	0.160597	0.0411732	0.223789	0.213555	0.0961859
	2873.33	0.162543	0.0424983	0.222641	0.201396	0.101324
	2876.67	0.162818	0.0436305	0.218782	0.188677	0.105032
	2880	0.162132	0.0436297	0.213329	0.175658	0.108761
	2883.33	0.159154	0.0443365	0.207972	0.163481	0.110745
	2886.67	0.155749	0.0473229	0.201888	0.15292	0.113865
	2890	0.154348	0.0485282	0.193824	0.143504	0.118498
	2893.33	0.15261	0.0464013	0.185595	0.133515	0.120223
	2896.67	0.149567	0.0446233	0.177995	0.123725	0.119578
	2900	0.147091	0.0445221	0.169992	0.116511	0.119478
	2903.33	0.144925	0.0451515	0.162599	0.10976	0.11974
	2906.67	0.142748	0.0445167	0.156223	0.101544	0.119642
	2910	0.141348	0.0405939	0.148533	0.0927451	0.118597
	2913.33	0.139398	0.034858	0.138664	0.0836716	0.113572
	2916.67	0.135565	0.0288059	0.128152	0.0768609	0.105672
	2920	0.130971	0.0209512	0.117609	0.0733104	0.0989795
	2923.33	0.124902	0.0102456	0.106047	0.0684594	0.0920554
	2926.67	0.113552	-0.00153569	0.0914626	0.0594942	0.0829279
	2930	0.0977693	-0.0133623	0.0731775	0.0459131	0.0731253
	2933.33	0.0824949	-0.0252712	0.0531549	0.0295626	0.0626916
	2936.67	0.0685585	-0.0358752	0.0326529	0.0145461	0.0509388
	2940	0.0541912	-0.0440522	0.0122249	5.86562e-05	0.0397483
	2943.33	0.0405591	-0.0495801	-0.00652439	-0.0143794	0.028977
	2946.67	0.0298825	-0.0526308	-0.0227884	-0.0265011	0.0177231
	2950	0.0201699	-0.0540383	-0.0370264	-0.0376858	0.00848225
	2953.33	0.0121487	-0.0540677	-0.0484157	-0.0479522	0.00316884
	2956.67	0.00793476	-0.0523796	-0.0563917	-0.0556451	-0.000340447
	2960	0.00345731	-0.0490767	-0.0645774	-0.0636327	-0.00485471
	2963.33	-0.00180061	-0.0456251	-0.0740346	-0.0728343	-0.00891213
	2966.67	-0.00522939	-0.0431285	-0.0806709	-0.079887	-0.0121858
	2970	-0.00673766	-0.0391947	-0.0844395	-0.0855993	-0.0161385
	2973.33	-0.00668099	-0.031906	-0.0887601	-0.0937915	-0.0193052
	2976.67	-0.00746035	-0.0252897	-0.0949006	-0.105074	-0.021871
	2980	-0.0109116	-0.0224835	-0.101666	-0.117427	-0.0250681
	2983.33	-0.0162975	-0.0213076	-0.107748	-0.129451	-0.0294066
	2986.67	-0.0219109	-0.0208878	-0.112974	-0.140352	-0.034401
	2990	-0.0265986	-0.0213311	-0.116888	-0.14986	-0.0382732
	2993.33	-0.0292522	-0.0212148	-0.118755	-0.157887	-0.0398504
	2996.67	-0.0293958	-0.0203606	-0.118528	-0.164181	-0.0387147
	3000	-0.0301156	-0.019523	-0.116619	-0.168726	-0.0372792
	3003.33	-0.0315456	-0.0175081	-0.112861	-0.17039	-0.0394776
	3006.67	-0.0300389	-0.0136585	-0.107676	-0.169259	-0.0448492
	3010	-0.0266171	-0.0101339	-0.10205	-0.167627	-0.0480974
	3013.33	-0.0250729	-0.00947022	-0.0967704	-0.165716	-0.0468894
	3016.67	-0.0255801	-0.0114457	-0.0925953	-0.162033	-0.0436501
	3020	-0.0263032	-0.0116534	-0.0877148	-0.157206	-0.0401194
	3023.33	-0.0264051	-0.00833598	-0.0796763	-0.151958	-0.0369227
	3026.67	-0.0271041	-0.00596673	-0.0698909	-0.145255	-0.0347508
	3030	-0.0301956	-0.00655883	-0.0603546	-0.136974	-0.0340922
	3033.33	-0.034672	-0.00766158	-0.0514175	-0.129242	-0.0347765
	3036.67	-0.039223	-0.00697826	-0.0429185	-0.122454	-0.0352255
	3040	-0.0444537	-0.00459376	-0.0333141	-0.113825	-0.0338294
	3043.33	-0.0505326	-0.00320445	-0.0215831	-0.10219	-0.0324198
	3046.67	-0.0564705	-0.00383441	-0.00796458	-0.08872	-0.0327705
	3050	-0.0625308	-0.00618063	0.00747785	-0.0747474	-0.033443
	3053.33	-0.0691748	-0.0088365	0.0253093	-0.0581538	-0.0316477
	3056.67	-0.0762931	-0.00977114	0.0458281	-0.0367245	-0.0265153
	3060	-0.083656	-0.00954197	0.0691763	-0.0139272	-0.0223487
	3063.33	-0.0898958	-0.00905047	0.0966803	0.00826302	-0.0207218
	3066.67	-0.0952051	-0.00927323	0.12934	0.0329971	-0.021489
	3070	-0.10032	-0.0101174	0.164925	0.0601321	-0.0246724
	3073.33	-0.104447	-0.0111035	0.1985	0.0852672	-0.0258763
	3076.67	-0.107088	-0.0129086	0.224498	0.103157	-0.025421
	3080	-0.108378	-0.0139185	0.234414	0.106736	-0.0262737
	3083.33	-0.109193	-0.0128872	0.216808	0.0886555	-0.0269348
	3086.67	-0.109466	-0.0116971	0.164956	0.04235	-0.0256362
	3090	-0.10805	-0.0105719	0.07991	-0.0313649	-0.0219187
	3093.33	-0.106951	-0.00953883	-0.0339816	-0.123451	-0.0188426
	3096.67	-0.107857	-0.0101129	-0.166661	-0.222916	-0.0192516
	3100	-0.106685	-0.0107591	-0.299674	-0.315394	-0.019174
	3103.33	-0.102518	-0.01075	-0.413046	-0.387132	-0.0164479
	3106.67	-0.100959	-0.0113603	-0.490409	-0.430514	-0.0150158
	3110	-0.102307	-0.0113553	-0.524643	-0.44365	-0.0157514
	3113.33	-0.102105	-0.0107757	-0.522016	-0.431611	-0.0150228
	3116.67	-0.0988597	-0.0104955	-0.494194	-0.40447	-0.0116955
	3120	-0.094483	-0.00851253	-0.452871	-0.370725	-0.0079949
	3123.33	-0.0911398	-0.00514221	-0.408686	-0.336817	-0.00607132
	3126.67	-0.0887395	-0.0040539	-0.367214	-0.307385	-0.00488083
	3130	-0.0873332	-0.00394526	-0.330147	-0.282015	-0.000744465
	3133.33	-0.0864974	-0.0016767	-0.299402	-0.259729	0.00395056
	3136.67	-0.0854742	-0.000413658	-0.275983	-0.242212	0.00477149
	3140	-0.0844704	-0.00121506	-0.257558	-0.228103	0.00252214
	3143.33	-0.0832363	-0.0011372	-0.2404	-0.214347	0.000312406
	3146.67	-0.081979	-0.00198688	-0.224664	-0.203132	0.000659005
	3150	-0.0802637	-0.00412138	-0.212945	-0.19661	0.00387963
	3153.33	-0.0784079	-0.00426743	-0.204049	-0.190764	0.00889709
	3156.67	-0.0768735	-0.00248022	-0.195971	-0.183571	0.011913
	3160	-0.0730357	3.51108e-05	-0.187801	-0.176186	0.01206
	3163.33	-0.0679854	0.00247088	-0.179468	-0.167559	0.0137033
	3166.67	-0.0648877	0.00473284	-0.172378	-0.158697	0.0171001
	3170	-0.0637259	0.00627312	-0.166872	-0.153555	0.0189726
	3173.33	-0.063154	0.0063751	-0.161115	-0.1515	0.0196491
	3176.67	-0.06034	0.00650327	-0.153919	-0.146515	0.0211167
	3180	-0.0556613	0.00612089	-0.146904	-0.138168	0.0221715
	3183.33	-0.0521409	0.00362016	-0.141307	-0.132285	0.0228542
	3186.67	-0.0502267	0.000359198	-0.136274	-0.128439	0.0261823
	3190	-0.0486907	-0.00109627	-0.131272	-0.123031	0.030803
	3193.33	-0.0466484	0.000444534	-0.127507	-0.118704	0.0343214
	3196.67	-0.0442698	0.00247788	-0.124801	-0.117659	0.0380694
	3200	-0.0411932	0.00288099	-0.120971	-0.116251	0.0420898
	3203.33	-0.0368279	0.00313505	-0.115957	-0.111971	0.0453094
	3206.67	-0.033545	0.00347365	-0.111406	-0.107293	0.0474303
	3210	-0.0344371	0.00285331	-0.108596	-0.104407	0.0475546
	3213.33	-0.0354011	0.00247338	-0.106834	-0.102243	0.0458732
	3216.67	-0.0313807	0.00283889	-0.104667	-0.100926	0.0438972
	3220	-0.0263533	0.00251635	-0.102561	-0.100673	0.0436181
	3223.33	-0.0239999	0.00220776	-0.100196	-0.0988803	0.0462561
	3226.67	-0.0229508	0.00439595	-0.0953079	-0.095016	0.0504684
	3230	-0.0209511	0.00896601	-0.088789	-0.0905608	0.0558026
	3233.33	-0.0170244	0.0120861	-0.0847339	-0.0858018	0.0620392
	3236.67	-0.01382	0.0129933	-0.0832997	-0.0817113	0.0666984
	3240	-0.0133356	0.0151467	-0.082579	-0.0797694	0.066127
	3243.33	-0.0128467	0.0176865	-0.0814458	-0.0786127	0.06006
	3246.67	-0.0120937	0.0169438	-0.0801968	-0.0774034	0.0538891
	3250	-0.0140161	0.0143374	-0.0801017	-0.0768653	0.0495815
	3253.33	-0.0178655	0.0132915	-0.0792589	-0.0759118	0.0459719
	3256.67	-0.0221007	0.0137385	-0.0784151	-0.0741535	0.0446522
	3260	-0.0246255	0.0137546	-0.0790394	-0.0736763	0.0456167
	3263.33	-0.0245332	0.0121826	-0.0791987	-0.0760726	0.0439784
	3266.67	-0.0246733	0.0106918	-0.079705	-0.0784292	0.0367773
	3270	-0.0272036	0.0114952	-0.0807835	-0.0786217	0.0299081
	3273.33	-0.0322357	0.0117304	-0.0821338	-0.079373	0.0264795
	3276.67	-0.0376862	0.00873452	-0.0842112	-0.0809767	0.0227205
	3280	-0.0417963	0.00604141	-0.084975	-0.0816663	0.0181912
	3283.33	-0.0448876	0.00611365	-0.0849981	-0.0830781	0.0153168
	3286.67	-0.0484748	0.00826672	-0.0867554	-0.085177	0.0127256
	3290	-0.0539592	0.0113742	-0.0892097	-0.0864694	0.00636493
	3293.33	-0.0589254	0.0124275	-0.0909316	-0.0895563	-0.00358352
	3296.67	-0.0608475	0.0112646	-0.0918836	-0.0942338	-0.012933
	3300	-0.0613903	0.0108587	-0.0922132	-0.0965344	-0.0179056
	3303.33	-0.0622109	0.00981673	-0.0928023	-0.0958247	-0.0197891
	3306.67	-0.0644426	0.00706737	-0.0936853	-0.0949729	-0.0205692
	3310	-0.0674988	0.00611988	-0.0933407	-0.0953303	-0.0195113
	3313.33	-0.0696225	0.00634727	-0.0919434	-0.0955614	-0.0170334
	3316.67	-0.0709089	0.00433019	-0.0909282	-0.0951179	-0.0149858
	3320	-0.0713674	0.000200775	-0.0900568	-0.0946036	-0.014805
	3323.33	-0.0722308	-0.00342737	-0.0889796	-0.0952932	-0.0163233
	3326.67	-0.0745284	-0.0052174	-0.0883687	-0.0973273	-0.0194543
	3330	-0.0770604	-0.0060987	-0.0884828	-0.0995565	-0.0223417
	3333.33	-0.0796565	-0.00545186	-0.0891057	-0.100646	-0.022672
	3336.67	-0.0820719	-0.00301926	-0.0894373	-0.099899	-0.0225588
	3340	-0.0835354	-0.00200654	-0.0895186	-0.0992351	-0.0266118
	3343.33	-0.086246	-0.00582674	-0.0922384	-0.100893	-0.0358705
	3346.67	-0.0919022	-0.0136342	-0.0984868	-0.105035	-0.0453541
	3350	-0.0983526	-0.0225909	-0.105297	-0.110654	-0.0499707
	3353.33	-0.101042	-0.0295161	-0.109536	-0.114623	-0.0505687
	3356.67	-0.0978044	-0.030177	-0.109148	-0.114071	-0.0491893
	3360	-0.0913641	-0.023171	-0.10442	-0.110288	-0.0425902
	3363.33	-0.0824679	-0.0118907	-0.0978505	-0.103995	-0.0301995
	3366.67	-0.0728416	-0.00256963	-0.0929473	-0.0954622	-0.0195341
	3370	-0.0680583	0.000475104	-0.0916419	-0.088957	-0.0175191
	3373.33	-0.0683743	-0.00190872	-0.0918071	-0.0860553	-0.0220685
	3376.67	-0.0698264	-0.00586548	-0.0898606	-0.0837234	-0.0251435
	3380	-0.0700744	-0.00806428	-0.0851266	-0.0803919	-0.0245459
	3383.33	-0.0678511	-0.00818214	-0.0806599	-0.0780239	-0.0236154
	3386.67	-0.0628342	-0.00813616	-0.0785602	-0.0783224	-0.0234041
	3390	-0.0561989	-0.00726939	-0.0773028	-0.0782826	-0.0226583
	3393.33	-0.0502557	-0.00391472	-0.075214	-0.0756233	-0.0212761
	3396.67	-0.0457181	-0.000226307	-0.0714	-0.0726669	-0.0191636
	3400	-0.0432275	0.000708561	-0.0671003	-0.0720314	-0.0156796
	3403.33	-0.0436221	-0.001279	-0.0647426	-0.0726335	-0.0132067
	3406.67	-0.0432535	-0.00344006	-0.062765	-0.0708728	-0.0123379
	3410	-0.0410463	-0.00384736	-0.060596	-0.0673642	-0.0112625
	3413.33	-0.0403931	-0.00426545	-0.060747	-0.0656336	-0.0110919
	3416.67	-0.0405415	-0.0050894	-0.0622433	-0.0645708	-0.0109974
	3420	-0.03868	-0.00463311	-0.062192	-0.0625391	-0.00883322
	3423.33	-0.0352175	-0.00413101	-0.0598874	-0.0614556	-0.00721947
	3426.67	-0.0331436	-0.00453292	-0.0575968	-0.0623408	-0.00868612
	3430	-0.0331185	-0.00507891	-0.057124	-0.0641526	-0.0109204
	3433.33	-0.0337705	-0.0049388	-0.0568431	-0.0646705	-0.012243
	3436.67	-0.0342843	-0.00304467	-0.0551577	-0.0631315	-0.0135224
	3440	-0.0334481	-0.000886743	-0.0530574	-0.0621878	-0.0142848
	3443.33	-0.0317388	-0.00065324	-0.0527052	-0.0619206	-0.0150203
	3446.67	-0.0303969	-0.00159364	-0.0532123	-0.0591472	-0.0155251
	3450	-0.029292	-0.00226359	-0.0532031	-0.0563228	-0.0127269
	3453.33	-0.0285569	-0.00303397	-0.0539815	-0.0574948	-0.00878862
	3456.67	-0.02789	-0.00437448	-0.0541332	-0.0594559	-0.00686947
	3460	-0.0278542	-0.00409778	-0.0517364	-0.0578094	-0.00550092
	3463.33	-0.0294047	-0.00218758	-0.0505192	-0.0548401	-0.00398529
	3466.67	-0.0299655	-0.00101106	-0.0525004	-0.0539887	-0.00293356
	3470	-0.027566	0.00115732	-0.0531663	-0.0533381	-0.00426192
	3473.33	-0.0240059	0.00396811	-0.0511378	-0.0527638	-0.00830309
	3476.67	-0.0231747	0.00370941	-0.0498406	-0.0550327	-0.0119229
	3480	-0.0246871	0.0010146	-0.0495836	-0.0578717	-0.0134866
	3483.33	-0.0250107	-0.00199293	-0.0485413	-0.058556	-0.0147985
	3486.67	-0.0249197	-0.00481383	-0.0481736	-0.058026	-0.017743
	3490	-0.0250847	-0.00575307	-0.0498179	-0.0568873	-0.0215911
	3493.33	-0.0256397	-0.00408692	-0.0518713	-0.0560228	-0.0231743
	3496.67	-0.0265005	-0.00202672	-0.0527902	-0.055707	-0.0218864
	3500	-0.0252424	-0.000319934	-0.0515027	-0.053911	-0.0214128
	3503.33	-0.0226836	0.000650136	-0.0486011	-0.0519427	-0.0243242
	3506.67	-0.02206	-0.000224723	-0.0470643	-0.0536128	-0.0273145
	3510	-0.0235588	-0.00191168	-0.0484523	-0.057524	-0.0261967
	3513.33	-0.0250056	-0.00250811	-0.0508124	-0.0589039	-0.0249315
	3516.67	-0.025975	-0.00109066	-0.0517614	-0.0572806	-0.0255583
	3520	-0.0273458	0.00144111	-0.051696	-0.0555853	-0.026396
	3523.33	-0.0272378	0.00292811	-0.0519466	-0.0538542	-0.0284829
	3526.67	-0.0247398	0.00275214	-0.0508793	-0.0519928	-0.0298794
	3530	-0.0232325	0.00222726	-0.0481227	-0.0514723	-0.0302343
	3533.33	-0.0243982	0.00172381	-0.0482931	-0.0536546	-0.0315708
	3536.67	-0.026425	0.000193323	-0.0515217	-0.0584088	-0.0337569
	3540	-0.0274148	-0.00159557	-0.052538	-0.0598986	-0.0345439
	3543.33	-0.0263371	-0.00260023	-0.0506474	-0.0553166	-0.0328218
	3546.67	-0.0248014	-0.00411526	-0.0482936	-0.0506945	-0.0317222
	3550	-0.0237615	-0.00416189	-0.0470638	-0.050242	-0.0345361
	3553.33	-0.0223832	-0.00196184	-0.0472631	-0.0506131	-0.039512
	3556.67	-0.0223798	-0.000736192	-0.0477077	-0.0485952	-0.0410505
	3560	-0.0256609	-0.0014746	-0.0490901	-0.0477143	-0.0405476
	3563.33	-0.0304143	-0.00287457	-0.0508931	-0.0502166	-0.0419898
	3566.67	-0.0324015	-0.00290873	-0.0502695	-0.052603	-0.0451761
	3570	-0.0311031	-0.00298632	-0.0485375	-0.0522162	-0.0487391
	3573.33	-0.0280645	-0.00376744	-0.0483636	-0.0516119	-0.0487045
	3576.67	-0.0249156	-0.00386847	-0.0494617	-0.0524323	-0.0457101
	3580	-0.0256835	-0.00498839	-0.0511334	-0.0527079	-0.0447481
	3583.33	-0.0295439	-0.00790792	-0.0534622	-0.0537467	-0.0444766
	3586.67	-0.0322722	-0.0106812	-0.0570502	-0.0570131	-0.0417058
	3590	-0.0332107	-0.0110647	-0.0617848	-0.0597461	-0.0406216
	3593.33	-0.0321078	-0.00965947	-0.0669908	-0.0612847	-0.0426726
	3596.67	-0.0291509	-0.00871659	-0.0730754	-0.0645282	-0.0448926
	3600	-0.027187	-0.00743339	-0.0802405	-0.0713933	-0.0483715
	3603.33	-0.0277303	-0.0051228	-0.0896167	-0.0814893	-0.0519084
	3606.67	-0.0286223	-0.00380326	-0.103367	-0.093339	-0.0525253
	3610	-0.0295297	-0.00530484	-0.122405	-0.108559	-0.0519623
	3613.33	-0.0315441	-0.008386	-0.144923	-0.128189	-0.0498948
	3616.67	-0.0331554	-0.0095407	-0.167016	-0.148988	-0.0452776
	3620	-0.0342662	-0.00890131	-0.186997	-0.167849	-0.0430445
	3623.33	-0.0352328	-0.0104977	-0.205057	-0.18477	-0.0433924
	3626.67	-0.0350791	-0.0147575	-0.220651	-0.199795	-0.0424656
	3630	-0.0343936	-0.0160336	-0.231767	-0.207915	-0.041439
	3633.33	-0.0333908	-0.0124745	-0.237345	-0.209748	-0.0442445
	3636.67	-0.0318821	-0.00858609	-0.240085	-0.212372	-0.0508065
	3640	-0.0307747	-0.00752264	-0.241445	-0.214807	-0.0550354
	3643.33	-0.0297987	-0.00950949	-0.239618	-0.21123	-0.0528253
	3646.67	-0.0281351	-0.0110254	-0.2335	-0.201314	-0.0467015
	3650	-0.0265761	-0.0100111	-0.22439	-0.190691	-0.0425043
	3653.33	-0.0268093	-0.0103514	-0.215648	-0.181975	-0.042338
	3656.67	-0.0284346	-0.0127539	-0.208586	-0.172604	-0.0433807
	3660	-0.0287067	-0.0129899	-0.199967	-0.162166	-0.0448999
	3663.33	-0.0280221	-0.0107389	-0.1875	-0.150486	-0.0462918
	3666.67	-0.0285252	-0.0101236	-0.174615	-0.136732	-0.0448131
	3670	-0.0283104	-0.0116831	-0.163144	-0.123248	-0.0414449
	3673.33	-0.0261791	-0.0114954	-0.150463	-0.11143	-0.0390781
	3676.67	-0.024279	-0.00964493	-0.138344	-0.1018	-0.0375925
	3680	-0.02295	-0.0078484	-0.127406	-0.0939281	-0.0377509
	3683.33	-0.0209813	-0.00575988	-0.114459	-0.0854022	-0.0408644
	3686.67	-0.0190008	-0.0050677	-0.101828	-0.0770152	-0.0418863
	3690	-0.0197344	-0.00684525	-0.0934644	-0.0705648	-0.0369184
	3693.33	-0.0225743	-0.00787235	-0.0872522	-0.0653543	-0.0334013
	3696.67	-0.0244324	-0.00570352	-0.0793624	-0.0611922	-0.0360548
	3700	-0.0252727	-0.00327459	-0.0717402	-0.0583731	-0.0370152
	3703.33	-0.0248535	-0.00391701	-0.0674034	-0.05576	-0.0331407
	3706.67	-0.0237673	-0.00594291	-0.0646673	-0.052673	-0.0289939
	3710	-0.0237898	-0.00618415	-0.0612953	-0.0505378	-0.0281349
	3713.33	-0.0235794	-0.00595549	-0.0566247	-0.050476	-0.0307803
	3716.67	-0.0233006	-0.00713987	-0.0519505	-0.0509905	-0.0341751
	3720	-0.0246528	-0.00966318	-0.0501146	-0.0500679	-0.0355766
	3723.33	-0.0250595	-0.012892	-0.0497521	-0.0479381	-0.033392
	3726.67	-0.0230094	-0.0146124	-0.04718	-0.0454932	-0.0301126
	3730	-0.0210763	-0.013527	-0.0429822	-0.0424542	-0.0271097
	3733.33	-0.0207839	-0.0109753	-0.040973	-0.0401264	-0.0226163
	3736.67	-0.0218606	-0.00931944	-0.0419068	-0.0394602	-0.0186118
	3740	-0.0230741	-0.00908046	-0.0421511	-0.0385944	-0.0195366
	3743.33	-0.0228658	-0.0089529	-0.0400399	-0.0378594	-0.0243184
	3746.67	-0.0216771	-0.00914445	-0.0373299	-0.0377106	-0.0275193
	3750	-0.0217993	-0.0115729	-0.035006	-0.0384045	-0.027935
	3753.33	-0.0228782	-0.0150972	-0.0331819	-0.0406833	-0.0259499
	3756.67	-0.0227723	-0.0152077	-0.0320681	-0.041453	-0.0229625
	3760	-0.0233145	-0.0118105	-0.0309164	-0.0392917	-0.0227463
	3763.33	-0.0260696	-0.00925949	-0.0302951	-0.0367957	-0.0260368
	3766.67	-0.0286889	-0.00938836	-0.0305553	-0.0369443	-0.0295704
	3770	-0.0306632	-0.0106343	-0.0305355	-0.0399991	-0.0278902
	3773.33	-0.0321354	-0.0101379	-0.0296334	-0.0423155	-0.022833
	3776.67	-0.0319005	-0.00789438	-0.0285042	-0.0419085	-0.0219694
	3780	-0.0303178	-0.00764425	-0.0290505	-0.0403987	-0.0256911
	3783.33	-0.0296961	-0.00990053	-0.0305598	-0.040231	-0.0276147
	3786.67	-0.0301102	-0.0116983	-0.0306048	-0.0404356	-0.0251072
	3790	-0.0280569	-0.0116026	-0.0287099	-0.038507	-0.0235351
	3793.33	-0.0251745	-0.00938098	-0.0268052	-0.0365081	-0.0239603
	3796.67	-0.0249773	-0.00718046	-0.0273299	-0.0358802	-0.0241676
	3800	-0.0265532	-0.00633011	-0.0294816	-0.0361433	-0.0256142
	3803.33	-0.028429	-0.00547647	-0.0299508	-0.0377349	-0.0256049
	3806.67	-0.0281747	-0.00514574	-0.028356	-0.0377693	-0.0237426
	3810	-0.0252009	-0.00479479	-0.0267961	-0.0349259	-0.0239771
	3813.33	-0.0225881	-0.00328948	-0.0253818	-0.0335176	-0.0232561
	3816.67	-0.0217148	-0.00145892	-0.0241965	-0.0337295	-0.0196876
	3820	-0.0225625	-0.000517219	-0.0242396	-0.0324805	-0.0176649
	3823.33	-0.0242284	-0.000941353	-0.0245665	-0.0322447	-0.0161622
	3826.67	-0.0228877	-0.000181988	-0.0249756	-0.0350012	-0.0136302
	3830	-0.0182673	0.00242009	-0.0261618	-0.0358093	-0.0126923
	3833.33	-0.0155448	0.00341458	-0.026597	-0.0328747	-0.0127129
	3836.67	-0.0169199	0.00231081	-0.0251785	-0.0302479	-0.013054
	3840	-0.0183059	0.00177651	-0.0221805	-0.0272641	-0.0134869
	3843.33	-0.0173475	0.00210119	-0.0185781	-0.0234035	-0.0116006
	3846.67	-0.0164289	0.00163889	-0.0167795	-0.0224662	-0.00773531
	3850	-0.0172669	0.00169291	-0.0186429	-0.0240744	-0.00563387
	3853.33	-0.0184989	0.00236369	-0.0215322	-0.0258052	-0.00569564
	3856.67	-0.0173076	0.000737421	-0.022372	-0.0274079	-0.00815184
	3860	-0.0154059	-0.00249344	-0.0222445	-0.0284238	-0.0133629
	3863.33	-0.0151774	-0.00402986	-0.0223308	-0.0284266	-0.0154681
	3866.67	-0.0157056	-0.00400191	-0.0230861	-0.0284388	-0.0121517
	3870	-0.0169806	-0.00482151	-0.0249006	-0.0293132	-0.0092396
	3873.33	-0.018391	-0.00535228	-0.0264479	-0.0292214	-0.00904607
	3876.67	-0.0189102	-0.00455071	-0.026635	-0.0275449	-0.0074867
	3880	-0.0186752	-0.00393944	-0.0259245	-0.0267157	-0.00277071
	3883.33	-0.0174506	-0.00395658	-0.0251709	-0.02637	0.000636294
	3886.67	-0.0158433	-0.00479966	-0.0247246	-0.0256906	-0.000972973
	3890	-0.0165775	-0.00647972	-0.0236669	-0.0264241	-0.00322001
	3893.33	-0.0200969	-0.0065593	-0.0212622	-0.0279012	-0.00394047
	3896.67	-0.0221313	-0.00496238	-0.0187947	-0.0275828	-0.00612927
	3900	-0.0203788	-0.00408785	-0.0180034	-0.0267451	-0.00758503
	3903.33	-0.0171244	-0.00255944	-0.0186341	-0.0279638	-0.00717345
	3906.67	-0.0135984	-0.00014817	-0.0189172	-0.029575	-0.00587291
	3910	-0.0101051	0.00151335	-0.016743	-0.0290892	-0.00282798
	3913.33	-0.00890573	0.00270419	-0.0137131	-0.0274716	0.000164521
	3916.67	-0.0104738	0.00249725	-0.013304	-0.0262865	-0.000278695
	3920	-0.0120464	0.00229093	-0.0146071	-0.0247468	-0.00423407
	3923.33	-0.0111033	0.00429236	-0.0158393	-0.0232467	-0.00573925
	3926.67	-0.00876672	0.00503032	-0.0180392	-0.0244858	-0.00425964
	3930	-0.00902965	0.00308495	-0.0208367	-0.0281377	-0.00568499
	3933.33	-0.0112111	0.00154509	-0.0214664	-0.0307201	-0.00906405
	3936.67	-0.0112431	0.000884362	-0.0213343	-0.0320853	-0.00994217
	3940	-0.0102836	0.000497111	-0.0239212	-0.0341161	-0.00735334
	3943.33	-0.0111178	0.000402006	-0.0269769	-0.0343663	-0.00518586
	3946.67	-0.0136106	6.35123e-06	-0.0268683	-0.0314917	-0.00608712
	3950	-0.0170848	-0.00062338	-0.0250178	-0.0311698	-0.00698873
	3953.33	-0.0185091	8.72596e-05	-0.0235331	-0.0338328	-0.00563407
	3956.67	-0.0165904	0.00334112	-0.0230178	-0.0331299	-0.0046115
	3960	-0.0136182	0.00607186	-0.023318	-0.0303034	-0.00561887
	3963.33	-0.0111413	0.00552739	-0.0228611	-0.0295086	-0.00638702
	3966.67	-0.0095806	0.00504162	-0.0207041	-0.0281994	-0.00531946
	3970	-0.00877621	0.00753798	-0.0180658	-0.0254922	-0.00589096
	3973.33	-0.00927003	0.00861541	-0.0167773	-0.0249424	-0.00842425
	3976.67	-0.0100835	0.00531013	-0.0162524	-0.0254697	-0.00720017
	3980	-0.0108318	0.00149977	-0.0159787	-0.0245129	-0.00387992
	3983.33	-0.0127047	-0.00064706	-0.0171683	-0.0237911	-0.000910958
	3986.67	-0.0134955	-0.000691793	-0.0180586	-0.0243455	0.0024395
	3990	-0.0122591	2.82093e-05	-0.0175879	-0.0254509	0.00298986
	3993.33	-0.0117813	-0.000919884	-0.0179971	-0.0263771	0.00250785
	3996.67	-0.0114633	-0.0012272	-0.0184584	-0.0258547	0.00430468
	4000	-0.00930728	0.0004933	-0.0177418	-0.0250686	0.00313484
	4003.33	-0.00667507	0.00218944	-0.0162283	-0.0241484	-0.00231695
	4006.67	-0.00548955	0.00357432	-0.0143338	-0.0222253	-0.00549985
	4010	-0.00575727	0.00506917	-0.0134888	-0.0222784	-0.00326028
	4013.33	-0.00708759	0.00537588	-0.0140896	-0.024267	0.000824655
	4016.67	-0.00794349	0.00367494	-0.0150554	-0.0254743	0.00334417
	4020	-0.00635966	0.00186591	-0.0163195	-0.0268196	0.0060449
	4023.33	-0.00389657	0.00119325	-0.0180128	-0.0277438	0.00825637
	4026.67	-0.00375919	0.00133813	-0.018212	-0.0263938	0.00802157
	4030	-0.00482234	0.0027616	-0.0166693	-0.025662	0.00657314
	4033.33	-0.00484752	0.00324275	-0.0165562	-0.0268488	0.00433391
	4036.67	-0.00654031	0.00136414	-0.0181169	-0.0282274	0.0023621
	4040	-0.00880296	-0.000417078	-0.0187078	-0.0301563	0.00259795
	4043.33	-0.00745838	-0.00157012	-0.0185934	-0.0320035	0.0032676
	4046.67	-0.00570146	-0.00232951	-0.0186529	-0.0320558	0.00241955
	4050	-0.00607133	-0.00171614	-0.0184717	-0.030583	0.00359339
	4053.33	-0.00588723	-0.000252873	-0.0179765	-0.0290278	0.00823049
	4056.67	-0.00508684	0.000420325	-0.0168837	-0.0269234	0.00938208
	4060	-0.005237	0.000306103	-0.0153383	-0.0254322	0.00589891
	4063.33	-0.00536691	2.66153e-05	-0.0135334	-0.0272815	0.00346005
	4066.67	-0.0043362	-0.000618114	-0.0130658	-0.0301861	0.00108549
	4070	-0.00320691	-0.00130442	-0.0155068	-0.0305302	-0.00224294
	4073.33	-0.0029692	-0.00202897	-0.0184617	-0.0301795	-0.00448805
	4076.67	-0.00369172	-0.00298045	-0.0203084	-0.0329188	-0.00511886
	4080	-0.00368665	-0.00197314	-0.0197789	-0.0358053	-0.00368156
	4083.33	-0.00109209	0.00175972	-0.0163516	-0.0355531	-0.00246655
	4086.67	0.00125491	0.00506525	-0.0142418	-0.0344604	-0.00069283
	4090	0.000310718	0.00695243	-0.0152498	-0.0344214	0.00375333
	4093.33	-0.00263593	0.00867067	-0.016955	-0.0342074	0.00417867
	4096.67	-0.00561934	0.00814054	-0.0190218	-0.0339734	0.000352411
	4100	-0.00781449	0.00505273	-0.0211483	-0.0371041	-0.00204022
	4103.33	-0.00836833	0.00405011	-0.0207788	-0.041964	-0.00310636
	4106.67	-0.00668845	0.00489221	-0.0186268	-0.043859	-0.00181128
	4110	-0.00381102	0.00280576	-0.0180297	-0.0427399	0.00209243
	4113.33	-0.00115823	0.000958645	-0.0189634	-0.0394384	0.00538184
	4116.67	-0.000207123	0.00459313	-0.0192296	-0.0348926	0.00502542
	4120	-0.00190755	0.00881981	-0.0184175	-0.0317594	0.00329627
	4123.33	-0.0048331	0.00826013	-0.0181974	-0.0323075	0.00395058
	4126.67	-0.00523631	0.00540768	-0.0188787	-0.0362361	0.0063248
	4130	-0.00157819	0.00401847	-0.0183	-0.0366942	0.00731329
	4133.33	0.00259723	0.00428898	-0.0160568	-0.0311627	0.00269786
	4136.67	0.00491508	0.0047944	-0.0146239	-0.0270541	-0.00386026
	4140	0.00550347	0.00542284	-0.0147737	-0.0263467	-0.0050033
	4143.33	0.00322063	0.00565993	-0.0158377	-0.0274366	-0.0020703
	4146.67	-0.00103616	0.00423765	-0.0170529	-0.0304417	0.000909765
	4150	-0.00306951	0.00175631	-0.0168739	-0.031821	0.00210093
	4153.33	-0.00276659	0.000392102	-0.0155542	-0.0308174	0.00194144
	4156.67	-0.00244403	0.0026665	-0.0145813	-0.0303359	0.00319956
	4160	-0.00215829	0.00559842	-0.0157289	-0.0304966	0.00644796
	4163.33	-0.00135526	0.00469122	-0.0176634	-0.0297839	0.0105055
	4166.67	0.000215874	0.00308156	-0.0177512	-0.0277156	0.0155544
	4170	0.00067034	0.00398077	-0.0180427	-0.0263192	0.0184049
	4173.33	-0.00283671	0.00573827	-0.0194263	-0.0271679	0.0142368
	4176.67	-0.00672876	0.00634085	-0.0188611	-0.0286268	0.00541321
	4180	-0.00464718	0.00589811	-0.0152427	-0.0285236	-0.00132972
	4183.33	0.000473995	0.00545899	-0.0114484	-0.0252038	-0.00264556
	4186.67	0.00297317	0.00371138	-0.0104233	-0.0205654	-0.00027795
	4190	0.00252968	0.000136408	-0.0122198	-0.0202501	0.00340817
	4193.33	0.0010994	-0.00247235	-0.0154773	-0.0235667	0.00632064
	4196.67	-0.000336857	-0.00292178	-0.0179848	-0.0263134	0.00573243
	4200	-0.00156469	-0.00221872	-0.0180692	-0.0264171	0.00357319
	4203.33	-0.00231091	-0.00135217	-0.0172902	-0.0244476	0.000514039
	4206.67	-0.0019022	-0.000296339	-0.0174761	-0.024182	-0.00408235
	4210	-0.00011351	0.000769565	-0.017546	-0.0243056	-0.00520807
	4213.33	-0.000495981	0.00133408	-0.0167495	-0.022719	-0.00352264
	4216.67	-0.00383668	0.00163316	-0.0166054	-0.0205714	-0.00389098
	4220	-0.00564675	0.00216219	-0.0161734	-0.0172509	-0.00508811
	4223.33	-0.00488929	0.00272247	-0.0142702	-0.0152613	-0.0041945
	4226.67	-0.00450626	0.00212592	-0.0137776	-0.0163099	-0.00111114
	4230	-0.00586565	-0.000146132	-0.0154486	-0.018539	0.00300058
	4233.33	-0.00685444	-0.00311322	-0.0159025	-0.0212342	0.00423098
	4236.67	-0.00556382	-0.0040175	-0.0137132	-0.0222416	0.000453386
	4240	-0.0037041	-0.00137746	-0.012035	-0.022053	-0.0033113
	4243.33	-0.00339816	0.00102112	-0.0127083	-0.0229346	-0.00542372
	4246.67	-0.0048591	-0.000643243	-0.0138427	-0.0224889	-0.00621206
	4250	-0.00603906	-0.00167635	-0.01465	-0.0200158	-0.00445426
	4253.33	-0.00406689	0.00123765	-0.0147419	-0.0185022	-0.00129362
	4256.67	-0.00132324	0.00356111	-0.0131703	-0.0183041	0.00134342
	4260	-0.00223117	0.0030242	-0.0122698	-0.01783	-0.000342914
	4263.33	-0.00518055	0.00145031	-0.0134632	-0.0174617	-0.00445804
	4266.67	-0.00642915	0.00123436	-0.0130186	-0.0177887	-0.00644301
	4270	-0.00629077	0.00275407	-0.0108579	-0.0183511	-0.00877402
	4273.33	-0.00592119	0.0041537	-0.0107086	-0.0177578	-0.010511
	4276.67	-0.00516996	0.00375061	-0.0116519	-0.0151835	-0.00863285
	4280	-0.0050485	0.00158717	-0.0118111	-0.0126879	-0.00688928
	4283.33	-0.00447923	0.000123054	-0.0104941	-0.0123398	-0.00720707
	4286.67	-0.00339095	0.000392999	-0.00845062	-0.0137738	-0.00619893
	4290	-0.00518385	0.000738568	-0.00757222	-0.0142352	-0.00286274
	4293.33	-0.00734442	0.001767	-0.00698634	-0.0136353	0.000204691
	4296.67	-0.00706217	0.0029967	-0.00743462	-0.0131696	-0.000963875
	4300	-0.00778381	0.00221393	-0.0103354	-0.0128136	-0.00559806
	4303.33	-0.00960669	0.00169047	-0.0135349	-0.0134602	-0.00714118
	4306.67	-0.0100865	0.00413227	-0.0142586	-0.0144024	-0.00463346
	4310	-0.0101866	0.00654869	-0.0129472	-0.0151341	-0.001029
	4313.33	-0.0100371	0.00508899	-0.0120327	-0.0152506	0.00304069
	4316.67	-0.00853981	0.00165853	-0.0112195	-0.0161144	0.00442505
	4320	-0.00686077	0.000174443	-0.00959862	-0.0187164	0.00162417
	4323.33	-0.00651134	0.000574441	-0.00767974	-0.0186974	-0.00184802
	4326.67	-0.00592444	0.00148501	-0.00695708	-0.0146795	-0.00359673
	4330	-0.00399867	0.00314405	-0.00790426	-0.0107868	-0.00346759
	4333.33	-0.00446031	0.00387321	-0.00941273	-0.0113181	-0.00265211
	4336.67	-0.00864834	0.0027447	-0.0100146	-0.0154521	0.000496069
	4340	-0.011755	0.00355192	-0.00784144	-0.0170558	0.00418335
	4343.33	-0.0118552	0.00711552	-0.00452995	-0.0150291	0.00201387
	4346.67	-0.00920326	0.00886899	-0.00312408	-0.0126753	-0.00296514
	4350	-0.00481406	0.00614516	-0.00394293	-0.0113933	-0.00497156
	4353.33	-0.00291218	0.0019241	-0.00593737	-0.0128096	-0.00494073
	4356.67	-0.00303296	0.000660018	-0.00799429	-0.0160911	-0.00494344
	4360	-0.00207018	0.00212509	-0.0081587	-0.0160236	-0.00430948
	4363.33	-0.000584497	0.00485007	-0.00566901	-0.0118579	-0.00172209
	4366.67	-0.000869226	0.00812727	-0.00344026	-0.00898328	0.00113355
	4370	-0.00273644	0.0092095	-0.00402341	-0.00909552	-0.00055393
	4373.33	-0.00271108	0.00788795	-0.00561378	-0.00977067	-0.0075172
	4376.67	-0.00124404	0.00709761	-0.00576004	-0.0101797	-0.0115298
	4380	-0.00178121	0.00814	-0.00581556	-0.0110384	-0.00794172
	4383.33	-0.00371275	0.00969214	-0.00659495	-0.0116897	-0.00432339
	4386.67	-0.00582733	0.00897467	-0.00809141	-0.0123112	-0.00402593
	4390	-0.00696275	0.00673475	-0.00971358	-0.0144893	-0.00458558
	4393.33	-0.00598437	0.00563242	-0.00952965	-0.0163039	-0.00811756
	4396.67	-0.00571446	0.00386839	-0.00984286	-0.0165637	-0.0109627
	4400	-0.0052604	0.000408043	-0.0117546	-0.016198	-0.00939732
	4403.33	-0.00220487	-0.00106853	-0.0115487	-0.0153238	-0.00763604
	4406.67	-0.000578503	0.000767681	-0.00937179	-0.0152195	-0.00724979
	4410	0.000498835	0.00351517	-0.00784235	-0.0142174	-0.00710796
	4413.33	0.00452574	0.00563693	-0.00729065	-0.0118291	-0.00771692
	4416.67	0.00672068	0.00580414	-0.0068477	-0.0120245	-0.00547647
	4420	0.00435418	0.00401564	-0.0061198	-0.0134243	0.00239284
	4423.33	0.00080112	0.00320237	-0.00623252	-0.0147954	0.00747816
	4426.67	-0.00260895	0.00482211	-0.00734525	-0.01735	0.00617362
	4430	-0.00517171	0.00707959	-0.00796123	-0.0192407	0.00339809
	4433.33	-0.00598178	0.00764753	-0.0077178	-0.0195929	-0.000506851
	4436.67	-0.00649299	0.00650481	-0.00708946	-0.0179393	-0.00290128
	4440	-0.00833883	0.00454903	-0.00698014	-0.0162893	0.000185765
	4443.33	-0.00990166	0.00345068	-0.00874252	-0.0163135	0.00338293
	4446.67	-0.00853289	0.00493896	-0.0103215	-0.0164442	0.00120336
	4450	-0.00476706	0.00587894	-0.00970962	-0.0173735	-0.00330157
	4453.33	-0.00282742	0.00492899	-0.00943324	-0.0191223	-0.00578182
	4456.67	-0.00545675	0.00492232	-0.00998433	-0.0189292	-0.00355213
	4460	-0.00625366	0.0063699	-0.00899495	-0.0164183	0.00109341
	4463.33	-0.00352576	0.00803587	-0.0077868	-0.0151509	0.00197417
	4466.67	-0.00406616	0.00785293	-0.00834846	-0.0166339	-0.000837588
	4470	-0.00691393	0.00626403	-0.00840468	-0.0194491	-0.00399263
	4473.33	-0.0079361	0.00562524	-0.00834694	-0.0214484	-0.00676359
	4476.67	-0.00725596	0.00509973	-0.0108203	-0.0209928	-0.00752452
	4480	-0.00666457	0.00493624	-0.0121847	-0.0202206	-0.00393835
	4483.33	-0.00725035	0.0065355	-0.010804	-0.0206205	0.00268029
	4486.67	-0.00682763	0.0074989	-0.00972293	-0.0200136	0.00667069
	4490	-0.00389605	0.00633331	-0.00844363	-0.0178681	0.00346685
	4493.33	-0.000870663	0.00454416	-0.0073314	-0.0162532	-0.0035849
	4496.67	0.00159009	0.00339907	-0.00683191	-0.016085	-0.00857155
	4500	0.00256219	0.0025698	-0.00539074	-0.0169448	-0.0101066
	4503.33	0.00060575	0.00201074	-0.00566885	-0.0184226	-0.0108495
	4506.67	-0.000477798	0.00409286	-0.00890312	-0.0198994	-0.0115511
	4510	0.000689768	0.00827171	-0.0111547	-0.0201445	-0.00694447
	4513.33	0.000708879	0.00999033	-0.0111517	-0.0179794	0.000411085
	4516.67	-0.000647506	0.00910816	-0.0102465	-0.0161098	0.00143654
	4520	-0.00216197	0.00805245	-0.00907902	-0.018587	-0.00281522
	4523.33	-0.00413563	0.00711888	-0.00984887	-0.0240704	-0.00679635
	4526.67	-0.00634937	0.00769438	-0.0130535	-0.0287486	-0.00778075
	4530	-0.00553268	0.00929115	-0.0136809	-0.0301518	-0.00622412
	4533.33	-0.00147011	0.00853066	-0.0115295	-0.0283242	-0.00532966
	4536.67	0.000378004	0.00605313	-0.0114028	-0.0248698	-0.00670044
	4540	-0.000535848	0.00572824	-0.0119664	-0.0216954	-0.00957188
	4543.33	-0.00159385	0.00726398	-0.011133	-0.0208514	-0.0106467
	4546.67	-0.00232568	0.00820787	-0.00964013	-0.0209859	-0.00788542
	4550	-0.00268154	0.00919345	-0.00859789	-0.0210543	-0.00494019
	4553.33	-0.00347335	0.0107914	-0.00926695	-0.0218536	-0.00336514
	4556.67	-0.00436402	0.0115296	-0.0108573	-0.0234082	-0.000360122
	4560	-0.00462731	0.0116043	-0.0122033	-0.0252036	0.00253937
	4563.33	-0.00389931	0.012618	-0.0123843	-0.0244064	0.0020011
	4566.67	-0.00180824	0.0129871	-0.0122294	-0.0226417	-0.00163853
	4570	-0.000602062	0.0104337	-0.013732	-0.024533	-0.00613617
	4573.33	-0.00157613	0.0072241	-0.0151705	-0.0277348	-0.00923194
	4576.67	-0.00464761	0.00601036	-0.0150908	-0.0284308	-0.0113155
	4580	-0.00741635	0.00660494	-0.0153778	-0.0274982	-0.0106222
	4583.33	-0.00594309	0.00710881	-0.0148949	-0.0275118	-0.00306489
	4586.67	-0.00211258	0.00583735	-0.0117754	-0.0278715	0.00471789
	4590	-0.000164268	0.00604518	-0.00926464	-0.0271044	0.00340797
	4593.33	-0.00217278	0.00889279	-0.00932327	-0.0274725	-0.00261956
	4596.67	-0.00538051	0.00913923	-0.0106911	-0.0296237	-0.00444967
	4600	-0.00601402	0.0067046	-0.0130023	-0.0314147	-0.00204306
	4603.33	-0.00596187	0.00472793	-0.0156725	-0.0324277	0.000227966
	4606.67	-0.00730562	0.00375567	-0.0163019	-0.0321988	0.00164176
	4610	-0.00692902	0.00498762	-0.0138476	-0.0305142	0.000994102
	4613.33	-0.00392636	0.00724068	-0.0113083	-0.0303235	-0.00237375
	4616.67	-0.00361685	0.00754805	-0.0105875	-0.0311161	-0.00592766
	4620	-0.0055403	0.00596219	-0.00994048	-0.0277014	-0.00831637
	4623.33	-0.00522456	0.00438557	-0.00863913	-0.0231909	-0.0087551
	4626.67	-0.00465441	0.00323919	-0.00852392	-0.0243233	-0.00514131
	4630	-0.00606037	0.00346785	-0.0110522	-0.0279392	0.00019961
	4633.33	-0.00789747	0.00639439	-0.0140407	-0.0298316	0.00296667
	4636.67	-0.0088494	0.00917706	-0.0140626	-0.0285794	0.00446999
	4640	-0.00801634	0.00891502	-0.0123698	-0.0232277	0.00417617
	4643.33	-0.00419609	0.00828801	-0.0110483	-0.0194774	-0.000152856
	4646.67	3.90649e-05	0.00904377	-0.0103249	-0.0232703	-0.00653856
	4650	0.00125996	0.00761399	-0.0100542	-0.0299018	-0.00823392
	4653.33	0.000406854	0.00479377	-0.00901453	-0.0323951	-0.0039535
	4656.67	-0.00117625	0.00561234	-0.00726181	-0.0315818	-0.000218171
	4660	-0.00369651	0.00812132	-0.00596777	-0.0283653	0.00227699
	4663.33	-0.00655131	0.00847516	-0.00609233	-0.0235735	0.00340039
	4666.67	-0.00657322	0.00970098	-0.00684405	-0.0209574	-0.000117805
	4670	-0.00436909	0.0123601	-0.00618971	-0.0221117	-0.00579221
	4673.33	-0.00346986	0.0106147	-0.00553947	-0.0243692	-0.00685123
	4676.67	-0.00419252	0.00457213	-0.00716577	-0.0250726	-0.00454159
	4680	-0.00657843	0.00165652	-0.00890262	-0.0262822	-0.00475601
	4683.33	-0.00736021	0.00397429	-0.00795356	-0.0266646	-0.00590685
	4686.67	-0.00551562	0.00673242	-0.00554529	-0.0230042	-0.00815655
	4690	-0.00602674	0.00732463	-0.00434401	-0.0198146	-0.0108458
	4693.33	-0.00835361	0.00625132	-0.00516109	-0.0194712	-0.00930863
	4696.67	-0.00833835	0.0037975	-0.00685051	-0.020207	-0.00651604
	4700	-0.00560445	0.00202711	-0.0070704	-0.0229388	-0.00544982
	4703.33	-0.00290743	0.00322293	-0.00595395	-0.0246396	-0.0056294
	4706.67	-0.00247666	0.0048125	-0.00743651	-0.0234684	-0.00726991
	4710	-0.00301013	0.00356795	-0.0112731	-0.0237132	-0.0089943
	4713.33	-0.00215678	0.00212351	-0.012424	-0.0248452	-0.00706569
	4716.67	-0.00111922	0.00255931	-0.0114392	-0.0247116	0.000135277
	4720	-0.0021022	0.00331934	-0.0101565	-0.0248982	0.00463978
	4723.33	-0.0031575	0.00422035	-0.00664028	-0.0253867	0.00141739
	4726.67	-0.00375892	0.00497089	-0.00414556	-0.0243865	-0.00367472
	4730	-0.00533628	0.00537244	-0.00424747	-0.0212885	-0.0076534
	4733.33	-0.00568572	0.00523635	-0.00224293	-0.0196683	-0.00951301
	4736.67	-0.00543925	0.00339205	-0.0011646	-0.0204595	-0.00847875
	4740	-0.00535772	0.0015688	-0.00417752	-0.0195616	-0.00801297
	4743.33	-0.00317709	0.000583743	-0.00645897	-0.0180693	-0.00795555
	4746.67	-0.00126002	-0.000522171	-0.00754882	-0.0178992	-0.00390618
	4750	-0.000445454	0.000441551	-0.00860963	-0.0156989	0.00160207
	4753.33	1.68292e-05	0.00200607	-0.00840738	-0.0120562	0.00274097
	4756.67	-0.00196148	0.000501178	-0.00825954	-0.0127756	0.000607029
	4760	-0.00377797	-0.00131517	-0.00802652	-0.0165614	-0.00193886
	4763.33	-0.00274422	0.000301492	-0.00692856	-0.018663	-0.00258793
	4766.67	-0.00198447	0.00191429	-0.0066701	-0.0197628	0.00104374
	4770	-0.00125648	0.000941715	-0.00578402	-0.0182302	0.00574666
	4773.33	0.002538	0.00110207	-0.00232472	-0.0131253	0.00582044
	4776.67	0.00644737	0.0018209	0.000391437	-0.0107421	0.00140996
	4780	0.0066916	0.00040497	0.00022711	-0.0121735	-0.00625323
	4783.33	0.00327677	-0.00039591	-0.000438237	-0.0124511	-0.0157006
	4786.67	-0.00195695	0.000830747	0.000298385	-0.0114142	-0.018161
	4790	-0.00568632	0.00254253	0.000611389	-0.0115952	-0.0094764
	4793.33	-0.0037471	0.00467697	-0.000855966	-0.0119199	0.00142935
	4796.67	0.00284852	0.00661417	-0.00239546	-0.010676	0.00588343
	4800	0.00712691	0.00700101	-0.00264432	-0.00983886	0.00345759
	4803.33	0.00783985	0.00457037	-0.00150401	-0.00934093	-0.00205403
	4806.67	0.00734592	-0.000548095	-0.00114815	-0.0102073	-0.00603816
	4810	0.00539949	-0.00488505	-0.00237633	-0.0150005	-0.00580073
	4813.33	0.00311521	-0.00514945	-0.00322844	-0.017368	-0.00236866
	4816.67	0.000222864	-0.00252351	-0.00410052	-0.0149165	0.00265983
	4820	-0.0029198	-0.00100578	-0.00461714	-0.0138979	0.00544137
	4823.33	-0.00291105	-0.00167392	-0.00344748	-0.0137705	0.00287398
	4826.67	-0.000929173	-0.0021409	-0.00247727	-0.0121178	-0.001751
	4830	0.000270584	-0.000654441	-0.00254122	-0.0111203	-0.00583167
	4833.33	0.00239173	0.00241909	-0.000584163	-0.0102103	-0.00711674
	4836.67	0.00442391	0.00422612	0.00393572	-0.00742396	-0.00251503
	4840	0.00273166	0.00207665	0.00579863	-0.00549586	0.00409232
	4843.33	0.000727988	-0.00209382	0.0022614	-0.00731219	0.00427378
	4846.67	0.000294193	-0.00493171	-0.00255645	-0.00984212	0.000462761
	4850	-0.00218906	-0.00520369	-0.00385203	-0.00966167	0.00301141
	4853.33	-0.00586946	-0.00498204	-0.00334489	-0.00946723	0.00761288
	4856.67	-0.00668519	-0.00689395	-0.00407303	-0.0100531	0.00526458
	4860	-0.00297718	-0.00807975	-0.00398065	-0.00892579	0.00160436
	4863.33	0.00131428	-0.00462439	-0.00195363	-0.00761693	0.000258224
	4866.67	0.00192406	-0.000441571	-0.000150067	-0.00827127	-0.00226998
	4870	0.00078714	-0.000101422	0.000957381	-0.00842898	-0.00369798
	4873.33	0.00108796	0.000547684	0.00165704	-0.00657862	-0.00237923
	4876.67	0.00226101	0.0021714	0.00103418	-0.00572363	0.000855984
	4880	0.00308425	0.00110015	0.000226309	-0.00547283	0.00456289
	4883.33	0.00503638	-0.000204494	0.000383071	-0.00303517	0.00426856
	4886.67	0.00642551	0.00101079	0.00112786	-0.000998455	0.00201383
	4890	0.00384405	0.00398477	0.00191444	-0.00177088	0.00226128
	4893.33	0.000116638	0.00665563	0.00133092	-0.0016537	0.00241279
	4896.67	-0.00215779	0.00585016	-0.00125366	-0.00052866	-0.000516569
	4900	-0.00414239	0.00114925	-0.00405104	-0.00303349	-0.00376237
	4903.33	-0.00565896	-0.00219497	-0.00474932	-0.00742313	-0.00519589
	4906.67	-0.0051685	-0.00243085	-0.00354792	-0.0103693	-0.00637912
	4910	-0.00375966	-0.00349385	-0.00284149	-0.0124331	-0.0048892
	4913.33	-0.00376381	-0.00493002	-0.00320409	-0.0124356	-0.00128176
	4916.67	-0.00390358	-0.00449492	-0.00199273	-0.0106509	-0.00152245
	4920	-0.00300599	-0.00346377	0.00143921	-0.00930665	-0.00363461
	4923.33	-0.00345881	-0.00323218	0.00382904	-0.00755662	-0.00392869
	4926.67	-0.0055854	-0.00429944	0.00267337	-0.00593448	-0.00663803
	4930	-0.00650783	-0.00623728	-8.58858e-05	-0.00647225	-0.0126981
	4933.33	-0.00518425	-0.00734203	-0.000262393	-0.00692956	-0.0166267
	4936.67	-0.00462819	-0.00705343	0.00117509	-0.00697208	-0.0151457
	4940	-0.00592925	-0.00676846	0.000808507	-0.00853328	-0.0125243
	4943.33	-0.00544713	-0.00740369	-0.000762103	-0.00882321	-0.0109175
	4946.67	-0.00330635	-0.00815469	-0.00252194	-0.00766384	-0.00594124
	4950	-0.00234129	-0.00794185	-0.0041388	-0.00652797	0.00159781
	4953.33	-0.00139651	-0.00601608	-0.00366705	-0.00290737	0.00542437
	4956.67	-0.000445004	-0.00299382	-0.0011656	0.00227344	0.00214276
	4960	-0.00125081	-0.00137006	0.000600115	0.00422699	-0.00270638
	4963.33	-0.00127794	-0.00201374	0.000235359	0.00245556	-0.00356962
	4966.67	0.00191802	-0.00324411	-0.000498178	-0.000303988	-0.0037541
	4970	0.00569096	-0.00396801	-0.000180597	-0.00126914	-0.005383
	4973.33	0.00711643	-0.00400622	-0.000182691	0.000233013	-0.00504848
	4976.67	0.00792525	-0.00259882	0.000401909	0.00114788	-0.00281601
	4980	0.00885875	-0.000546569	0.00226984	0.00103675	-0.000673081
	4983.33	0.00623893	-0.00211066	0.00147281	-0.000193725	0.00162728
	4986.67	0.00146867	-0.00665795	-0.00140332	-0.00232725	0.00314969
	4990	0.000728107	-0.00948504	-0.00149046	-0.00285528	0.00194969
	4993.33	0.00255801	-0.0101866	-0.000726479	-0.0036319	-0.00219458
	4996.67	0.00352188	-0.010242	-0.00155093	-0.00496735	-0.00591172
	5000	0.00494136	-0.0114604	-0.00148374	-0.00283464	-0.00393703
	5003.33	0.00573321	-0.0139018	-0.000915324	-0.000675033	0.00242929
	5006.67	0.0051493	-0.01701	-0.00222758	-0.00288383	0.00636998
	5010	0.00351708	-0.017684	-0.00296515	-0.00262124	0.00835208
	5013.33	0.00206577	-0.0133088	-0.000104	0.00211389	0.0103345
	5016.67	0.00218629	-0.00951366	0.00346801	0.00381535	0.0110062
	5020	0.00257694	-0.00787403	0.00457925	0.00225302	0.0103081
	5023.33	0.00358432	-0.00506152	0.00476565	0.00149993	0.00683541
	5026.67	0.00309525	-0.00391739	0.00419775	0.000258806	-1.56455e-06
	5030	0.000684085	-0.00550791	0.0016592	-0.00154548	-0.00879091
	5033.33	0.000517071	-0.00637875	0.000105463	8.58944e-05	-0.0156095
	5036.67	0.00122577	-0.00843244	0.000895194	0.00405909	-0.015054
	5040	0.000764191	-0.0128893	0.00301778	0.00633191	-0.00531566
	5043.33	0.00326834	-0.0138609	0.00634069	0.00577494	0.00611862
	5046.67	0.00800151	-0.0116574	0.00871287	0.00396783	0.0107119

## Sheet: Fig. S6B
	Magnetic Field (Gauss)	SOI WT	SOI NB	SOI Y103A
		A1_WTSOIasis_20221122_103bc	B1_SOI_Nbasis_20221123_109bc	C1_SOI_Y103Aasis_20221123_111bc
	50	-0.00340195	0.0020362	-0.00133264				These data are the original (baseline corrected) EPR files
	53.3333	-0.00300886	0.00179005	-0.00131279				Spectra were normalized to the sample concentration of SOI WT in the figure as follows:
	56.6667	-0.00148836	0.00264407	-0.00143944				SOI NB	multiply y-values by 305/545 = 0.560
	60	-0.000240487	0.00443279	-0.00177637				SOI Y103A	multiply y-values by 305/309 = 0.987
	63.3333	-0.000604134	0.00551726	-0.00266669
	66.6667	-0.00121875	0.00585102	-0.00319246
	70	-0.00103403	0.00578645	-0.0024167
	73.3333	-0.000432702	0.00514874	-0.00114122
	76.6667	-5.11455e-05	0.00462805	-0.000388255
	80	-0.000738479	0.00479525	-0.00100753
	83.3333	-0.00151176	0.00521938	-0.00309834
	86.6667	-0.000845615	0.0059192	-0.00442293
	90	0.000708683	0.00676864	-0.00334632
	93.3333	0.00162475	0.0060604	-0.00239735
	96.6667	0.00134841	0.00390225	-0.00278593
	100	0.00106578	0.00255587	-0.00249642
	103.333	0.00161719	0.00233636	-0.00165251
	106.667	0.00240491	0.00189601	-0.00130532
	110	0.00244441	0.000298305	-0.00174913
	113.333	0.00143066	-0.00112839	-0.00274657
	116.667	-0.000377861	-0.00125627	-0.00380621
	120	-0.00230737	-2.82218e-05	-0.00470616
	123.333	-0.00387885	0.00228477	-0.00527639
	126.667	-0.005165	0.00268034	-0.00591675
	130	-0.0062086	0.00114582	-0.00614644
	133.333	-0.00707301	0.000898178	-0.00558205
	136.667	-0.00764773	0.000930278	-0.00557285
	140	-0.0081626	-0.000881316	-0.00662437
	143.333	-0.00806625	-0.00295	-0.00731601
	146.667	-0.00632007	-0.00291786	-0.00642823
	150	-0.0045348	-0.00146131	-0.00461109
	153.333	-0.00383642	-0.00033807	-0.00301133
	156.667	-0.00291539	0.000362879	-0.0020496
	160	-0.00190457	0.000663285	-0.00146573
	163.333	-0.00195364	0.000616081	-0.000766593
	166.667	-0.00326146	0.0010276	-1.55204e-05
	170	-0.00437125	0.00219559	0.000321217
	173.333	-0.0037756	0.00341094	-0.000106657
	176.667	-0.00246312	0.0038062	-0.000372615
	180	-0.00158641	0.00354171	0.00024266
	183.333	-0.000820645	0.00359701	0.00102376
	186.667	-0.000437126	0.00383211	0.00152545
	190	-0.000620034	0.00398639	0.00166313
	193.333	-0.000890631	0.00442984	0.00190907
	196.667	-0.00140278	0.00457367	0.00269007
	200	-0.00178539	0.00515549	0.00359615
	203.333	-0.00204213	0.00630864	0.00416344
	206.667	-0.00227555	0.00683178	0.00477514
	210	-0.00183323	0.00732264	0.0056288
	213.333	-0.00117907	0.00824239	0.00577962
	216.667	-0.000939705	0.00908131	0.00548698
	220	-0.000953261	0.00906494	0.0052869
	223.333	-0.00131198	0.00792289	0.00415373
	226.667	-0.0023331	0.00629102	0.00224819
	230	-0.00311178	0.00482254	0.000400766
	233.333	-0.00326754	0.00348257	-0.00119837
	236.667	-0.00297262	0.00313241	-0.00132044
	240	-0.00185644	0.00389406	-0.000561126
	243.333	-0.00118004	0.00352644	-0.00127962
	246.667	-0.00163345	0.00261051	-0.00248424
	250	-0.00245233	0.00272219	-0.00330591
	253.333	-0.00290496	0.00247908	-0.00454831
	256.667	-0.00251068	0.00173957	-0.00459894
	260	-0.0023083	0.00184599	-0.00261015
	263.333	-0.00237089	0.00306389	0.000121224
	266.667	-0.00107994	0.00503164	0.0022843
	270	0.000927622	0.00681859	0.0033252
	273.333	0.00182852	0.00800798	0.00379536
	276.667	0.00146093	0.00866224	0.00420059
	280	0.000889134	0.008608	0.00481834
	283.333	0.00158495	0.00827946	0.0056091
	286.667	0.00295307	0.00780998	0.00598014
	290	0.00309683	0.00657124	0.00564377
	293.333	0.00224735	0.00446021	0.00481481
	296.667	0.00106746	0.00249647	0.00354329
	300	-0.000887537	0.00128802	0.00239696
	303.333	-0.0034396	0.000215684	0.00197529
	306.667	-0.00524948	-0.00071816	0.00181508
	310	-0.00491099	-0.00085067	0.00157622
	313.333	-0.00176066	0.000380868	0.00191048
	316.667	0.00228937	0.0020803	0.00295896
	320	0.00353497	0.0021614	0.00309296
	323.333	0.00173922	0.0008472	0.0016944
	326.667	-0.000325327	-0.000325234	0.000270983
	330	-0.00156508	-0.000859901	-0.000380161
	333.333	-0.00187236	-0.000741927	-0.000368516
	336.667	-0.00112669	-0.000629722	0.000116597
	340	-0.000391479	-0.00105867	0.000702415
	343.333	-0.000421622	-0.00112997	0.000968718
	346.667	-0.000724808	-0.0005656	0.000893367
	350	-0.00120777	-0.000267088	0.00127291
	353.333	-0.00149919	0.000221809	0.0022905
	356.667	-0.00122925	0.00133845	0.0031636
	360	-0.00139962	0.00192816	0.00338144
	363.333	-0.00255178	0.00164377	0.00326552
	366.667	-0.00372975	0.0018694	0.00319787
	370	-0.00340507	0.00311429	0.00318462
	373.333	-0.00183685	0.00409139	0.00331892
	376.667	-0.000623145	0.00398789	0.0032999
	380	0.000678881	0.00339056	0.00346117
	383.333	0.00290962	0.00331128	0.00391643
	386.667	0.00427093	0.00316949	0.00359835
	390	0.00424757	0.00272391	0.00273798
	393.333	0.00419528	0.00309743	0.00203935
	396.667	0.00365291	0.00370536	0.00147853
	400	0.00229638	0.00302094	0.001002
	403.333	0.00121032	0.00151273	0.000862502
	406.667	0.00110833	0.00135237	0.00142796
	410	0.00138398	0.00170855	0.00166215
	413.333	0.00128756	0.000610867	0.000900455
	416.667	0.000518791	-0.0010401	0.000111281
	420	-0.000390582	-0.00212703	-0.000380218
	423.333	-0.000122784	-0.00186905	-6.5708e-05
	426.667	0.00163596	-0.000443356	0.00175876
	430	0.00384294	0.000373104	0.00416592
	433.333	0.00442512	-0.00032412	0.00483591
	436.667	0.00298156	-0.000993114	0.00320586
	440	0.00132835	-0.000128734	0.000927266
	443.333	0.000922891	0.0012011	-0.000745393
	446.667	0.00171711	0.00199678	-0.00110134
	450	0.00211997	0.00242004	-0.00121394
	453.333	0.0017309	0.00226744	-0.00205185
	456.667	0.00143655	0.00210414	-0.00215056
	460	0.00226729	0.00265579	-0.000312484
	463.333	0.00369588	0.00326689	0.00173628
	466.667	0.00283188	0.00286482	0.00133112
	470	-0.000212938	0.00113007	-0.00064997
	473.333	-0.00157905	-0.000334521	-0.00141277
	476.667	-0.000677981	-0.00107242	-0.000869419
	480	5.1401e-05	-0.00187254	-0.00036031
	483.333	0.000585457	-0.00224872	-0.000213789
	486.667	0.00106013	-0.0027364	-0.00108816
	490	0.000955268	-0.00290859	-0.00220852
	493.333	0.00106293	-0.00161849	-0.00131461
	496.667	0.00136396	-7.7934e-06	0.000484737
	500	0.00144125	0.000468677	0.000914502
	503.333	0.00135761	3.43348e-05	0.000255123
	506.667	0.000764242	-8.55348e-05	-3.41428e-05
	510	1.36338e-06	0.000417296	0.00092515
	513.333	-0.000358845	0.000848426	0.00228181
	516.667	-6.59028e-05	0.00098201	0.00340222
	520	0.000436693	0.00103893	0.00433618
	523.333	0.000229611	0.000694178	0.00449508
	526.667	-0.000598072	-0.000395553	0.00350646
	530	-0.000858569	-0.0017936	0.00172499
	533.333	0.000588671	-0.0019607	0.000233799
	536.667	0.00212633	-0.000121649	-0.000261759
	540	0.00163151	0.00120873	-0.000701402
	543.333	0.000192688	0.000226034	-0.00174992
	546.667	-0.000585564	-0.00143287	-0.0022986
	550	-0.000247684	-0.00217901	-0.00107741
	553.333	0.00145163	-0.00132819	0.00146538
	556.667	0.00367162	0.000360209	0.00336054
	560	0.00504861	0.000627127	0.00379338
	563.333	0.00490508	-0.000662654	0.0029687
	566.667	0.00358535	-0.00203399	0.00118572
	570	0.00203429	-0.00352817	-0.000384908
	573.333	0.000633241	-0.00541808	-0.00122718
	576.667	-0.000469825	-0.00687178	-0.0020304
	580	-0.00142674	-0.00697279	-0.00254905
	583.333	-0.00211507	-0.00609023	-0.0026917
	586.667	-0.000982955	-0.00504408	-0.00266806
	590	0.00223756	-0.00366154	-0.00146531
	593.333	0.00496397	-0.001634	0.00013568
	596.667	0.00590615	0.000694467	0.000671488
	600	0.00582083	0.00173057	0.000416564
	603.333	0.00495465	0.000410759	-0.00022513
	606.667	0.00406246	-0.00132659	-0.00100521
	610	0.00373022	-0.00197115	-0.00229563
	613.333	0.00268609	-0.00314494	-0.00455193
	616.667	0.00010154	-0.00569916	-0.00687827
	620	-0.00195212	-0.00763455	-0.00786529
	623.333	-0.00196924	-0.00810606	-0.00816444
	626.667	-0.000844753	-0.00766367	-0.00835675
	630	0.00114663	-0.00628146	-0.00751966
	633.333	0.00290026	-0.00510089	-0.00636511
	636.667	0.00264356	-0.00523878	-0.0057567
	640	0.00218528	-0.0057498	-0.00505825
	643.333	0.00401195	-0.00508215	-0.00355259
	646.667	0.00562145	-0.00396332	-0.00251469
	650	0.00456241	-0.00447805	-0.00341366
	653.333	0.00263253	-0.00608471	-0.00526064
	656.667	0.00139995	-0.00658691	-0.00675526
	660	0.000346806	-0.00594739	-0.0079042
	663.333	-0.00080779	-0.00566918	-0.00875265
	666.667	-0.00167115	-0.00616581	-0.0088066
	670	-0.00229278	-0.00661602	-0.00804612
	673.333	-0.00177722	-0.00615568	-0.00683416
	676.667	1.32688e-05	-0.00435973	-0.00578615
	680	0.000671865	-0.00242674	-0.00549383
	683.333	-0.000325936	-0.0016307	-0.00636859
	686.667	-0.000720817	-0.00103933	-0.00750581
	690	7.65246e-05	-0.00088583	-0.00743515
	693.333	0.00067007	-0.00240454	-0.00611705
	696.667	0.000638579	-0.00436957	-0.00440234
	700	0.000217645	-0.00596153	-0.00443746
	703.333	-0.000350645	-0.00732434	-0.00645262
	706.667	-0.000412173	-0.00744595	-0.00757921
	710	-6.09529e-05	-0.00672028	-0.00707286
	713.333	0.000399707	-0.00609244	-0.0059971
	716.667	0.00120159	-0.0049682	-0.00398853
	720	0.00177515	-0.00411465	-0.00194341
	723.333	0.0013548	-0.00465741	-0.00169413
	726.667	1.92961e-05	-0.00573345	-0.00257513
	730	-0.00132623	-0.00673088	-0.00309914
	733.333	-0.00129017	-0.00678862	-0.00206314
	736.667	8.20655e-05	-0.00551166	1.42834e-05
	740	0.00210768	-0.00393038	0.00131859
	743.333	0.0040595	-0.00300321	0.00146931
	746.667	0.00471084	-0.00399125	0.00084926
	750	0.00409942	-0.00663097	-0.00022679
	753.333	0.00322688	-0.00815684	-0.000658379
	756.667	0.00257653	-0.00763672	-0.00040203
	760	0.00262199	-0.00661858	-0.000710882
	763.333	0.00397287	-0.00621941	-0.000820994
	766.667	0.0051486	-0.00667704	-0.000488133
	770	0.00436713	-0.00749733	-0.00129805
	773.333	0.00303989	-0.00791452	-0.00280077
	776.667	0.00275432	-0.00729943	-0.00299061
	780	0.0030695	-0.00639327	-0.00185792
	783.333	0.0037235	-0.00613855	-0.00101913
	786.667	0.00415723	-0.00679154	-0.000901488
	790	0.00377442	-0.007428	-0.000860987
	793.333	0.00373577	-0.00655102	-0.000861731
	796.667	0.00447763	-0.00533646	-0.000982152
	800	0.004679	-0.00510124	-0.00100878
	803.333	0.00355531	-0.00529319	-0.00113516
	806.667	0.00139913	-0.00538585	-0.00161355
	810	-0.000579907	-0.00556289	-0.0024629
	813.333	-0.00133819	-0.00557762	-0.00318849
	816.667	-0.000581387	-0.00492342	-0.00311739
	820	0.00107602	-0.00405667	-0.00245155
	823.333	0.00166438	-0.00405975	-0.00233744
	826.667	0.000208467	-0.00547618	-0.00338161
	830	-0.00111329	-0.006139	-0.004032
	833.333	-0.000523747	-0.0046919	-0.003268
	836.667	0.000397496	-0.00341537	-0.00224726
	840	0.000611811	-0.00365995	-0.00127345
	843.333	0.00129072	-0.00432269	-0.000161984
	846.667	0.00262892	-0.00452513	-9.47829e-05
	850	0.00325467	-0.00446263	-0.00128945
	853.333	0.00279276	-0.00428058	-0.00248568
	856.667	0.00218482	-0.00440879	-0.00305336
	860	0.00132848	-0.00564849	-0.00308661
	863.333	-0.000168053	-0.00792079	-0.00350027
	866.667	-0.000779328	-0.00962257	-0.00459129
	870	-0.000324101	-0.00985081	-0.00533188
	873.333	-0.000323388	-0.00979375	-0.00555248
	876.667	-0.000803771	-0.0102189	-0.00606788
	880	-0.00129763	-0.0109328	-0.00721921
	883.333	-0.00058797	-0.0108313	-0.00786663
	886.667	0.00157823	-0.00978214	-0.00743108
	890	0.00258272	-0.0100911	-0.00723413
	893.333	0.00188269	-0.0112702	-0.00721768
	896.667	0.00135391	-0.0106591	-0.00660437
	900	0.000548213	-0.00902347	-0.00583298
	903.333	-0.00147211	-0.007878	-0.00529741
	906.667	-0.00267979	-0.00745229	-0.00532094
	910	-0.00168238	-0.00804215	-0.00533777
	913.333	0.000108	-0.00889119	-0.00440999
	916.667	0.00144089	-0.00889347	-0.00281331
	920	0.00241539	-0.00780684	-0.00111879
	923.333	0.00344979	-0.00647808	-4.52377e-05
	926.667	0.00348652	-0.00597044	-0.000153937
	930	0.00272917	-0.00560857	-0.000692578
	933.333	0.00254515	-0.0054205	-0.00135397
	936.667	0.00314663	-0.00628395	-0.00311483
	940	0.00470001	-0.00705052	-0.00532936
	943.333	0.00629122	-0.00651415	-0.00618013
	946.667	0.00750286	-0.0053101	-0.00556539
	950	0.00939785	-0.00464895	-0.00422825
	953.333	0.0123782	-0.0040976	-0.00289827
	956.667	0.0160591	-0.0030119	-0.00218779
	960	0.0197313	-0.00174438	-0.00138351
	963.333	0.0214297	-0.00106393	-0.000825859
	966.667	0.0203189	-0.0013653	-0.00121868
	970	0.0194875	-0.00172664	-0.00126894
	973.333	0.0212759	-0.00211745	-0.00114445
	976.667	0.0249048	-0.00283378	-0.00119547
	980	0.0294524	-0.00203597	-0.00027677
	983.333	0.0328623	0.000676107	0.00113385
	986.667	0.0331018	0.00227681	0.00179224
	990	0.0317972	0.00173617	0.00170283
	993.333	0.0314251	0.00131756	0.00126759
	996.667	0.0321774	0.00214574	0.000804488
	1000	0.0336583	0.00314982	0.000865466
	1003.33	0.0363264	0.00423732	0.00207633
	1006.67	0.0397428	0.00534091	0.00334447
	1010	0.0418691	0.00499787	0.00325099
	1013.33	0.041924	0.00393194	0.00275603
	1016.67	0.0409781	0.00331968	0.00281737
	1020	0.0402645	0.00272625	0.00415136
	1023.33	0.0406969	0.00177972	0.00616615
	1026.67	0.0425758	0.000856293	0.00687157
	1030	0.0451003	0.000390937	0.00712314
	1033.33	0.0468031	-9.25619e-06	0.00785986
	1036.67	0.0464927	-0.000823524	0.00736854
	1040	0.0447962	-0.00173924	0.00589749
	1043.33	0.0444732	-0.0013826	0.0052334
	1046.67	0.0467987	0.000674368	0.00571663
	1050	0.0500543	0.00262547	0.00715225
	1053.33	0.0519426	0.00295727	0.00853631
	1056.67	0.052702	0.00297585	0.00971017
	1060	0.0540135	0.0045284	0.0114267
	1063.33	0.055587	0.00728137	0.01301
	1066.67	0.0568852	0.00924434	0.0134882
	1070	0.0581463	0.00958374	0.0134644
	1073.33	0.0591209	0.00977404	0.0138435
	1076.67	0.0604442	0.0105602	0.0143401
	1080	0.0628518	0.0116914	0.0151035
	1083.33	0.0651896	0.0122856	0.0154178
	1086.67	0.0669435	0.0114575	0.0139813
	1090	0.0689664	0.0106303	0.0127166
	1093.33	0.0709917	0.0110505	0.0131921
	1096.67	0.0724809	0.0120216	0.0145131
	1100	0.0742314	0.0126694	0.0156973
	1103.33	0.0767213	0.0125524	0.0158946
	1106.67	0.0786971	0.0119293	0.0149349
	1110	0.079976	0.011617	0.0136924
	1113.33	0.0817557	0.0121187	0.0135115
	1116.67	0.0830925	0.0128649	0.0145479
	1120	0.0820458	0.0124931	0.0156787
	1123.33	0.079381	0.0118925	0.0161396
	1126.67	0.075745	0.0125747	0.0157562
	1130	0.0704528	0.0131421	0.0150251
	1133.33	0.0655875	0.013377	0.0157225
	1136.67	0.062018	0.0141307	0.0176805
	1140	0.0570068	0.0144982	0.0182793
	1143.33	0.0500691	0.013809	0.0168538
	1146.67	0.043435	0.0127329	0.0148705
	1150	0.0384562	0.012232	0.013469
	1153.33	0.0354346	0.0122898	0.0130441
	1156.67	0.0337159	0.0129853	0.0139577
	1160	0.0316236	0.0145398	0.015681
	1163.33	0.0274527	0.0156865	0.0166744
	1166.67	0.0222084	0.0156618	0.0164956
	1170	0.0187964	0.0152321	0.0156716
	1173.33	0.0173754	0.0151359	0.0149464
	1176.67	0.01635	0.0152155	0.0148757
	1180	0.015521	0.0155193	0.0150164
	1183.33	0.0156795	0.0171699	0.0153819
	1186.67	0.0164172	0.0196965	0.0164554
	1190	0.0167531	0.0215426	0.0172496
	1193.33	0.0171964	0.0227276	0.0174476
	1196.67	0.0183487	0.0232507	0.0180163
	1200	0.0195708	0.0232502	0.0187099
	1203.33	0.0206741	0.0243024	0.0194943
	1206.67	0.0217981	0.0261067	0.0202541
	1210	0.0223784	0.0269794	0.0203273
	1213.33	0.0220415	0.0268067	0.0196079
	1216.67	0.0212996	0.0265286	0.0188194
	1220	0.0211574	0.0270902	0.019346
	1223.33	0.0217048	0.0279669	0.0204541
	1226.67	0.0226484	0.0285412	0.0208749
	1230	0.0238844	0.0299257	0.0214283
	1233.33	0.0249233	0.0316441	0.0222193
	1236.67	0.025422	0.0319922	0.0231706
	1240	0.0250817	0.0310639	0.0240088
	1243.33	0.0233983	0.0297713	0.0232918
	1246.67	0.0216377	0.0296386	0.0224423
	1250	0.020972	0.0301532	0.0230993
	1253.33	0.0198921	0.0294839	0.0235249
	1256.67	0.0182737	0.0289664	0.0227526
	1260	0.0167852	0.0299045	0.0212516
	1263.33	0.0160176	0.031208	0.0203808
	1266.67	0.0169032	0.031548	0.0212713
	1270	0.0174576	0.0308485	0.0225942
	1273.33	0.0167265	0.0300461	0.0230352
	1276.67	0.0171348	0.0296422	0.0239065
	1280	0.0186162	0.0296136	0.0262267
	1283.33	0.0189538	0.0301819	0.0275977
	1286.67	0.0181957	0.0316749	0.026878
	1290	0.0178337	0.0335843	0.0261995
	1293.33	0.0186705	0.0356829	0.0267481
	1296.67	0.0195219	0.0371676	0.0278526
	1300	0.0188443	0.036894	0.0285391
	1303.33	0.0174552	0.0362262	0.0287007
	1306.67	0.0170576	0.0363375	0.0286544
	1310	0.0174498	0.0368146	0.0280708
	1313.33	0.0170244	0.0370749	0.0263122
	1316.67	0.015479	0.0363692	0.0239696
	1320	0.0143804	0.0352549	0.0234418
	1323.33	0.0149115	0.0354312	0.025311
	1326.67	0.0163442	0.0365205	0.0271744
	1330	0.0177072	0.0371836	0.0281279
	1333.33	0.0194444	0.0381207	0.0286055
	1336.67	0.0209671	0.0392058	0.0286362
	1340	0.0203662	0.0391644	0.0283893
	1343.33	0.0181721	0.0386098	0.0274617
	1346.67	0.0171374	0.0393812	0.0273286
	1350	0.018269	0.0409554	0.0292299
	1353.33	0.0202538	0.0411097	0.030521
	1356.67	0.0214681	0.0412533	0.0298801
	1360	0.0216563	0.0427376	0.0289548
	1363.33	0.0218069	0.0433797	0.0292243
	1366.67	0.0216699	0.0419002	0.0302118
	1370	0.0207176	0.0390986	0.0302756
	1373.33	0.019637	0.0372829	0.0296214
	1376.67	0.0195537	0.037361	0.0298253
	1380	0.0204662	0.0375059	0.0306981
	1383.33	0.0205099	0.0374342	0.0308823
	1386.67	0.020145	0.0379957	0.0310256
	1390	0.02156	0.0394548	0.0321156
	1393.33	0.0230018	0.0412841	0.0321106
	1396.67	0.0230473	0.0423611	0.0306806
	1400	0.0232172	0.0423482	0.0303776
	1403.33	0.0236949	0.0411823	0.03091
	1406.67	0.0244775	0.040372	0.031466
	1410	0.0259322	0.0407736	0.0320205
	1413.33	0.0269966	0.0406894	0.0316343
	1416.67	0.0270684	0.0403099	0.0299919
	1420	0.0265329	0.0403039	0.0285746
	1423.33	0.025182	0.0395247	0.0289851
	1426.67	0.0238861	0.0384201	0.0299382
	1430	0.0229853	0.0381033	0.0290686
	1433.33	0.0221662	0.0379727	0.0276859
	1436.67	0.0235257	0.03897	0.0288814
	1440	0.0267249	0.0418205	0.030692
	1443.33	0.0288852	0.0437005	0.0310807
	1446.67	0.0303364	0.0444156	0.0324371
	1450	0.0315716	0.0456425	0.0340052
	1453.33	0.0314226	0.0457388	0.0336798
	1456.67	0.0311547	0.0448268	0.0331109
	1460	0.0318719	0.04568	0.0333562
	1463.33	0.0320759	0.0471059	0.0334695
	1466.67	0.0318851	0.0467039	0.0327143
	1470	0.0321574	0.0464541	0.0314852
	1473.33	0.0320036	0.0474893	0.0311881
	1476.67	0.0314671	0.0479883	0.0319068
	1480	0.0317016	0.0479153	0.0330089
	1483.33	0.0326928	0.047951	0.0341103
	1486.67	0.0335791	0.0482546	0.0350019
	1490	0.0340212	0.0492952	0.0364775
	1493.33	0.0335629	0.0505452	0.0380586
	1496.67	0.0320817	0.0505616	0.0378084
	1500	0.0306533	0.0486742	0.0352576
	1503.33	0.0297162	0.0470108	0.0326265
	1506.67	0.0297126	0.0476639	0.0319206
	1510	0.0313567	0.0491574	0.0323346
	1513.33	0.0332493	0.0492837	0.0322416
	1516.67	0.0343495	0.04961	0.0322746
	1520	0.0351024	0.0517933	0.0334109
	1523.33	0.0353167	0.0530785	0.0349046
	1526.67	0.0356524	0.0521246	0.0362245
	1530	0.03707	0.0504741	0.0363511
	1533.33	0.0388693	0.0501124	0.0356146
	1536.67	0.0397927	0.052376	0.0363055
	1540	0.0398198	0.0555805	0.0385057
	1543.33	0.0393486	0.0568353	0.0403544
	1546.67	0.0393655	0.0559508	0.0417282
	1550	0.0407899	0.0553233	0.0429787
	1553.33	0.0419764	0.0556412	0.0427609
	1556.67	0.0414422	0.0551096	0.0410137
	1560	0.0403282	0.0528718	0.0388968
	1563.33	0.0382935	0.0479951	0.0358635
	1566.67	0.0333787	0.0399526	0.0313074
	1570	0.026487	0.0307056	0.025431
	1573.33	0.0184619	0.0202705	0.0175885
	1576.67	0.0103409	0.00890744	0.00928399
	1580	0.00446158	-0.00023944	0.00279367
	1583.33	0.000578791	-0.00742355	-0.00208621
	1586.67	-0.00228756	-0.0142784	-0.00527865
	1590	-0.00429027	-0.0188528	-0.00700413
	1593.33	-0.00600574	-0.0200991	-0.00819065
	1596.67	-0.00699676	-0.0198169	-0.00851901
	1600	-0.00725075	-0.0201494	-0.00898919
	1603.33	-0.00822039	-0.0218223	-0.0110258
	1606.67	-0.00908532	-0.0236074	-0.0122779
	1610	-0.00946277	-0.0250274	-0.011801
	1613.33	-0.0108114	-0.0257614	-0.0122847
	1616.67	-0.0120726	-0.0255502	-0.0134901
	1620	-0.0118711	-0.0255562	-0.0132843
	1623.33	-0.0118851	-0.0266616	-0.012176
	1626.67	-0.0123154	-0.0285713	-0.0117999
	1630	-0.0112032	-0.0293173	-0.0122381
	1633.33	-0.0104009	-0.0282067	-0.0130318
	1636.67	-0.0113993	-0.0274725	-0.0140395
	1640	-0.0120935	-0.0285924	-0.0151008
	1643.33	-0.0122525	-0.031557	-0.0169236
	1646.67	-0.0121839	-0.0346396	-0.0180888
	1650	-0.0115558	-0.0359209	-0.0170172
	1653.33	-0.0121947	-0.0368417	-0.0165179
	1656.67	-0.0149211	-0.0378643	-0.0177212
	1660	-0.0171492	-0.0379144	-0.0196213
	1663.33	-0.0165036	-0.0374743	-0.0218714
	1666.67	-0.0147211	-0.0361799	-0.0227086
	1670	-0.015169	-0.0355313	-0.02237
	1673.33	-0.0175712	-0.0377451	-0.0225237
	1676.67	-0.0195767	-0.0409518	-0.022623
	1680	-0.0205723	-0.0433234	-0.022326
	1683.33	-0.0207461	-0.0444826	-0.022384
	1686.67	-0.0193603	-0.0446122	-0.0230961
	1690	-0.0176141	-0.0452977	-0.0240701
	1693.33	-0.0180244	-0.04652	-0.0248854
	1696.67	-0.0197655	-0.0469149	-0.025952
	1700	-0.0210399	-0.0473084	-0.027108
	1703.33	-0.0220915	-0.0492089	-0.0279406
	1706.67	-0.0232944	-0.0511271	-0.0288342
	1710	-0.0230934	-0.0505609	-0.0285434
	1713.33	-0.021165	-0.049461	-0.0272091
	1716.67	-0.0204396	-0.0505795	-0.0275605
	1720	-0.0224474	-0.0522532	-0.0292584
	1723.33	-0.0257302	-0.0534983	-0.0304547
	1726.67	-0.0283815	-0.055287	-0.0309684
	1730	-0.0290651	-0.0572823	-0.0310925
	1733.33	-0.0277302	-0.0582424	-0.0316277
	1736.67	-0.0265546	-0.057805	-0.0325446
	1740	-0.0264541	-0.057554	-0.0326048
	1743.33	-0.0262829	-0.058604	-0.0322837
	1746.67	-0.0261603	-0.0595283	-0.0327827
	1750	-0.0273519	-0.0601429	-0.03371
	1753.33	-0.0307842	-0.061615	-0.0354145
	1756.67	-0.0339112	-0.0629333	-0.0386479
	1760	-0.0335162	-0.0641248	-0.0415624
	1763.33	-0.03189	-0.0657286	-0.0422856
	1766.67	-0.0314527	-0.066061	-0.0406407
	1770	-0.0311413	-0.064841	-0.0386414
	1773.33	-0.031287	-0.0638267	-0.0383548
	1776.67	-0.0322385	-0.0644665	-0.0389773
	1780	-0.0323223	-0.0658148	-0.0397196
	1783.33	-0.0315592	-0.0656763	-0.0396974
	1786.67	-0.0312782	-0.065032	-0.0393395
	1790	-0.0312596	-0.0652413	-0.0399633
	1793.33	-0.0312011	-0.0650839	-0.0409048
	1796.67	-0.0322926	-0.0641313	-0.0410872
	1800	-0.0335698	-0.0633403	-0.0399989
	1803.33	-0.0327583	-0.0628325	-0.0385775
	1806.67	-0.0312397	-0.061422	-0.0373694
	1810	-0.0307149	-0.0592546	-0.0356889
	1813.33	-0.0311468	-0.0589162	-0.0346485
	1816.67	-0.0315748	-0.0605843	-0.0354633
	1820	-0.0314097	-0.0618027	-0.0369129
	1823.33	-0.0319924	-0.0624693	-0.0382456
	1826.67	-0.0335189	-0.0633592	-0.0390145
	1830	-0.0343231	-0.0638365	-0.0387834
	1833.33	-0.0326248	-0.0640504	-0.0385266
	1836.67	-0.0292214	-0.0649304	-0.0388721
	1840	-0.0270187	-0.0660039	-0.0394595
	1843.33	-0.0270293	-0.0665748	-0.0400544
	1846.67	-0.0286915	-0.0665822	-0.0405018
	1850	-0.0309471	-0.0655132	-0.0408756
	1853.33	-0.032533	-0.0635348	-0.0413493
	1856.67	-0.0326071	-0.0621747	-0.0409439
	1860	-0.0311412	-0.0620012	-0.039615
	1863.33	-0.0291994	-0.0614443	-0.0376622
	1866.67	-0.028124	-0.0597924	-0.0353519
	1870	-0.0268813	-0.0574624	-0.03345
	1873.33	-0.0248964	-0.0550188	-0.0317482
	1876.67	-0.0237301	-0.0533842	-0.0305445
	1880	-0.0232784	-0.0527855	-0.0302016
	1883.33	-0.0235187	-0.0531658	-0.029666
	1886.67	-0.0241076	-0.0539725	-0.0293755
	1890	-0.0240352	-0.0538101	-0.0305676
	1893.33	-0.0236697	-0.0519515	-0.0311054
	1896.67	-0.023384	-0.049373	-0.030137
	1900	-0.0229496	-0.047207	-0.0293518
	1903.33	-0.0226393	-0.0457113	-0.0281003
	1906.67	-0.022315	-0.0446089	-0.0260505
	1910	-0.0209294	-0.0426032	-0.0238924
	1913.33	-0.0189215	-0.0386236	-0.0209872
	1916.67	-0.0175732	-0.033875	-0.017443
	1920	-0.0159227	-0.0295001	-0.0134526
	1923.33	-0.0133884	-0.0259543	-0.00945181
	1926.67	-0.0124812	-0.0237874	-0.00733637
	1930	-0.013688	-0.0219025	-0.00656685
	1933.33	-0.0140257	-0.0189357	-0.0048156
	1936.67	-0.0121091	-0.0156466	-0.00226237
	1940	-0.00914472	-0.0132753	-1.20323e-05
	1943.33	-0.00659888	-0.0109749	0.00235989
	1946.67	-0.00574029	-0.00810053	0.00537055
	1950	-0.0063006	-0.0045873	0.00842074
	1953.33	-0.0065165	3.06116e-05	0.0115132
	1956.67	-0.00453583	0.00524503	0.015394
	1960	-0.000709899	0.00929798	0.0192075
	1963.33	0.00211525	0.0105826	0.0227131
	1966.67	0.00325994	0.0110286	0.0262636
	1970	0.00325745	0.013292	0.0284305
	1973.33	0.00294502	0.0170122	0.030662
	1976.67	0.00274827	0.0204569	0.0353207
	1980	0.00241585	0.0232011	0.040543
	1983.33	0.00257283	0.0254568	0.0440118
	1986.67	0.00216254	0.0255134	0.0455344
	1990	0.00121388	0.0239365	0.0464329
	1993.33	0.00189433	0.0238426	0.0482401
	1996.67	0.00394168	0.0258496	0.0513914
	2000	0.00494161	0.0278924	0.0548423
	2003.33	0.00475991	0.0283407	0.0575919
	2006.67	0.00488802	0.0279367	0.0602348
	2010	0.00496027	0.0268655	0.0630839
	2013.33	0.00526227	0.0247954	0.0650705
	2016.67	0.00657223	0.0239231	0.0659872
	2020	0.00783302	0.0248718	0.0667849
	2023.33	0.00881411	0.0246039	0.0667655
	2026.67	0.00903451	0.0222253	0.0658982
	2030	0.00761328	0.0199737	0.0656745
	2033.33	0.00566042	0.0182278	0.0650342
	2036.67	0.00422911	0.0156178	0.0626826
	2040	0.00347909	0.0122091	0.0597708
	2043.33	0.00431145	0.00985378	0.0574755
	2046.67	0.00769877	0.0100249	0.0563967
	2050	0.0112808	0.0109737	0.0561702
	2053.33	0.0117966	0.00993754	0.0547739
	2056.67	0.00915923	0.00728753	0.0518718
	2060	0.00643256	0.00464395	0.0495952
	2063.33	0.00579465	0.00186551	0.0487402
	2066.67	0.00561217	-0.000701601	0.0477442
	2070	0.0055405	-0.00182393	0.0452477
	2073.33	0.00758914	-0.00175003	0.0422229
	2076.67	0.0103807	-0.00185997	0.0397441
	2080	0.0108434	-0.00317823	0.0368986
	2083.33	0.0101847	-0.00521876	0.0336444
	2086.67	0.0106069	-0.00678878	0.0311955
	2090	0.0121052	-0.00718725	0.0293144
	2093.33	0.0137895	-0.00620875	0.0268277
	2096.67	0.0149715	-0.00517978	0.0241231
	2100	0.0155575	-0.00528582	0.021599
	2103.33	0.0151461	-0.00573957	0.0182687
	2106.67	0.0153596	-0.00630515	0.0145821
	2110	0.0177086	-0.00692043	0.0114859
	2113.33	0.0215538	-0.0067039	0.00886746
	2116.67	0.0259115	-0.00525022	0.00712016
	2120	0.0291054	-0.00212868	0.00717714
	2123.33	0.0319888	0.00233396	0.00867784
	2126.67	0.0349171	0.00685213	0.00923513
	2130	0.0363825	0.00995892	0.00815093
	2133.33	0.0367905	0.0111621	0.00690275
	2136.67	0.0379306	0.012818	0.00530358
	2140	0.0413181	0.0156773	0.00333133
	2143.33	0.0452551	0.0179684	0.00224886
	2146.67	0.048846	0.0202906	0.00105262
	2150	0.0530838	0.0236345	-0.000638077
	2153.33	0.0574365	0.0280301	-0.000195137
	2156.67	0.0608281	0.0334471	0.00137359
	2160	0.0636334	0.0385965	0.00117217
	2163.33	0.0677174	0.0432293	0.000529496
	2166.67	0.0724656	0.0475251	3.09023e-05
	2170	0.0761345	0.0516953	-0.00208431
	2173.33	0.0793809	0.0578846	-0.00429763
	2176.67	0.0825971	0.0655548	-0.00391456
	2180	0.0848969	0.0719016	-0.00215575
	2183.33	0.0871263	0.0774083	-0.00148293
	2186.67	0.0904742	0.0841012	-0.00180664
	2190	0.0939338	0.0917508	-0.00177006
	2193.33	0.096609	0.100388	-0.00108821
	2196.67	0.0994706	0.110187	-0.000169875
	2200	0.103223	0.119416	0.000771568
	2203.33	0.107214	0.127675	0.00138797
	2206.67	0.111591	0.135661	0.00127986
	2210	0.116244	0.144196	0.000889107
	2213.33	0.12007	0.153639	0.00139769
	2216.67	0.122607	0.16236	0.00240628
	2220	0.124648	0.170254	0.00232293
	2223.33	0.127432	0.178964	0.00123076
	2226.67	0.130352	0.18792	0.000322983
	2230	0.133056	0.196228	0.000633533
	2233.33	0.136943	0.204605	0.00237746
	2236.67	0.141719	0.212508	0.00481326
	2240	0.145394	0.218616	0.00673145
	2243.33	0.147924	0.223949	0.00781453
	2246.67	0.150157	0.228962	0.00857471
	2250	0.150696	0.231907	0.00911206
	2253.33	0.150091	0.233548	0.0107724
	2256.67	0.151114	0.236089	0.0132667
	2260	0.152935	0.237781	0.0148026
	2263.33	0.153333	0.236835	0.0164789
	2266.67	0.15184	0.235631	0.0199116
	2270	0.148785	0.234393	0.0231367
	2273.33	0.144793	0.230886	0.0233606
	2276.67	0.14089	0.225193	0.0222658
	2280	0.137042	0.218526	0.0222858
	2283.33	0.132085	0.212348	0.0227114
	2286.67	0.126494	0.20588	0.0222111
	2290	0.120572	0.197091	0.020831
	2293.33	0.11465	0.186924	0.0193785
	2296.67	0.110707	0.177556	0.018631
	2300	0.110222	0.169437	0.0190647
	2303.33	0.112217	0.161653	0.0203981
	2306.67	0.112889	0.153289	0.0213307
	2310	0.11033	0.142812	0.0208444
	2313.33	0.105624	0.130458	0.0192338
	2316.67	0.0999212	0.118429	0.0164821
	2320	0.0952979	0.108034	0.0132281
	2323.33	0.093582	0.0987579	0.0105232
	2326.67	0.0939992	0.0891233	0.00742546
	2330	0.0945354	0.0793953	0.0040347
	2333.33	0.0951119	0.0706105	0.00291666
	2336.67	0.0973081	0.0641615	0.00449163
	2340	0.100609	0.0601196	0.00616574
	2343.33	0.104076	0.0567134	0.00679731
	2346.67	0.107011	0.0531785	0.00619986
	2350	0.108356	0.0497278	0.00495011
	2353.33	0.109598	0.0478026	0.0054869
	2356.67	0.111079	0.0466708	0.00670295
	2360	0.110672	0.0441781	0.00566562
	2363.33	0.108255	0.0410598	0.00328147
	2366.67	0.103923	0.0383772	0.00124176
	2370	0.098342	0.0377986	1.55938e-05
	2373.33	0.0940959	0.0398205	0.000707839
	2376.67	0.0908259	0.0417275	0.00346009
	2380	0.0863219	0.0427863	0.00555775
	2383.33	0.079983	0.0439885	0.00522119
	2386.67	0.0732628	0.044705	0.00437965
	2390	0.0673076	0.0438718	0.00490617
	2393.33	0.0625308	0.0423893	0.00615533
	2396.67	0.0603409	0.0424763	0.00763792
	2400	0.0588495	0.0442772	0.00883946
	2403.33	0.055599	0.0472041	0.00805712
	2406.67	0.052992	0.050411	0.00531342
	2410	0.0517832	0.0520752	0.00300621
	2413.33	0.0500595	0.0534027	0.00381215
	2416.67	0.0488748	0.0570432	0.0069222
	2420	0.0484724	0.0628125	0.0092187
	2423.33	0.0481838	0.0695196	0.0103691
	2426.67	0.0485833	0.0760248	0.0109486
	2430	0.0484688	0.081232	0.0103945
	2433.33	0.0480441	0.0867593	0.0086331
	2436.67	0.0486269	0.0941972	0.00753426
	2440	0.0493603	0.101024	0.00900522
	2443.33	0.0495955	0.104785	0.0112897
	2446.67	0.0498225	0.106734	0.0119548
	2450	0.0498907	0.107488	0.0116531
	2453.33	0.0495746	0.106658	0.0112643
	2456.67	0.0492779	0.105082	0.010373
	2460	0.0485621	0.101656	0.00915318
	2463.33	0.0484696	0.0962183	0.00834735
	2466.67	0.0494638	0.0905856	0.0075181
	2470	0.0486716	0.0842769	0.00630923
	2473.33	0.0450521	0.0762535	0.00524391
	2476.67	0.0419306	0.068694	0.00552348
	2480	0.0426861	0.0646908	0.00761417
	2483.33	0.0458918	0.0619988	0.00926439
	2486.67	0.0477319	0.0575759	0.00945557
	2490	0.0477981	0.0540607	0.00970073
	2493.33	0.0478189	0.0524844	0.0099318
	2496.67	0.047928	0.0503041	0.00950389
	2500	0.0484958	0.04817	0.00910765
	2503.33	0.04954	0.0478983	0.00842533
	2506.67	0.0497113	0.0484596	0.00737481
	2510	0.0494332	0.0482517	0.00696985
	2513.33	0.049999	0.0481679	0.00783034
	2516.67	0.0517226	0.0496393	0.00929803
	2520	0.0536869	0.0518898	0.0097924
	2523.33	0.054478	0.0538337	0.00931079
	2526.67	0.0549679	0.0556989	0.00914814
	2530	0.0553159	0.0578025	0.00967444
	2533.33	0.0543419	0.0591295	0.0100018
	2536.67	0.0540688	0.0590323	0.010009
	2540	0.0554319	0.0584808	0.00990805
	2543.33	0.056545	0.0592754	0.0100949
	2546.67	0.057212	0.0614709	0.0106738
	2550	0.0580919	0.0628048	0.0106055
	2553.33	0.0593697	0.0631329	0.00993992
	2556.67	0.0600794	0.0626891	0.00923746
	2560	0.0590399	0.0613346	0.00897337
	2563.33	0.0572374	0.0611445	0.00902286
	2566.67	0.0567512	0.0622157	0.00890172
	2570	0.0587029	0.0625184	0.0095365
	2573.33	0.0622453	0.0630287	0.0121098
	2576.67	0.0652853	0.0655307	0.0147222
	2580	0.0654516	0.0682279	0.0145698
	2583.33	0.0636895	0.0692115	0.0139928
	2586.67	0.0627717	0.0698678	0.0152813
	2590	0.061915	0.0711838	0.0161404
	2593.33	0.0597731	0.0716696	0.0157144
	2596.67	0.0572475	0.0716634	0.0152687
	2600	0.0559382	0.0723706	0.0146377
	2603.33	0.0565121	0.0721944	0.0137032
	2606.67	0.0585901	0.0710826	0.0134111
	2610	0.0613025	0.0708876	0.0135607
	2613.33	0.0635501	0.0708416	0.0136903
	2616.67	0.0641542	0.0706385	0.01417
	2620	0.063792	0.0719612	0.0148974
	2623.33	0.0642817	0.0740917	0.0149219
	2626.67	0.0650258	0.0753382	0.0145742
	2630	0.066205	0.0767793	0.0147688
	2633.33	0.0696575	0.0788721	0.014513
	2636.67	0.073245	0.0792177	0.0137102
	2640	0.0738432	0.0786109	0.0138846
	2643.33	0.0732346	0.0798365	0.0152359
	2646.67	0.074467	0.0805844	0.0168337
	2650	0.0764213	0.079622	0.0182769
	2653.33	0.0767998	0.0805166	0.0193541
	2656.67	0.0768147	0.083229	0.0194938
	2660	0.0763626	0.0837343	0.0184673
	2663.33	0.0739387	0.0814698	0.0174918
	2666.67	0.0723395	0.0799347	0.0178858
	2670	0.0730949	0.0802378	0.0184857
	2673.33	0.073729	0.0800284	0.0175741
	2676.67	0.073008	0.0791412	0.0160136
	2680	0.0719391	0.0801697	0.0154216
	2683.33	0.0727813	0.083785	0.0154308
	2686.67	0.0759332	0.0867949	0.0152785
	2690	0.0779759	0.0872326	0.0152322
	2693.33	0.0772212	0.0870898	0.015287
	2696.67	0.0764662	0.0879995	0.015524
	2700	0.0783225	0.0904476	0.0169469
	2703.33	0.0821295	0.0943478	0.0196792
	2706.67	0.0860357	0.0975995	0.02257
	2710	0.089555	0.0982422	0.0241347
	2713.33	0.0929748	0.0970046	0.0232005
	2716.67	0.0961424	0.0961992	0.0221034
	2720	0.0989068	0.0962597	0.0235632
	2723.33	0.100869	0.0968968	0.0254098
	2726.67	0.100905	0.0989522	0.0258515
	2730	0.0991195	0.100464	0.0251872
	2733.33	0.0966337	0.0999041	0.0234817
	2736.67	0.0949279	0.0995279	0.0219377
	2740	0.0950777	0.100282	0.0214508
	2743.33	0.0953165	0.100536	0.0218061
	2746.67	0.0942489	0.0993203	0.0219674
	2750	0.0948504	0.0976669	0.0216005
	2753.33	0.0974369	0.0966346	0.0218195
	2756.67	0.0972154	0.0955695	0.0219524
	2760	0.0949563	0.0949984	0.0212388
	2763.33	0.0948744	0.0959125	0.0206829
	2766.67	0.0964666	0.0972828	0.0203229
	2770	0.0990766	0.0979691	0.0204093
	2773.33	0.1035	0.0985405	0.0217309
	2776.67	0.107842	0.101031	0.022966
	2780	0.109807	0.104799	0.0221267
	2783.33	0.110324	0.108389	0.0205124
	2786.67	0.110388	0.111657	0.0208186
	2790	0.109207	0.114092	0.0225272
	2793.33	0.108744	0.116647	0.0239771
	2796.67	0.11127	0.118781	0.0241261
	2800	0.115038	0.119233	0.0233056
	2803.33	0.11779	0.11911	0.0234215
	2806.67	0.120146	0.119159	0.0242501
	2810	0.123678	0.120378	0.0255983
	2813.33	0.127666	0.123517	0.0282922
	2816.67	0.130887	0.127033	0.029177
	2820	0.131856	0.128689	0.0261644
	2823.33	0.131512	0.128867	0.0225314
	2826.67	0.131989	0.128925	0.0208286
	2830	0.13259	0.129876	0.0214769
	2833.33	0.134243	0.133459	0.0232368
	2836.67	0.137471	0.138671	0.0245644
	2840	0.140416	0.143142	0.0254474
	2843.33	0.142306	0.145669	0.0257033
	2846.67	0.143332	0.14703	0.0260934
	2850	0.145094	0.150025	0.0269648
	2853.33	0.149079	0.154358	0.0276709
	2856.67	0.154211	0.158215	0.0285048
	2860	0.158137	0.163191	0.0293191
	2863.33	0.158945	0.169283	0.0293931
	2866.67	0.158647	0.174154	0.0288327
	2870	0.160597	0.17888	0.028644
	2873.33	0.162543	0.18625	0.0296822
	2876.67	0.162818	0.195454	0.0312803
	2880	0.162132	0.203001	0.031848
	2883.33	0.159154	0.209403	0.0319349
	2886.67	0.155749	0.216721	0.0334581
	2890	0.154348	0.224513	0.0359966
	2893.33	0.15261	0.231809	0.0370886
	2896.67	0.149567	0.238056	0.0367031
	2900	0.147091	0.243954	0.0370083
	2903.33	0.144925	0.251052	0.0385987
	2906.67	0.142748	0.258668	0.0393159
	2910	0.141348	0.263616	0.0368263
	2913.33	0.139398	0.266679	0.032471
	2916.67	0.135565	0.269475	0.0288574
	2920	0.130971	0.269349	0.0269204
	2923.33	0.124902	0.265244	0.0262488
	2926.67	0.113552	0.257732	0.0242327
	2930	0.0977693	0.244703	0.0191409
	2933.33	0.0824949	0.225322	0.0139182
	2936.67	0.0685585	0.202677	0.0103396
	2940	0.0541912	0.179383	0.00698532
	2943.33	0.0405591	0.156151	0.00396141
	2946.67	0.0298825	0.134166	0.000606368
	2950	0.0201699	0.114721	-0.00439885
	2953.33	0.0121487	0.0972551	-0.00970701
	2956.67	0.00793476	0.0812335	-0.013798
	2960	0.00345731	0.0680363	-0.0168121
	2963.33	-0.00180061	0.0579726	-0.0187031
	2966.67	-0.00522939	0.0501263	-0.0189341
	2970	-0.00673766	0.0439386	-0.0178669
	2973.33	-0.00668099	0.0385239	-0.0163882
	2976.67	-0.00746035	0.0322078	-0.0155057
	2980	-0.0109116	0.0224028	-0.0150756
	2983.33	-0.0162975	0.00970712	-0.0150357
	2986.67	-0.0219109	-0.00192624	-0.0159376
	2990	-0.0265986	-0.0105341	-0.0164995
	2993.33	-0.0292522	-0.0163379	-0.016192
	2996.67	-0.0293958	-0.0199472	-0.01667
	3000	-0.0301156	-0.0242585	-0.0178799
	3003.33	-0.0315456	-0.0299596	-0.0171055
	3006.67	-0.0300389	-0.0338563	-0.0141212
	3010	-0.0266171	-0.0354949	-0.0116729
	3013.33	-0.0250729	-0.0372211	-0.0109466
	3016.67	-0.0255801	-0.0419297	-0.0109396
	3020	-0.0263032	-0.0470352	-0.0095765
	3023.33	-0.0264051	-0.0483152	-0.00716406
	3026.67	-0.0271041	-0.0505583	-0.00609045
	3030	-0.0301956	-0.0575674	-0.00603507
	3033.33	-0.034672	-0.0672808	-0.00614243
	3036.67	-0.039223	-0.078568	-0.00567402
	3040	-0.0444537	-0.0897499	-0.00360976
	3043.33	-0.0505326	-0.101387	-0.00152108
	3046.67	-0.0564705	-0.117755	-0.00125264
	3050	-0.0625308	-0.14018	-0.00209986
	3053.33	-0.0691748	-0.165848	-0.00250953
	3056.67	-0.0762931	-0.192245	-0.00314345
	3060	-0.083656	-0.216678	-0.00470417
	3063.33	-0.0898958	-0.236308	-0.00493579
	3066.67	-0.0952051	-0.251619	-0.00341834
	3070	-0.10032	-0.263646	-0.00134124
	3073.33	-0.104447	-0.269852	0.00111087
	3076.67	-0.107088	-0.268767	0.00251556
	3080	-0.108378	-0.263335	0.00228972
	3083.33	-0.109193	-0.257169	0.000928554
	3086.67	-0.109466	-0.251744	0.000946667
	3090	-0.10805	-0.245534	0.00382774
	3093.33	-0.106951	-0.238239	0.00605201
	3096.67	-0.107857	-0.23059	0.00673817
	3100	-0.106685	-0.221599	0.00727166
	3103.33	-0.102518	-0.21269	0.00737196
	3106.67	-0.100959	-0.204493	0.00722211
	3110	-0.102307	-0.195943	0.00763739
	3113.33	-0.102105	-0.189989	0.00834232
	3116.67	-0.0988597	-0.18749	0.00883856
	3120	-0.094483	-0.184455	0.0100094
	3123.33	-0.0911398	-0.179303	0.0115467
	3126.67	-0.0887395	-0.17422	0.0123165
	3130	-0.0873332	-0.169235	0.0125211
	3133.33	-0.0864974	-0.163402	0.0120843
	3136.67	-0.0854742	-0.15866	0.010231
	3140	-0.0844704	-0.154897	0.00976361
	3143.33	-0.0832363	-0.150518	0.0131696
	3146.67	-0.081979	-0.146342	0.0155429
	3150	-0.0802637	-0.142744	0.0141586
	3153.33	-0.0784079	-0.139722	0.0124519
	3156.67	-0.0768735	-0.137641	0.0110815
	3160	-0.0730357	-0.134842	0.0107772
	3163.33	-0.0679854	-0.130718	0.0131457
	3166.67	-0.0648877	-0.126136	0.0158955
	3170	-0.0637259	-0.12116	0.0162561
	3173.33	-0.063154	-0.116205	0.0155296
	3176.67	-0.06034	-0.112183	0.0162354
	3180	-0.0556613	-0.108436	0.0178529
	3183.33	-0.0521409	-0.104396	0.0201462
	3186.67	-0.0502267	-0.100602	0.0224185
	3190	-0.0486907	-0.0970636	0.0234893
	3193.33	-0.0466484	-0.094708	0.0244592
	3196.67	-0.0442698	-0.0932906	0.0250022
	3200	-0.0411932	-0.091997	0.024191
	3203.33	-0.0368279	-0.0910838	0.023385
	3206.67	-0.033545	-0.0895324	0.0235257
	3210	-0.0344371	-0.0868511	0.0235272
	3213.33	-0.0354011	-0.0841429	0.0228875
	3216.67	-0.0313807	-0.0821427	0.0227294
	3220	-0.0263533	-0.080407	0.0235129
	3223.33	-0.0239999	-0.0778821	0.023715
	3226.67	-0.0229508	-0.0733031	0.023623
	3230	-0.0209511	-0.0674912	0.0261275
	3233.33	-0.0170244	-0.0641157	0.0301292
	3236.67	-0.01382	-0.0630699	0.0320574
	3240	-0.0133356	-0.0621738	0.0323433
	3243.33	-0.0128467	-0.0617707	0.0333444
	3246.67	-0.0120937	-0.0611909	0.0333885
	3250	-0.0140161	-0.0598048	0.0297097
	3253.33	-0.0178655	-0.0583549	0.0247932
	3256.67	-0.0221007	-0.0582936	0.0216252
	3260	-0.0246255	-0.0598624	0.0204467
	3263.33	-0.0245332	-0.0613911	0.0207189
	3266.67	-0.0246733	-0.0621229	0.0210977
	3270	-0.0272036	-0.0624241	0.0211258
	3273.33	-0.0322357	-0.0641532	0.0200871
	3276.67	-0.0376862	-0.067553	0.0180046
	3280	-0.0417963	-0.0705127	0.0167156
	3283.33	-0.0448876	-0.0730814	0.0151613
	3286.67	-0.0484748	-0.0750273	0.0115874
	3290	-0.0539592	-0.0758051	0.00656499
	3293.33	-0.0589254	-0.0768081	0.00152791
	3296.67	-0.0608475	-0.0778877	-0.00132081
	3300	-0.0613903	-0.0782025	-0.00178951
	3303.33	-0.0622109	-0.0783297	-0.00234862
	3306.67	-0.0644426	-0.0787143	-0.00265862
	3310	-0.0674988	-0.078512	-0.000844018
	3313.33	-0.0696225	-0.0781268	0.000347991
	3316.67	-0.0709089	-0.0786693	-0.00107217
	3320	-0.0713674	-0.0785719	-0.00162573
	3323.33	-0.0722308	-0.0772135	-0.000710287
	3326.67	-0.0745284	-0.076287	-0.0024913
	3330	-0.0770604	-0.0755905	-0.00517771
	3333.33	-0.0796565	-0.0745153	-0.00443203
	3336.67	-0.0820719	-0.0742749	-0.00295689
	3340	-0.0835354	-0.0746772	-0.00425601
	3343.33	-0.086246	-0.0773835	-0.00896114
	3346.67	-0.0919022	-0.0841896	-0.0159167
	3350	-0.0983526	-0.0913013	-0.0215826
	3353.33	-0.101042	-0.0943516	-0.0225035
	3356.67	-0.0978044	-0.0919303	-0.0189011
	3360	-0.0913641	-0.084575	-0.0131657
	3363.33	-0.0824679	-0.073963	-0.00583961
	3366.67	-0.0728416	-0.0647893	0.00042227
	3370	-0.0680583	-0.0622583	0.00136259
	3373.33	-0.0683743	-0.0645441	-0.00131425
	3376.67	-0.0698264	-0.065376	-0.00357806
	3380	-0.0700744	-0.0632874	-0.00509835
	3383.33	-0.0678511	-0.0606858	-0.00643521
	3386.67	-0.0628342	-0.0581282	-0.00722225
	3390	-0.0561989	-0.0559313	-0.00689089
	3393.33	-0.0502557	-0.0543835	-0.00475941
	3396.67	-0.0457181	-0.0530064	-0.0022136
	3400	-0.0432275	-0.0524464	-0.00212387
	3403.33	-0.0436221	-0.0529795	-0.00422664
	3406.67	-0.0432535	-0.0532426	-0.00561095
	3410	-0.0410463	-0.0529055	-0.00602997
	3413.33	-0.0403931	-0.0537095	-0.00722233
	3416.67	-0.0405415	-0.0546663	-0.00759571
	3420	-0.03868	-0.0533378	-0.00599372
	3423.33	-0.0352175	-0.0496306	-0.00409054
	3426.67	-0.0331436	-0.0452987	-0.00307373
	3430	-0.0331185	-0.0440739	-0.00340596
	3433.33	-0.0337705	-0.0465608	-0.00379709
	3436.67	-0.0342843	-0.048628	-0.00354342
	3440	-0.0334481	-0.0484235	-0.00390042
	3443.33	-0.0317388	-0.0477305	-0.00470236
	3446.67	-0.0303969	-0.0466979	-0.00475299
	3450	-0.029292	-0.0445923	-0.00507674
	3453.33	-0.0285569	-0.042481	-0.0068124
	3456.67	-0.02789	-0.0409567	-0.00773292
	3460	-0.0278542	-0.0400269	-0.00584298
	3463.33	-0.0294047	-0.0409793	-0.00441672
	3466.67	-0.0299655	-0.0441386	-0.00688693
	3470	-0.027566	-0.0466004	-0.0102349
	3473.33	-0.0240059	-0.0465581	-0.0117399
	3476.67	-0.0231747	-0.0461682	-0.0124295
	3480	-0.0246871	-0.0474775	-0.0132667
	3483.33	-0.0250107	-0.0496247	-0.0147681
	3486.67	-0.0249197	-0.0509765	-0.0159474
	3490	-0.0250847	-0.0505452	-0.0150164
	3493.33	-0.0256397	-0.0490025	-0.0134001
	3496.67	-0.0265005	-0.0483681	-0.0146375
	3500	-0.0252424	-0.047711	-0.0164917
	3503.33	-0.0226836	-0.0462194	-0.0160794
	3506.67	-0.02206	-0.0468296	-0.0154786
	3510	-0.0235588	-0.0498927	-0.0155936
	3513.33	-0.0250056	-0.0518009	-0.0153433
	3516.67	-0.025975	-0.0511931	-0.0142004
	3520	-0.0273458	-0.0503439	-0.0139616
	3523.33	-0.0272378	-0.0502017	-0.0153424
	3526.67	-0.0247398	-0.0502261	-0.0157647
	3530	-0.0232325	-0.0510359	-0.0150091
	3533.33	-0.0243982	-0.0529892	-0.0167974
	3536.67	-0.026425	-0.0551188	-0.020701
	3540	-0.0274148	-0.0550297	-0.0214377
	3543.33	-0.0263371	-0.0521799	-0.0190332
	3546.67	-0.0248014	-0.0491187	-0.017368
	3550	-0.0237615	-0.0475066	-0.0170692
	3553.33	-0.0223832	-0.0474084	-0.0169573
	3556.67	-0.0223798	-0.0485676	-0.0173081
	3560	-0.0256609	-0.0510297	-0.0190831
	3563.33	-0.0304143	-0.0538186	-0.0199124
	3566.67	-0.0324015	-0.0550619	-0.018634
	3570	-0.0311031	-0.0551702	-0.018237
	3573.33	-0.0280645	-0.0558239	-0.0198376
	3576.67	-0.0249156	-0.0567067	-0.0224867
	3580	-0.0256835	-0.0567588	-0.0250664
	3583.33	-0.0295439	-0.0566384	-0.026728
	3586.67	-0.0322722	-0.0567721	-0.0278524
	3590	-0.0332107	-0.0563936	-0.0282706
	3593.33	-0.0321078	-0.0549688	-0.0263418
	3596.67	-0.0291509	-0.0531521	-0.022716
	3600	-0.027187	-0.0516761	-0.020689
	3603.33	-0.0277303	-0.0507838	-0.0200089
	3606.67	-0.0286223	-0.0509963	-0.0186604
	3610	-0.0295297	-0.0515844	-0.0191855
	3613.33	-0.0315441	-0.0522869	-0.0230344
	3616.67	-0.0331554	-0.0542859	-0.0264659
	3620	-0.0342662	-0.056286	-0.0272881
	3623.33	-0.0352328	-0.0567458	-0.0273375
	3626.67	-0.0350791	-0.0575149	-0.0279316
	3630	-0.0343936	-0.0578496	-0.0277142
	3633.33	-0.0333908	-0.056017	-0.0255682
	3636.67	-0.0318821	-0.0551767	-0.0238399
	3640	-0.0307747	-0.0564187	-0.0239066
	3643.33	-0.0297987	-0.0571553	-0.0241401
	3646.67	-0.0281351	-0.0561429	-0.0249163
	3650	-0.0265761	-0.0543411	-0.0256773
	3653.33	-0.0268093	-0.054512	-0.0256149
	3656.67	-0.0284346	-0.0558541	-0.0259137
	3660	-0.0287067	-0.0549921	-0.0258301
	3663.33	-0.0280221	-0.0530902	-0.0258748
	3666.67	-0.0285252	-0.0524976	-0.0270338
	3670	-0.0283104	-0.0523109	-0.026689
	3673.33	-0.0261791	-0.0514139	-0.0233241
	3676.67	-0.024279	-0.05196	-0.0217787
	3680	-0.02295	-0.0532998	-0.0239325
	3683.33	-0.0209813	-0.0510716	-0.0242379
	3686.67	-0.0190008	-0.0482251	-0.022633
	3690	-0.0197344	-0.0496011	-0.0224916
	3693.33	-0.0225743	-0.0510326	-0.0225782
	3696.67	-0.0244324	-0.0503317	-0.0224156
	3700	-0.0252727	-0.0516474	-0.0229521
	3703.33	-0.0248535	-0.0536734	-0.0238471
	3706.67	-0.0237673	-0.0537551	-0.0242602
	3710	-0.0237898	-0.0540143	-0.0235783
	3713.33	-0.0235794	-0.053895	-0.0220957
	3716.67	-0.0233006	-0.0524697	-0.0211484
	3720	-0.0246528	-0.0521636	-0.0217233
	3723.33	-0.0250595	-0.0521912	-0.0219745
	3726.67	-0.0230094	-0.051261	-0.0200548
	3730	-0.0210763	-0.0501803	-0.016977
	3733.33	-0.0207839	-0.0495618	-0.0156592
	3736.67	-0.0218606	-0.0502505	-0.016993
	3740	-0.0230741	-0.0517383	-0.0185431
	3743.33	-0.0228658	-0.0525177	-0.0196206
	3746.67	-0.0216771	-0.0520718	-0.0216806
	3750	-0.0217993	-0.0514111	-0.0233276
	3753.33	-0.0228782	-0.0511146	-0.0232173
	3756.67	-0.0227723	-0.0505721	-0.0227219
	3760	-0.0233145	-0.0498293	-0.0210749
	3763.33	-0.0260696	-0.0491608	-0.0199031
	3766.67	-0.0286889	-0.0485455	-0.0213472
	3770	-0.0306632	-0.0485768	-0.0223973
	3773.33	-0.0321354	-0.0498722	-0.0212356
	3776.67	-0.0319005	-0.052042	-0.0198139
	3780	-0.0303178	-0.0526586	-0.0205386
	3783.33	-0.0296961	-0.0529109	-0.0229477
	3786.67	-0.0301102	-0.0557892	-0.0246215
	3790	-0.0280569	-0.0580993	-0.0241157
	3793.33	-0.0251745	-0.0584977	-0.0224259
	3796.67	-0.0249773	-0.0598954	-0.0215826
	3800	-0.0265532	-0.0634355	-0.0221031
	3803.33	-0.028429	-0.0673392	-0.0228454
	3806.67	-0.0281747	-0.0689178	-0.0226755
	3810	-0.0252009	-0.0683112	-0.021802
	3813.33	-0.0225881	-0.0677567	-0.0211475
	3816.67	-0.0217148	-0.0674834	-0.0204527
	3820	-0.0225625	-0.0661426	-0.0199564
	3823.33	-0.0242284	-0.0645986	-0.0203962
	3826.67	-0.0228877	-0.0646417	-0.020218
	3830	-0.0182673	-0.0661416	-0.0190551
	3833.33	-0.0155448	-0.0684083	-0.0178585
	3836.67	-0.0169199	-0.0697483	-0.0160263
	3840	-0.0183059	-0.067369	-0.0146036
	3843.33	-0.0173475	-0.0631899	-0.0159797
	3846.67	-0.0164289	-0.0605268	-0.0186618
	3850	-0.0172669	-0.0596969	-0.0193896
	3853.33	-0.0184989	-0.0609818	-0.0186942
	3856.67	-0.0173076	-0.0628419	-0.018751
	3860	-0.0154059	-0.0627732	-0.0196491
	3863.33	-0.0151774	-0.0604304	-0.0201474
	3866.67	-0.0157056	-0.0571394	-0.0201111
	3870	-0.0169806	-0.0544687	-0.0203373
	3873.33	-0.018391	-0.0527057	-0.0205012
	3876.67	-0.0189102	-0.05128	-0.0210256
	3880	-0.0186752	-0.0492359	-0.022189
	3883.33	-0.0174506	-0.0460262	-0.0223763
	3886.67	-0.0158433	-0.0431312	-0.021325
	3890	-0.0165775	-0.0417655	-0.0197979
	3893.33	-0.0200969	-0.0409123	-0.0180811
	3896.67	-0.0221313	-0.0400919	-0.0171998
	3900	-0.0203788	-0.0394847	-0.018385
	3903.33	-0.0171244	-0.0373156	-0.0197964
	3906.67	-0.0135984	-0.0335364	-0.0192171
	3910	-0.0101051	-0.0311308	-0.0184671
	3913.33	-0.00890573	-0.0313852	-0.0190411
	3916.67	-0.0104738	-0.0316118	-0.0194142
	3920	-0.0120464	-0.029848	-0.0183347
	3923.33	-0.0111033	-0.0275866	-0.0162007
	3926.67	-0.00876672	-0.0263017	-0.0144997
	3930	-0.00902965	-0.0266367	-0.0143048
	3933.33	-0.0112111	-0.0275083	-0.015186
	3936.67	-0.0112431	-0.0281616	-0.0171691
	3940	-0.0102836	-0.0291401	-0.0194383
	3943.33	-0.0111178	-0.0304358	-0.0208036
	3946.67	-0.0136106	-0.031968	-0.0208245
	3950	-0.0170848	-0.0340977	-0.019231
	3953.33	-0.0185091	-0.0362926	-0.0183833
	3956.67	-0.0165904	-0.0359276	-0.0191437
	3960	-0.0136182	-0.0320788	-0.0191875
	3963.33	-0.0111413	-0.0284178	-0.0175306
	3966.67	-0.0095806	-0.0266936	-0.0141002
	3970	-0.00877621	-0.0250096	-0.00969898
	3973.33	-0.00927003	-0.0244042	-0.0067375
	3976.67	-0.0100835	-0.0256038	-0.00757583
	3980	-0.0108318	-0.0256995	-0.010808
	3983.33	-0.0127047	-0.0239213	-0.0117424
	3986.67	-0.0134955	-0.0228432	-0.00957993
	3990	-0.0122591	-0.0230965	-0.00814944
	3993.33	-0.0117813	-0.0235046	-0.00956329
	3996.67	-0.0114633	-0.0237336	-0.0109953
	4000	-0.00930728	-0.0235487	-0.0104981
	4003.33	-0.00667507	-0.0226828	-0.00925851
	4006.67	-0.00548955	-0.0221264	-0.00730753
	4010	-0.00575727	-0.0229005	-0.00650332
	4013.33	-0.00708759	-0.0239305	-0.00895708
	4016.67	-0.00794349	-0.0226962	-0.0113337
	4020	-0.00635966	-0.0194422	-0.0114018
	4023.33	-0.00389657	-0.0179825	-0.0118645
	4026.67	-0.00375919	-0.0188948	-0.0125488
	4030	-0.00482234	-0.0195424	-0.0103808
	4033.33	-0.00484752	-0.0202856	-0.00673902
	4036.67	-0.00654031	-0.0225417	-0.00568444
	4040	-0.00880296	-0.0244918	-0.007417
	4043.33	-0.00745838	-0.0229421	-0.00827871
	4046.67	-0.00570146	-0.01943	-0.00685745
	4050	-0.00607133	-0.0191042	-0.00668321
	4053.33	-0.00588723	-0.0206405	-0.00846436
	4056.67	-0.00508684	-0.0197461	-0.00792471
	4060	-0.005237	-0.0187167	-0.00581427
	4063.33	-0.00536691	-0.0187738	-0.0065672
	4066.67	-0.0043362	-0.0169015	-0.0102252
	4070	-0.00320691	-0.0152517	-0.0119258
	4073.33	-0.0029692	-0.0166726	-0.00955508
	4076.67	-0.00369172	-0.0183233	-0.00804586
	4080	-0.00368665	-0.0178511	-0.00762471
	4083.33	-0.00109209	-0.0160135	-0.0045269
	4086.67	0.00125491	-0.0152616	-0.00202155
	4090	0.000310718	-0.0168159	-0.00345305
	4093.33	-0.00263593	-0.0182971	-0.0053047
	4096.67	-0.00561934	-0.0198488	-0.00566143
	4100	-0.00781449	-0.0220697	-0.00651027
	4103.33	-0.00836833	-0.0219757	-0.00679564
	4106.67	-0.00668845	-0.0190105	-0.00564856
	4110	-0.00381102	-0.0153619	-0.00482994
	4113.33	-0.00115823	-0.0126536	-0.00442462
	4116.67	-0.000207123	-0.0114375	-0.00405373
	4120	-0.00190755	-0.0121745	-0.00398649
	4123.33	-0.0048331	-0.0141008	-0.00443548
	4126.67	-0.00523631	-0.015538	-0.00604563
	4130	-0.00157819	-0.0148032	-0.00715284
	4133.33	0.00259723	-0.0125207	-0.00531329
	4136.67	0.00491508	-0.0109297	-0.00302712
	4140	0.00550347	-0.00976669	-0.00305777
	4143.33	0.00322063	-0.0099625	-0.0051542
	4146.67	-0.00103616	-0.0119319	-0.00723345
	4150	-0.00306951	-0.0128884	-0.00641956
	4153.33	-0.00276659	-0.0125547	-0.00467994
	4156.67	-0.00244403	-0.0118897	-0.00398616
	4160	-0.00215829	-0.0103552	-0.00342978
	4163.33	-0.00135526	-0.00828343	-0.00319688
	4166.67	0.000215874	-0.00702164	-0.00341038
	4170	0.00067034	-0.00785514	-0.0040516
	4173.33	-0.00283671	-0.0103758	-0.00485475
	4176.67	-0.00672876	-0.0111796	-0.00558063
	4180	-0.00464718	-0.00921642	-0.00677882
	4183.33	0.000473995	-0.00844428	-0.00751767
	4186.67	0.00297317	-0.0104658	-0.00626149
	4190	0.00252968	-0.0132196	-0.00448858
	4193.33	0.0010994	-0.0143415	-0.00479296
	4196.67	-0.000336857	-0.0139439	-0.00712784
	4200	-0.00156469	-0.0135267	-0.00779312
	4203.33	-0.00231091	-0.0125618	-0.00667779
	4206.67	-0.0019022	-0.0116369	-0.00697907
	4210	-0.00011351	-0.0112456	-0.00634735
	4213.33	-0.000495981	-0.0101015	-0.00358352
	4216.67	-0.00383668	-0.00890559	-0.00282737
	4220	-0.00564675	-0.00868706	-0.00388077
	4223.33	-0.00488929	-0.00741544	-0.00339571
	4226.67	-0.00450626	-0.00659525	-0.00211042
	4230	-0.00586565	-0.0100203	-0.00312512
	4233.33	-0.00685444	-0.0132418	-0.00618525
	4236.67	-0.00556382	-0.0121228	-0.00697467
	4240	-0.0037041	-0.00944928	-0.00607382
	4243.33	-0.00339816	-0.00693327	-0.00682918
	4246.67	-0.0048591	-0.00513129	-0.00622762
	4250	-0.00603906	-0.0051546	-0.00229327
	4253.33	-0.00406689	-0.00541668	0.000971992
	4256.67	-0.00132324	-0.00428012	0.00168176
	4260	-0.00223117	-0.00449425	0.000276702
	4263.33	-0.00518055	-0.00716435	-0.0023455
	4266.67	-0.00642915	-0.00808513	-0.0031262
	4270	-0.00629077	-0.00603601	-0.00176521
	4273.33	-0.00592119	-0.00485735	-0.00140073
	4276.67	-0.00516996	-0.00606642	-0.00267576
	4280	-0.0050485	-0.00705706	-0.00343645
	4283.33	-0.00447923	-0.00425888	-0.00204652
	4286.67	-0.00339095	0.000540273	-1.75908e-05
	4290	-0.00518385	0.000700389	-0.000513581
	4293.33	-0.00734442	-0.00281252	-0.00225121
	4296.67	-0.00706217	-0.00459664	-0.00302621
	4300	-0.00778381	-0.0059325	-0.00454793
	4303.33	-0.00960669	-0.00858586	-0.00737553
	4306.67	-0.0100865	-0.00897347	-0.00882385
	4310	-0.0101866	-0.00735171	-0.00765185
	4313.33	-0.0100371	-0.00700296	-0.00536491
	4316.67	-0.00853981	-0.00681408	-0.00371742
	4320	-0.00686077	-0.00530287	-0.00178059
	4323.33	-0.00651134	-0.0036164	0.00192145
	4326.67	-0.00592444	-0.00365915	0.0043036
	4330	-0.00399867	-0.00447528	0.00337832
	4333.33	-0.00446031	-0.00575902	-0.000157178
	4336.67	-0.00864834	-0.00774994	-0.00391269
	4340	-0.011755	-0.00707275	-0.00322722
	4343.33	-0.0118552	-0.00359061	0.000783225
	4346.67	-0.00920326	-0.00182234	0.00339671
	4350	-0.00481406	-0.00346428	0.0028493
	4353.33	-0.00291218	-0.00623512	0.00027198
	4356.67	-0.00303296	-0.00745628	-0.00187085
	4360	-0.00207018	-0.00631286	-0.00260555
	4363.33	-0.000584497	-0.00420244	-0.00178579
	4366.67	-0.000869226	-0.00347598	-0.000332959
	4370	-0.00273644	-0.00399953	0.000665715
	4373.33	-0.00271108	-0.00369766	0.00174934
	4376.67	-0.00124404	-0.00347667	0.0020568
	4380	-0.00178121	-0.00447208	0.00136895
	4383.33	-0.00371275	-0.00561501	0.000743585
	4386.67	-0.00582733	-0.00750672	-0.000987291
	4390	-0.00696275	-0.0101313	-0.00310377
	4393.33	-0.00598437	-0.0101162	-0.00355015
	4396.67	-0.00571446	-0.00815529	-0.00332035
	4400	-0.0052604	-0.00826255	-0.002979
	4403.33	-0.00220487	-0.00825589	-0.001783
	4406.67	-0.000578503	-0.00678562	-0.000833884
	4410	0.000498835	-0.00654013	0.000338051
	4413.33	0.00452574	-0.00732172	0.00207077
	4416.67	0.00672068	-0.00914111	0.00155828
	4420	0.00435418	-0.0109946	-0.000955212
	4423.33	0.00080112	-0.0103131	-0.00224652
	4426.67	-0.00260895	-0.00827257	-0.00222883
	4430	-0.00517171	-0.00840749	-0.00283396
	4433.33	-0.00598178	-0.0103799	-0.00414113
	4436.67	-0.00649299	-0.0105646	-0.00524034
	4440	-0.00833883	-0.0104406	-0.0050126
	4443.33	-0.00990166	-0.0127192	-0.00362818
	4446.67	-0.00853289	-0.0139173	-0.00174252
	4450	-0.00476706	-0.0120743	0.00124203
	4453.33	-0.00282742	-0.0109991	0.00307108
	4456.67	-0.00545675	-0.0123942	0.00104279
	4460	-0.00625366	-0.014086	-0.00145651
	4463.33	-0.00352576	-0.0160649	-0.00270878
	4466.67	-0.00406616	-0.0170476	-0.00420712
	4470	-0.00691393	-0.0142248	-0.00451086
	4473.33	-0.0079361	-0.0106415	-0.00396861
	4476.67	-0.00725596	-0.00961345	-0.00410663
	4480	-0.00666457	-0.0109022	-0.00416291
	4483.33	-0.00725035	-0.012537	-0.00368374
	4486.67	-0.00682763	-0.0118987	-0.00310254
	4490	-0.00389605	-0.00948722	-0.00226938
	4493.33	-0.000870663	-0.00884502	-0.000903738
	4496.67	0.00159009	-0.00937496	0.000210696
	4500	0.00256219	-0.00896522	0.000428732
	4503.33	0.00060575	-0.0101855	-0.00132107
	4506.67	-0.000477798	-0.0129036	-0.00416686
	4510	0.000689768	-0.0134517	-0.00478236
	4513.33	0.000708879	-0.0111799	-0.00440956
	4516.67	-0.000647506	-0.0103736	-0.00384036
	4520	-0.00216197	-0.0124787	-0.00114421
	4523.33	-0.00413563	-0.013535	0.000652585
	4526.67	-0.00634937	-0.0130417	-0.000736359
	4530	-0.00553268	-0.0130256	-0.00214897
	4533.33	-0.00147011	-0.0134975	-0.00222276
	4536.67	0.000378004	-0.0144346	-0.00264448
	4540	-0.000535848	-0.015714	-0.00379181
	4543.33	-0.00159385	-0.0161238	-0.00429573
	4546.67	-0.00232568	-0.0136384	-0.00215735
	4550	-0.00268154	-0.0084844	0.00205408
	4553.33	-0.00347335	-0.00630625	0.00389626
	4556.67	-0.00436402	-0.00869885	0.00135171
	4560	-0.00462731	-0.0115816	-0.00119126
	4563.33	-0.00389931	-0.0135051	-0.000742104
	4566.67	-0.00180824	-0.0140492	-0.000531024
	4570	-0.000602062	-0.013773	-0.00239478
	4573.33	-0.00157613	-0.0133618	-0.00359322
	4576.67	-0.00464761	-0.0116014	-0.00362913
	4580	-0.00741635	-0.0090631	-0.0040787
	4583.33	-0.00594309	-0.00869024	-0.0036377
	4586.67	-0.00211258	-0.0102894	-0.0013856
	4590	-0.000164268	-0.0108167	0.000948906
	4593.33	-0.00217278	-0.0102244	0.00215597
	4596.67	-0.00538051	-0.0102685	0.00273384
	4600	-0.00601402	-0.0105069	0.00284417
	4603.33	-0.00596187	-0.0102623	0.00217156
	4606.67	-0.00730562	-0.0107911	0.00198409
	4610	-0.00692902	-0.0113362	0.00275466
	4613.33	-0.00392636	-0.0111465	0.00187703
	4616.67	-0.00361685	-0.0111943	-0.000622939
	4620	-0.0055403	-0.0107509	-0.00202004
	4623.33	-0.00522456	-0.0115692	-0.00219146
	4626.67	-0.00465441	-0.0139781	-0.00142886
	4630	-0.00606037	-0.0143809	-0.000511
	4633.33	-0.00789747	-0.013646	-0.000639371
	4636.67	-0.0088494	-0.013681	-0.000590137
	4640	-0.00801634	-0.0136081	-0.000446979
	4643.33	-0.00419609	-0.0125887	0.00127562
	4646.67	3.90649e-05	-0.0115598	0.00451711
	4650	0.00125996	-0.0119272	0.00376683
	4653.33	0.000406854	-0.0123277	-2.88099e-05
	4656.67	-0.00117625	-0.0112142	-0.00148167
	4660	-0.00369651	-0.0103017	-5.10689e-05
	4663.33	-0.00655131	-0.0107928	0.00227931
	4666.67	-0.00657322	-0.00976252	0.00363747
	4670	-0.00436909	-0.00623434	0.00274786
	4673.33	-0.00346986	-0.00352615	0.00204388
	4676.67	-0.00419252	-0.00325006	0.00285725
	4680	-0.00657843	-0.00422554	0.00328619
	4683.33	-0.00736021	-0.00441101	0.00258883
	4686.67	-0.00551562	-0.00455536	0.00121597
	4690	-0.00602674	-0.00677186	0.000952222
	4693.33	-0.00835361	-0.008712	0.00144424
	4696.67	-0.00833835	-0.0100731	0.000728968
	4700	-0.00560445	-0.0122441	0.000487823
	4703.33	-0.00290743	-0.0113757	0.00242713
	4706.67	-0.00247666	-0.00761931	0.00330354
	4710	-0.00301013	-0.00585764	0.000716619
	4713.33	-0.00215678	-0.00500072	-0.000863232
	4716.67	-0.00111922	-0.00399643	0.000609065
	4720	-0.0021022	-0.00478818	0.00121112
	4723.33	-0.0031575	-0.00559723	0.00123097
	4726.67	-0.00375892	-0.00497106	0.0013949
	4730	-0.00533628	-0.00285536	0.000741148
	4733.33	-0.00568572	-0.00126509	0.000291807
	4736.67	-0.00543925	-0.00273713	-0.000296915
	4740	-0.00535772	-0.00428345	-0.000661035
	4743.33	-0.00317709	-0.00356192	-3.35548e-06
	4746.67	-0.00126002	-0.00278728	0.000639423
	4750	-0.000445454	-0.00305549	0.000494475
	4753.33	1.68292e-05	-0.00383335	-0.000685658
	4756.67	-0.00196148	-0.00471017	-0.00184435
	4760	-0.00377797	-0.00347248	-0.00155153
	4763.33	-0.00274422	-0.00103342	-0.000825453
	4766.67	-0.00198447	-0.00255309	-0.000814802
	4770	-0.00125648	-0.0063122	-0.000556466
	4773.33	0.002538	-0.00672266	0.000307904
	4776.67	0.00644737	-0.00416654	0.000300586
	4780	0.0066916	-0.00174167	-0.000958311
	4783.33	0.00327677	0.000677043	-0.00208066
	4786.67	-0.00195695	0.00233554	-0.00300127
	4790	-0.00568632	1.02663e-05	-0.00397493
	4793.33	-0.0037471	-0.00170383	-0.00288222
	4796.67	0.00284852	0.00149089	-5.83385e-05
	4800	0.00712691	0.00452644	0.00180941
	4803.33	0.00783985	0.00347813	0.00187201
	4806.67	0.00734592	-0.0004547	-0.00085175
	4810	0.00539949	-0.00517067	-0.00418875
	4813.33	0.00311521	-0.00747842	-0.00404853
	4816.67	0.000222864	-0.00521417	-0.00197042
	4820	-0.0029198	-0.00197934	-0.0002134
	4823.33	-0.00291105	0.000109161	0.000959094
	4826.67	-0.000929173	0.00225657	0.000928606
	4830	0.000270584	0.00317623	0.000368692
	4833.33	0.00239173	0.00339726	0.0017612
	4836.67	0.00442391	0.00423751	0.00571706
	4840	0.00273166	0.00507553	0.00879231
	4843.33	0.000727988	0.00689848	0.00874429
	4846.67	0.000294193	0.00752586	0.00654004
	4850	-0.00218906	0.00498202	0.00479649
	4853.33	-0.00586946	0.00103853	0.0031142
	4856.67	-0.00668519	-0.00129219	0.000797909
	4860	-0.00297718	0.0010033	-0.0010694
	4863.33	0.00131428	0.00562902	-0.00233618
	4866.67	0.00192406	0.00755123	-0.00217363
	4870	0.00078714	0.00619685	-0.000682063
	4873.33	0.00108796	0.00629794	0.000706739
	4876.67	0.00226101	0.00723719	9.59739e-05
	4880	0.00308425	0.00576024	-0.000186414
	4883.33	0.00503638	0.00580724	0.00301712
	4886.67	0.00642551	0.00781203	0.00551324
	4890	0.00384405	0.00817819	0.0040671
	4893.33	0.000116638	0.00911681	0.00187178
	4896.67	-0.00215779	0.0102941	0.000763405
	4900	-0.00414239	0.0073988	-0.000745771
	4903.33	-0.00565896	0.0045088	-0.00313171
	4906.67	-0.0051685	0.0068955	-0.00584899
	4910	-0.00375966	0.00990487	-0.00806479
	4913.33	-0.00376381	0.0112584	-0.00716506
	4916.67	-0.00390358	0.0136567	-0.00385216
	4920	-0.00300599	0.0151333	-0.00200227
	4923.33	-0.00345881	0.0148164	-0.000685988
	4926.67	-0.0055854	0.0136369	0.00140022
	4930	-0.00650783	0.0105885	0.0020234
	4933.33	-0.00518425	0.00757111	0.0016979
	4936.67	-0.00462819	0.00747401	0.00218535
	4940	-0.00592925	0.00838606	0.00247728
	4943.33	-0.00544713	0.00808758	0.00216103
	4946.67	-0.00330635	0.00775937	0.00138432
	4950	-0.00234129	0.0083239	-0.00125571
	4953.33	-0.00139651	0.0102457	-0.00354054
	4956.67	-0.000445004	0.0126847	-0.00209256
	4960	-0.00125081	0.0129307	-0.000165874
	4963.33	-0.00127794	0.0112912	-0.000363827
	4966.67	0.00191802	0.0114277	-0.000341569
	4970	0.00569096	0.0144761	-0.000315467
	4973.33	0.00711643	0.0174679	-0.000977936
	4976.67	0.00792525	0.0196109	0.000562753
	4980	0.00885875	0.0221128	0.00437317
	4983.33	0.00623893	0.0212726	0.00538968
	4986.67	0.00146867	0.0168968	0.000854274
	4990	0.000728107	0.0151291	-0.00369838
	4993.33	0.00255801	0.0154653	-0.00414378
	4996.67	0.00352188	0.0161414	-0.00287679
	5000	0.00494136	0.0177991	-0.00143703
	5003.33	0.00573321	0.0174095	-0.00135615
	5006.67	0.0051493	0.014509	-0.00233671
	5010	0.00351708	0.0121743	-0.00118686
	5013.33	0.00206577	0.0131991	0.000691929
	5016.67	0.00218629	0.0158543	-0.0010339
	5020	0.00257694	0.0162089	-0.00318354
	5023.33	0.00358432	0.0161196	-0.000854042
	5026.67	0.00309525	0.0160261	0.00189153
	5030	0.000684085	0.0160145	0.00219088
	5033.33	0.000517071	0.0194632	0.00193671
	5036.67	0.00122577	0.0219939	0.00131974
	5040	0.000764191	0.0197655	-4.13575e-05
	5043.33	0.00326834	0.0186042	-0.000560138
	5046.67	0.00800151	0.0197674	0.000581673

## Sheet: Method
	The EPR samples contained 305 µM SOI, 545 µM SOI-NB complex or 309 µM SOI Y103A in 200 µL buffer consisting of 20 mM HEPES, 150 mM NaCl, 0.03% DDM, pH 7.5 unless stated otherwise. Reduced samples were prepared by addition of 10 mM sodium dithionite in an anaerobic glovebox. 200 mM styrene oxide and phenylacetaldehyde stock solutions were prepared in methanol. A 200 mM benzylamine stock solution w…
