# Supplementary material for: Structural basis of the Meinwald rearrangement catalysed by styrene oxide isomerase
Source: Nat Chem. 2024 May 14;16(9):1496–504. doi: 10.1038/s41557-024-01523-y (PMC11374702; doi:10.1038/s41557-024-01523-y)
Supplement: Supplementary file 12 — X-ray absorption near-edge structure (XANES) characterization of SOI. [file 41557_2024_1523_MOESM12_ESM.txt]

Absolute_Energy_eV, XAS_Experiment, Relative_Energy_eV, Theory_5_coordinated, Relative_Energy_eV, Theory_6_coordinated, Relative_Energy_eV, Theory
7092.0016,	0.0465707398452611,	-6,	0.0011833516,	-6,	0.0011455952,	-6,	0.0011644734
7097.0049,	0.0280132453578337,	-5.6,	0.001221963,	-5.6,	0.0011800021,	-5.6,	0.00120098255
7099.002,	0.0250817602514507,	-5.2,	0.0012633857,	-5.2,	0.0012166209,	-5.2,	0.0012400033
7101.0001,	0.0187895232108317,	-4.8,	0.0013079878,	-4.8,	0.0012557075,	-4.8,	0.00128184765
7102.005,	0.0162606382978723,	-4.4,	0.0013562148,	-4.4,	0.0012975682,	-4.4,	0.0013268915
7104.0049,	0.0132155773694391,	-4,	0.0014086141,	-4,	0.0013425747,	-4,	0.0013755944
7105.9954,	0.00888156963249517,	-3.6,	0.0014658672,	-3.6,	0.0013911859,	-3.6,	0.00142852655
7107.0017,	0.00317309090909091,	-3.2,	0.0015288385,	-3.2,	0.0014439783,	-3.2,	0.0014864084
7109.0046,	8.65302707930368E-4,	-2.8,	0.001598643,	-2.8,	0.0015016909,	-2.8,	0.00155016695
7110.9979,	0.00955007156673114,	-2.4,	0.0016767485,	-2.4,	0.0015652918,	-2.4,	0.00162102015
7113.0031,	0.0305894908123791,	-2,	0.0017651234,	-2,	0.0016360756,	-2,	0.0017005995
7114.9988,	0.0438053384912959,	-1.6,	0.001866453,	-1.6,	0.0017158071,	-1.6,	0.00179113005
7116.9956,	0.0610065483558994,	-1.2,	0.0019844325,	-1.2,	0.0018069172,	-1.2,	0.00189567485
7118.0052,	0.0971829912959381,	-0.8,	0.0021240909,	-0.8,	0.0019127215,	-0.8,	0.0020184062
7120.0038,	0.238687446808511,	-0.4,	0.0022918717,	-0.4,	0.0020374813,	-0.4,	0.0021646765
7122.0036,	0.480637156673114,	0,	0.0024945331,	0,	0.0021856736,	0,	0.00234010335
7123.0039,	0.604541382978723,	0.4,	0.002734769,	0.4,	0.0023589978,	0.4,	0.0025468834
7124.0045,	0.744395444874275,	0.8,	0.003002453,	0.8,	0.0025500175,	0.8,	0.00277623525
7125.9959,	1.0366329787234,	1.2,	0.0032713358,	1.2,	0.0027381904,	1.2,	0.0030047631
7126.9973,	1.12635251450677,	1.6,	0.0035198253,	1.6,	0.0029016132,	1.6,	0.00321071925
7127.9991,	1.16185193423598,	1.7,	0.0035790312,	1.7,	0.0029375895,	1.7,	0.00325831035
7129.0012,	1.16324893617021,	1.8,	0.0036377973,	1.8,	0.0029718213,	1.8,	0.0033048093
7130.0036,	1.15111557059961,	1.9,	0.0036966234,	1.9,	0.0030045496,	1.9,	0.0033505865
7131.9984,	1.14369400386847,	2,	0.0037560329,	2,	0.0030360636,	2,	0.00339604825
7133.0017,	1.13558239845261,	2.1,	0.0038165443,	2.1,	0.0030666812,	2.1,	0.00344161275
7134.0052,	1.12179941972921,	2.2,	0.0038786489,	2.2,	0.0030967305,	2.2,	0.0034876897
7136.0024,	1.09120531914894,	2.3,	0.0039427959,	2.3,	0.003126535,	2.3,	0.00353466545
7138.0007,	1.05232891682785,	2.4,	0.0040093834,	2.4,	0.0031564016,	2.4,	0.0035828925
7140.0002,	1.00458143133462,	2.5,	0.004078755,	2.5,	0.0031866135,	2.5,	0.00363268425
7142.0009,	0.96692752417795,	2.6,	0.0041512,	2.6,	0.0032174255,	2.6,	0.00368431275
7144.0027,	0.936407388781431,	2.7,	0.0042269562,	2.7,	0.0032490623,	2.7,	0.00373800925
7145.9949,	0.909608375241779,	2.8,	0.0043062144,	2.8,	0.0032817203,	2.8,	0.00379396735
7147.0022,	0.894856837524178,	2.9,	0.0043891232,	2.9,	0.0033155694,	2.9,	0.0038523463
7148.9961,	0.866453820116054,	3,	0.0044757937,	3,	0.0033507569,	3,	0.0039132753
7150.0044,	0.851893220502901,	3.1,	0.0045663043,	3.1,	0.0033874125,	3.1,	0.0039768584
7152,	0.835917804642166,	3.2,	0.0046607041,	3.2,	0.0034256523,	3.2,	0.0040431782
7153.9969,	0.820601015473888,	3.3,	0.0047590164,	3.3,	0.0034655837,	3.3,	0.00411230005
7155.9948,	0.817999303675048,	3.4,	0.0048612408,	3.4,	0.0035073092,	3.4,	0.004184275
7157.0051,	0.816504061895551,	3.5,	0.0049673559,	3.5,	0.0035509299,	3.5,	0.0042591429
7159.0049,	0.830422611218569,	3.6,	0.0050773202,	3.6,	0.0035965478,	3.6,	0.004336934
7160.0052,	0.843552369439072,	3.7,	0.0051910736,	3.7,	0.0036442677,	3.7,	0.00441767065
7161.9958,	0.873038394584139,	3.8,	0.0053085388,	3.8,	0.003694198,	3.8,	0.0045013684
7162.9969,	0.889048558994197,	3.9,	0.0054296218,	3.9,	0.0037464509,	3.9,	0.00458803635
7165.0002,	0.918437833655706,	4,	0.005554213,	4,	0.0038011424,	4,	0.0046776777
7167.0045,	0.937756034816248,	4.1,	0.0056821879,	4.1,	0.0038583918,	4.1,	0.00477028985
7168.9992,	0.948444013539652,	4.2,	0.0058134078,	4.2,	0.0039183212,	4.2,	0.0048658645
7170.995,	0.957940715667311,	4.3,	0.0059477204,	4.3,	0.0039810555,	4.3,	0.00496438795
7173.0029,	0.963338143133462,	4.4,	0.0060849612,	4.4,	0.0040467215,	4.4,	0.00506584135
7175.001,	0.971350232108317,	4.5,	0.0062249535,	4.5,	0.0041154482,	4.5,	0.00517020085
7177.0003,	0.973327398452611,	4.6,	0.0063675101,	4.6,	0.0041873667,	4.6,	0.0052774384
7179.0008,	0.974557688588008,	4.7,	0.0065124343,	4.7,	0.00426261,	4.7,	0.00538752215
7181.0024,	0.981117620889749,	4.8,	0.0066595212,	4.8,	0.0043413131,	4.8,	0.00550041715
7183.0052,	0.985675067698259,	4.9,	0.0068085597,	4.9,	0.0044236133,	4.9,	0.0056160865
7184.9981,	0.987090880077369,	5,	0.0069593346,	5,	0.0045096501,	5,	0.00573449235
7187.0032,	0.992344052224371,	5.1,	0.0071116287,	5.1,	0.0045995655,	5.1,	0.0058555971
7188.9985,	0.996981837524178,	5.2,	0.0072652262,	5.2,	0.004693504,	5.2,	0.0059793651
7190.995,	1.00184323017408,	5.3,	0.0074199154,	5.3,	0.0047916132,	5.3,	0.0061057643
7193.0036,	1.00327234042553,	5.4,	0.007575492,	5.4,	0.0048940437,	5.4,	0.00623476785
7195.0023,	1.00350406189555,	5.5,	0.0077317626,	5.5,	0.0050009502,	5.5,	0.0063663564
7197.0022,	1.00104352030948,	5.6,	0.0078885483,	5.6,	0.0051124915,	5.6,	0.0065005199
7199.0033,	1.00138897485493,	6,	0.0085179749,	6,	0.00560836,	6,	0.00706316745
7200.9946,	0.998948017408124,	6.4,	0.0091476037,	6.4,	0.0061923367,	6.4,	0.0076699702
7202.9979,	0.996283704061896,	6.8,	0.0097809287,	6.8,	0.0068758217,	6.8,	0.0083283752
7205.0025,	0.990310744680851,	7.2,	0.010433916,	7.2,	0.0076678723,	7.2,	0.00905089415
7206.9972,	0.983794419729207,	7.6,	0.011135498,	7.6,	0.0085739113,	7.6,	0.00985470465
7209.0041,	0.977533829787234,	8,	0.011923766,	8,	0.0095999684,	8,	0.0107618672
7211.0011,	0.976369332688588,	8.4,	0.01283852,	8.4,	0.010763755,	8.4,	0.0118011375
7212.9992,	0.969420725338491,	8.8,	0.013913615,	8.8,	0.01210366,	8.8,	0.0130086375
7216.0041,	0.969537949709865,	9.2,	0.015172021,	9.2,	0.013672225,	9.2,	0.014422123
7219.0006,	0.968956489361702,	9.6,	0.016622177,	9.6,	0.015513956,	9.6,	0.0160680665
7221.9996,	0.966554090909091,	10,	0.018251792,	10,	0.017639446,	10,	0.017945619
7225.0012,	0.971055280464217,	10.4,	0.020019886,	10.4,	0.020006579,	10.4,	0.0200132325
7228.0055,	0.970637998065764,	10.8,	0.021856542,	10.8,	0.022519263,	10.8,	0.0221879025
7231.0012,	0.975649787234042,	11.2,	0.023681635,	11.2,	0.025052465,	11.2,	0.02436705
7233.9995,	0.972957417794971,	11.6,	0.025439085,	11.6,	0.027496994,	11.6,	0.0264680395
7237.0004,	0.975877098646035,	12,	0.027121327,	12,	0.029802905,	12,	0.028462116
7240.0039,	0.978062321083172,	12.4,	0.028758435,	12.4,	0.031994504,	12.4,	0.0303764695
7242.9989,	0.981249584139265,	12.8,	0.030378937,	12.8,	0.034136158,	12.8,	0.0322575475
7245.9964,	0.980025764023211,	13.2,	0.031979446,	13.2,	0.036266248,	13.2,	0.034122847
7248.9965,	0.984556528046422,	13.6,	0.033528632,	13.6,	0.038351207,	13.6,	0.0359399195
7251.9993,	0.989903762088975,	14,	0.034993044,	14,	0.040295224,	14,	0.037644134
7255.0045,	0.990009361702128,	14.4,	0.036354307,	14.4,	0.041995125,	14.4,	0.039174716
7258.0012,	0.999462746615087,	14.8,	0.037602814,	14.8,	0.043395558,	14.8,	0.040499186
7261.0005,	1.00676866537718,	15.2,	0.038721082,	15.2,	0.04450046,	15.2,	0.041610771
7264.0024,	1.00883442940039,	15.6,	0.039679939,	15.6,	0.045341208,	15.6,	0.0425105735
7266.9956,	1.01241615087041,	16,	0.040451635,	16,	0.045943312,	16,	0.0431974735
7270.0026,	1.0167330754352,	16.4,	0.041023903,	16.4,	0.046318775,	16.4,	0.043671339
7273.001,	1.01458104448743,	16.8,	0.041403351,	16.8,	0.046473815,	16.8,	0.043938583
7276.0019,	1.01762417794971,	17.2,	0.041610628,	17.2,	0.046415862,	17.2,	0.044013245
7279.0054,	1.01728394584139,	17.6,	0.041673983,	17.6,	0.046157946,	17.6,	0.0439159645
7282.0002,	1.01287185686654,	18,	0.041624011,	18,	0.045722497,	18,	0.043673254
7284.9976,	1.00861228239845,	19,	0.041198922,	19,	0.044101852,	19,	0.042650387
7287.9976,	1.00488636363636,	20,	0.040754589,	20,	0.042359284,	20,	0.0415569365
7291.0001,	1.00300793036751,	21,	0.040711367,	21,	0.041177553,	21,	0.04094446
7294.0052,	1.00063636363636,	22,	0.040946077,	22,	0.040567383,	22,	0.04075673
7297.0016,	0.998985473887814,	23,	0.041000223,	23,	0.040131042,	23,	0.0405656325
7300.0005,	1.00053665377176,	24,	0.040586149,	24,	0.039594503,	24,	0.040090326
7303.002,	0.98881499032882,	25,	0.039649612,	25,	0.038798913,	25,	0.0392242625
7305.9947,	0.992014613152805,	26,	0.038287519,	26,	0.037664862,	26,	0.0379761905
7309.0013,	0.993461160541586,	27,	0.036680682,	27,	0.036260534,	27,	0.036470608
7311.9992,	0.992384477756286,	28,	0.035006506,	28,	0.0347272,	28,	0.034866853
7314.9996,	0.991382263056093,	29,	0.033388721,	29,	0.033171056,	29,	0.0332798885
7318.0025,	0.996376131528046,	30,	0.031897538,	30,	0.031645799,	30,	0.0317716685
7320.9966,	0.992591827852998,	32,	0.0294305,	32,	0.028847572,	32,	0.029139036
7324.0047,	0.992318568665377,	34,	0.027689175,	34,	0.026676952,	34,	0.0271830635
7327.0039,	0.991918839458414,	36,	0.026489577,	36,	0.025280832,	36,	0.0258852045
7329.9943,	0.995253597678917,	38,	0.025609989,	38,	0.024495218,	38,	0.0250526035
7332.9986,	0.993338094777563,	40,	0.02496161,	40,	0.024096206,	40,	0.024528908
7336.0055,	0.998807137330754,	43,	0.024502398,	43,	0.024040857,	43,	0.0242716275
7339.0036,	0.994838742746615,	46,	0.024899974,	46,	0.024716642,	46,	0.024808308
7342.0041,	0.998338955512572,	49,	0.026207893,	49,	0.026149126,	49,	0.0261785095
7344.9958,	1.00044941972921,	52,	0.027960315,	52,	0.027955655,	52,	0.027957985
7348.0014,	1.00025657640232,	55,	0.029473404,	55,	0.029486575,	55,	0.0294799895
7350.9981,	1.00015377176015,	58,	0.030420635,	58,	0.03038613,	58,	0.0304033825
7353.9974,	0.993252591876209,	60,	0.030777325,	60,	0.030682162,	60,	0.0307297435
7356.9992,	0.994796808510638,	63,	0.031067497,	63,	0.030884189,	63,	0.030975843
7360.0036,	1.00094497098646,	66,	0.031228095,	66,	0.031001641,	66,	0.031114868
7362.9989,	0.996835764023211,	69,	0.031355643,	69,	0.031135311,	69,	0.031245477
7365.9968,	1.00047001934236,	72,	0.031468333,	72,	0.031279467,	72,	0.0313739
7368.9973,	0.999195203094777,	75,	0.031548332,	75,	0.031389,	75,	0.031468666
7372.0003,	1.00380996131528,	78,	0.031575711,	78,	0.031427515,	78,	0.031501613
7374.9943,	0.999644081237911,	81,	0.031543856,	81,	0.031390979,	81,	0.0314674175
7378.0023,	1.00058133462282,	84,	0.031456731,	84,	0.031303598,	84,	0.0313801645
7381.0014,	1.00089922630561,	87,	0.031316527,	87,	0.031190928,	87,	0.0312537275
7384.0029,	0.998062698259188,	90,	0.031119223,	90,	0.031059816,	90,	0.0310895195
7386.9954,	1.00034235976789,	93,	0.030866788,	93,	0.030904548,	93,	0.030885668
7390.0021,	1.0005584139265,	96,	0.030584364,	96,	0.030729049,	96,	0.0306567065
7392.9996,	1.00148423597679,	99,	0.030321994,	99,	0.030560605,	99,	0.0304412995
7395.9997,	1.00305473887814,	102,	0.03013458,	102,	0.030440085,	102,	0.0302873325
7399.0023,	1.00014642166344,	105,	0.030055251,	105,	0.030397366,	105,	0.0302263085
7405.0035,	1.0064086073501,	108,	0.030082868,	108,	0.030434735,	108,	0.0302588015
7408.002,	1.00673017408124,	111,	0.030189426,	111,	0.030530336,	111,	0.030359881
7411.0031,	1.00295183752418,	114,	0.030336658,	114,	0.030653436,	114,	0.030495047
7413.0013,	1.00476305609284,	117,	0.030489947,	117,	0.030777586,	117,	0.0306337665
7416.4979,	1.00356740812379,	120,	0.030625954,	120,	0.030886381,	120,	0.0307561675
7419.998,	1.00038646034816,	,	,	,	,	,
7423.5015,	1.00024535783366,	,	,	,	,	,
7426.9967,	1.00013007736944,	,	,	,	,	,
7430.4953,	1.00056266924565,	,	,	,	,	,
7433.9974,	0.995669061895551,	,	,	,	,	,
7437.5029,	1.00065077369439,	,	,	,	,	,
7441,	0.996613849129594,	,	,	,	,	,
7444.5005,	0.996662611218569,	,	,	,	,	,
7448.0045,	0.998999526112186,	,	,	,	,	,
7451.5001,	0.998571353965184,	,	,	,	,	,
7454.999,	0.99684328820116,	,	,	,	,	,
7458.5014,	0.998897804642166,	,	,	,	,	,
7461.9954,	0.999017321083172,	,	,	,	,	,
7465.5046,	0.997410957446808,	,	,	,	,	,
7469.0054,	1.00123452611219,	,	,	,	,	,
7472.4977,	1.0001412959381,	,	,	,	,	,
7476.0053,	1.00226044487427,	,	,	,	,	,
7479.5044,	1.00278588007737,	,	,	,	,	,
7482.9949,	1.00345783365571,	,	,	,	,	,
7486.5008,	0.999905038684719,	,	,	,	,	,
7489.9982,	1.00318965183752,	,	,	,	,	,
7493.4989,	1.00344448742747,	,	,	,	,	,
7497.0031,	1.00196914893617,	,	,	,	,	,
7500.4986,	1.00078858800774,	,	,	,	,	,
7503.9976,	1.00344294003868,	,	,	,	,	,
7507.4999,	1.00296789168279,	,	,	,	,	,
7511.0057,	0.99877253384913,	,	,	,	,	,
7514.5028,	0.999836470019342,	,	,	,	,	,
7518.0033,	1.00105212765957,	,	,	,	,	,
7521.4951,	1.00248704061896,	,	,	,	,	,
7525.0023,	1.00101179883946,	,	,	,	,	,
7528.5009,	0.999351566731141,	,	,	,	,	,
7532.0028,	0.999156353965184,	,	,	,	,	,
7535.4961,	1.00351566731141,	,	,	,	,	,
7539.0048,	1.0020502901354,	,	,	,	,	,
7542.5047,	1.00346063829787,	,	,	,	,	,
7545.996,	1.00256034816248,	,	,	,	,	,
7549.5027,	1.00195957446809,	,	,	,	,	,
7553.0006,	1.00002350096712,	,	,	,	,	,
7556.5019,	1.00209516441006,	,	,	,	,	,
7559.9944,	0.998161247582205,	,	,	,	,	,
7563.5024,	1.00065087040619,	,	,	,	,	,
7567.0016,	1.00245551257253,	,	,	,	,	,
7570.5042,	1.00326876208898,	,	,	,	,	,
7573.9979,	1.00145174081238,	,	,	,	,	,
7577.495,	1.00047891682785,	,	,	,	,	,
7580.9954,	0.998269526112186,	,	,	,	,	,
7584.4991,	0.997155599613153,	,	,	,	,	,
7587.9939,	0.999105580270793,	,	,	,	,	,
7591.5044,	0.999525686653772,	,	,	,	,	,
7595.0059,	0.996157969052224,	,	,	,	,	,
7598.4985,	0.995693926499033,	,	,	,	,	,
7601.9944,	0.998103974854932,	,	,	,	,	,
7605.506,	0.994258713733075,	,	,	,	,	,
7608.9963,	0.996019042553191,	,	,	,	,	,
7612.5022,	0.996142021276596,	,	,	,	,	,
7615.9991,	0.997958462282398,	,	,	,	,	,
7619.4994,	0.996674729206963,	,	,	,	,	,
7623.003,	0.994599787234043,	,	,	,	,	,
7626.4975,	0.993582195357834,	,	,	,	,	,
7629.9953,	0.996706595744681,	,	,	,	,	,
7633.4965,	0.994340348162476,	,	,	,	,	,
7637.001,	0.992944545454545,	,	,	,	,	,
7640.4964,	0.99337837524178,	,	,	,	,	,
7643.9951,	0.994152882011605,	,	,	,	,	,
7647.4972,	0.994343636363636,	,	,	,	,	,
7651.0025,	0.99268499032882,	,	,	,	,	,
7654.4987,	0.99027250483559,	,	,	,	,	,
7657.9982,	0.990629332688588,	,	,	,	,	,
7661.501,	0.991817243713733,	,	,	,	,	,
7664.9947,	0.992786924564797,	,	,	,	,	,
7668.5041,	0.989249709864603,	,	,	,	,	,
